# Supplementary material for: Mol­ecular and crystal structure of 2,5-bis­[(4-fluoro­phen­yl)imino­meth­yl]furan
Source: Acta Crystallogr E Crystallogr Commun. 2025 Jun 17;81(Pt 7):623–6. doi: 10.1107/S2056989025005006 (PMC12230620; doi:10.1107/S2056989025005006)
Supplement: Supplementary file 1 [file e-81-00623-sup1.cif]

##############################################################################
#                                                                            #
# This CIF contains the data in a paper accepted for publication in          #
# Acta Crystallographica Section E. It conforms to the requirements of       #
# Notes for Authors for Acta Crystallographica Section E, and has been       #
# peer reviewed under the auspices of the IUCr Commission on Journals.       #
#                                                                            #
# Full details of the Crystallographic Information File format               #
# are given in the paper "The Crystallographic Information File (CIF):       #
# a New Standard Archive File for Crystallography" by S. R. Hall, F. H.      #
# Allen and I. D. Brown [Acta Cryst. (1991), A47, 655-685].                  #
#                                                                            #
# The current version of the core CIF dictionary is obtainable from          #
# ftp://ftp.iucr.org/pub/cif_core.dic.                                       #
#                                                                            #
# Software is freely available for graphical display of the structure(s)     #
# in this CIF. For information consult the CIF software page                 #
# http://www.iucr.org/resources/cif/software.                                #
#                                                                            #
# This file may be used for bona fide research purposes within the           #
# scientific community so long as proper attribution is given to the journal # 
# article from which it was obtained.                                        #
#                                                                            #
##############################################################################
data_I
_audit_creation_method
;
Olex2 1.5
(compiled 2025.03.04 svn.red2d20d0 for OlexSys, GUI svn.r7188)
;
_journal_date_recd_electronic     2025-05-05
_journal_date_accepted     2025-06-02
_journal_name_full     'Acta Crystallographica, Section E'
_journal_year     2025
_journal_volume     81
_journal_issue      1
_journal_page_first     0
_journal_page_last     0
_journal_paper_category     GO
_journal_paper_doi     10.1107/S2056989025005006
_journal_coeditor_code     WM5760
_publ_contact_author_name     'Weeks, Nathan J.'
_publ_contact_author_address
;
Department of Chemistry & Chemistry Research Center, USAF Academy, Colorado
Springs, CO 80840,
USA
;
_publ_contact_author_email     nathan.weeks@afacademy.af.edu
_publ_section_title
;
Molecular and crystal structure of 2,5-bis[(4-fluorophenyl)iminomethyl]furan
;
loop_
    _publ_author_name
    _publ_author_footnote
    _publ_author_address
    'Lauer, Moira K.'
;
Additional correspondence author, e-mail: lauer@uncp.edu.
;
;
Department of Chemistry and Physics
University of North Carolina at Pembroke
Pembroke, NC 28372
;
    'Balaich, Gary J.' .
;
Department of Chemistry & Chemistry Research Center, USAF Academy, Colorado
Springs, CO 80840,
USA
;
    'Iacono, Scott T.' .
;
Department of Chemistry & Chemistry Research Center, USAF Academy, Colorado
Springs, CO 80840,
USA
;
    'Weeks, Nathan J.' .
;
Department of Chemistry & Chemistry Research Center, USAF Academy, Colorado
Springs, CO 80840,
USA
;
_publ_section_synopsis
;
In the reported crystal structure, the central furan rings lies on twofold
rotation axis in space group <i>C</i>2/<i>c</i> with the furan ring and imine
groups of adjacent molecules participating in C---H...N interactions to give
furan-ring-centered hydrogen-bonded chains extending along [101].
;
_chemical_name_systematic
;
2,5-Bis[(4-fluorophenyl)iminomethyl]furan
;
_chemical_name_common     ?
_chemical_formula_moiety     'C18 H12 F2 N2 O'
_chemical_formula_sum     'C18 H12 F2 N2 O'
_chemical_formula_iupac     'C18 H12 F2 N2 O'
_chemical_formula_weight     310.30
_chemical_melting_point     ?
_space_group_crystal_system     monoclinic
_space_group_name_H-M_alt     'C 2/c'
_space_group_name_Hall     '-C 2yc'
loop_
    _space_group_symop_operation_xyz
    'x, y, z'
    '-x, y, -z+1/2'
    'x+1/2, y+1/2, z'
    '-x+1/2, y+1/2, -z+1/2'
    '-x, -y, -z'
    'x, -y, z-1/2'
    '-x+1/2, -y+1/2, -z'
    'x+1/2, -y+1/2, z-1/2'
_cell_length_a     32.9033(3)
_cell_length_b     6.02694(5)
_cell_length_c     7.14998(6)
_cell_angle_alpha     90
_cell_angle_beta     95.5021(8)
_cell_angle_gamma     90
_cell_volume     1411.35(2)
_cell_formula_units_Z     4
_cell_measurement_reflns_used     10588
_cell_measurement_theta_min     2.7020
_cell_measurement_theta_max     68.7750
_cell_measurement_temperature     100.0(2)
_exptl_crystal_description     'rectangular prism'
_exptl_crystal_colour     'clear greenish yellow'
_exptl_crystal_size_max     0.208
_exptl_crystal_size_mid     0.107
_exptl_crystal_size_min     0.072
_exptl_crystal_density_diffrn     1.460
_exptl_crystal_density_meas     ?
_exptl_crystal_density_method     ?
_exptl_crystal_F_000     640
loop_
    _exptl_crystal_face_index_h
    _exptl_crystal_face_index_k
    _exptl_crystal_face_index_l
    _exptl_crystal_face_perp_dist
    1 2 0 0.0993
    0 -1 0 0.1016
    3 0 4 0.0401
    -21 0 0 0.0650
    21 0 0 0.0013
    5 0 -5 0.0349
    -13 0 -3 0.0673
    2 2 4 0.0815
    0 -2 -4 0.0636
    -9 -1 -4 0.0550
    18 1 2 0.0323
    16 0 -3 0.0233
_exptl_absorpt_coefficient_mu     0.927
_exptl_absorpt_correction_type     gaussian
_exptl_absorpt_process_details
;
(CrysAlisPro; Rigaku OD, 2023)
;
_exptl_absorpt_correction_T_min     0.671
_exptl_absorpt_correction_T_max     1.000
_diffrn_ambient_temperature     100.0(2)
_diffrn_source     'micro-focus sealed X-ray tube'
_diffrn_radiation_type     'Cu K\a'
_diffrn_radiation_wavelength     1.54184
_diffrn_radiation_monochromator     mirror
_diffrn_measurement_device_type     'XtaLAB Synergy, Dualflex, HyPix3000'
_diffrn_measurement_device     'four-circle diffractometer'
_diffrn_measurement_method     '\w scans'
_diffrn_detector     'Hybrid Pixel Array Detector'
_diffrn_detector_area_resol_mean     10.0000
loop_
    _diffrn_refln_index_h
    _diffrn_refln_index_k
    _diffrn_refln_index_l
    0 0 -1
    0 0 1
    0 0 -1
    0 0 -1
    0 0 -1
    0 0 -1
    0 0 2
    0 0 -2
    0 0 -2
    0 0 -2
    0 0 -2
    0 0 2
    0 0 -3
    0 0 -3
    0 0 -3
    0 0 3
    0 0 -3
    0 0 -3
    0 0 -3
    0 0 3
    0 0 -4
    0 0 4
    0 0 4
    0 0 -4
    0 0 -4
    0 0 4
    0 0 5
    0 0 5
    0 0 5
    0 0 -5
    0 0 -5
    0 0 -5
    0 0 -5
    0 0 -5
    0 0 -5
    0 0 -6
    0 0 -6
    0 0 6
    0 0 -6
    0 0 -6
    0 0 -6
    0 0 -6
    0 0 -6
    0 0 -6
    0 0 -6
    0 0 -6
    0 0 6
    0 0 6
    0 0 -7
    0 0 -7
    0 0 -7
    0 0 -7
    0 0 -7
    0 0 -8
    0 0 -8
    0 0 -8
    0 0 -8
    0 0 -8
    0 0 8
    0 -2 0
    0 2 0
    0 2 0
    0 -2 0
    0 2 0
    0 -2 0
    0 2 0
    0 2 1
    0 2 -1
    0 2 -1
    0 2 1
    0 -2 -1
    0 2 1
    0 -2 1
    0 -2 1
    0 -2 -1
    0 2 -1
    0 -2 1
    0 2 1
    0 -2 -1
    0 2 1
    0 2 -1
    0 2 -1
    0 2 2
    0 2 -2
    0 2 -2
    0 2 2
    0 2 2
    0 2 -2
    0 2 2
    0 -2 2
    0 -2 -2
    0 -2 -2
    0 -2 2
    0 -2 -2
    0 2 -3
    0 2 3
    0 2 -3
    0 2 3
    0 2 -3
    0 2 3
    0 -2 -3
    0 -2 -3
    0 2 3
    0 -2 3
    0 -2 -3
    0 -2 -3
    0 -2 -3
    0 2 -3
    0 2 -3
    0 -2 -4
    0 -2 -4
    0 2 -4
    0 -2 -4
    0 2 -4
    0 -2 4
    0 2 4
    0 -2 -4
    0 -2 -4
    0 -2 -4
    0 -2 -4
    0 -2 -4
    0 2 -4
    0 2 -4
    0 2 4
    0 2 4
    0 2 -4
    0 -2 -4
    0 2 -4
    0 2 -4
    0 2 4
    0 2 5
    0 2 -5
    0 2 -5
    0 -2 -5
    0 2 5
    0 2 5
    0 2 -5
    0 -2 5
    0 2 -5
    0 -2 -5
    0 -2 -5
    0 -2 -5
    0 -2 -5
    0 2 -5
    0 -2 -5
    0 2 -5
    0 2 -6
    0 -2 -6
    0 2 -6
    0 -2 -6
    0 2 -6
    0 2 6
    0 -2 -7
    0 -2 -7
    0 -2 -7
    0 -2 -7
    0 2 -7
    0 2 -7
    0 2 -7
    0 -2 -7
    0 2 7
    0 2 -7
    0 -2 -8
    0 -2 -8
    0 2 -8
    0 2 -8
    0 -2 -8
    0 -2 -8
    0 -4 0
    0 4 0
    0 4 0
    0 -4 0
    0 -4 0
    0 -4 0
    0 -4 0
    0 4 0
    0 4 -1
    0 -4 -1
    0 4 -1
    0 4 -1
    0 4 1
    0 -4 1
    0 -4 -1
    0 -4 1
    0 -4 -1
    0 -4 1
    0 -4 -1
    0 -4 -1
    0 4 -1
    0 4 -1
    0 -4 -1
    0 4 1
    0 -4 1
    0 4 -2
    0 4 2
    0 4 -2
    0 4 2
    0 4 2
    0 -4 -2
    0 4 -2
    0 -4 2
    0 -4 -2
    0 -4 -2
    0 -4 -2
    0 -4 2
    0 -4 -2
    0 4 2
    0 4 -2
    0 4 3
    0 4 -3
    0 -4 -3
    0 4 -3
    0 4 -3
    0 4 3
    0 4 3
    0 -4 3
    0 -4 -3
    0 4 3
    0 -4 -3
    0 4 -3
    0 -4 3
    0 -4 -3
    0 4 -3
    0 -4 -3
    0 4 3
    0 4 4
    0 4 -4
    0 4 4
    0 -4 -4
    0 4 -4
    0 4 -4
    0 4 4
    0 -4 4
    0 4 4
    0 4 -4
    0 -4 -4
    0 -4 -4
    0 -4 -4
    0 -4 -4
    0 4 -4
    0 -4 -4
    0 -4 -4
    0 -4 -4
    0 -4 -4
    0 -4 4
    0 4 -5
    0 4 5
    0 4 -5
    0 -4 -5
    0 4 -5
    0 -4 -5
    0 4 -6
    0 -4 -6
    0 4 -6
    0 4 6
    0 4 -6
    0 4 -7
    0 -4 -7
    0 -4 -7
    0 4 -7
    0 -6 0
    0 -6 0
    0 6 0
    0 6 0
    0 -6 0
    0 -6 1
    0 -6 -1
    0 -6 1
    0 -6 -1
    0 6 1
    0 -6 1
    0 6 1
    0 -6 -1
    0 -6 2
    0 -6 -2
    0 6 2
    0 -6 -2
    0 -6 2
    0 6 -2
    0 6 -2
    0 6 -2
    0 6 -2
    0 -6 2
    0 -6 -2
    0 6 2
    0 -6 -3
    0 -6 3
    0 -6 3
    0 -6 -3
    0 6 -3
    0 6 -3
    0 6 -3
    0 -6 3
    0 6 3
    0 6 -3
    0 -6 -3
    0 -6 4
    0 -6 4
    0 6 -4
    0 6 -4
    0 6 -4
    0 -6 -4
    0 -6 4
    1 1 -8
    1 -1 -8
    1 -1 -8
    1 -1 -8
    1 -1 -8
    1 1 -8
    1 1 -8
    1 -1 -8
    1 1 -8
    1 -1 -8
    -1 1 8
    1 -1 -7
    1 -1 -7
    1 1 -7
    1 -1 -7
    1 -1 -7
    1 1 -7
    1 -1 -7
    1 1 -7
    1 -1 -7
    1 1 -7
    1 -1 -6
    1 -1 -6
    1 1 -6
    1 1 -6
    1 1 -6
    -1 -1 6
    -1 -1 6
    -1 1 6
    1 1 -6
    -1 1 6
    -1 -1 6
    -1 1 6
    1 -1 -6
    1 1 -6
    1 -1 -6
    1 -1 -6
    1 -1 -6
    1 1 -6
    1 1 -6
    1 -1 -6
    1 1 -5
    1 1 -5
    1 -1 -5
    1 -1 -5
    1 1 -5
    -1 1 5
    -1 1 5
    -1 -1 5
    -1 1 5
    -1 -1 5
    1 -1 -5
    1 1 -5
    1 1 -5
    1 -1 -5
    1 -1 -5
    1 1 -5
    1 -1 -5
    1 1 -4
    1 -1 -4
    1 -1 -4
    1 1 -4
    1 1 -4
    -1 1 4
    1 1 -4
    1 1 -4
    1 -1 -4
    -1 1 4
    1 1 -4
    -1 -1 4
    -1 -1 4
    -1 1 4
    1 1 -4
    1 1 -4
    1 -1 -4
    1 -1 -4
    1 -1 -4
    1 1 -4
    1 1 -4
    1 -1 -3
    -1 1 3
    -1 -1 3
    -1 1 3
    -1 -1 3
    1 -1 -3
    1 1 -3
    1 -1 -3
    1 -1 -3
    1 1 -3
    1 1 -3
    1 1 -3
    -1 1 3
    1 1 -3
    -1 1 3
    -1 1 2
    -1 -1 2
    -1 1 2
    1 -1 -2
    -1 -1 2
    1 -1 -2
    1 -1 -2
    1 1 -2
    1 1 -2
    -1 -1 2
    1 -1 -2
    -1 1 2
    -1 1 2
    1 1 -2
    1 1 -2
    -1 -1 1
    1 1 -1
    1 -1 -1
    1 -1 -1
    -1 1 1
    1 1 -1
    -1 -1 1
    -1 1 1
    1 1 -1
    1 1 -1
    1 -1 -1
    1 1 -1
    1 1 -1
    -1 1 1
    -1 1 1
    1 -1 0
    1 -1 0
    -1 1 0
    -1 -1 0
    -1 1 0
    -1 -1 0
    1 1 0
    1 1 0
    -1 1 0
    1 1 0
    1 1 0
    1 1 0
    1 -1 0
    -1 1 0
    -1 -1 0
    -1 1 0
    1 1 0
    -1 1 0
    1 1 0
    -1 1 0
    1 1 0
    1 1 1
    -1 -1 -1
    -1 1 -1
    1 -1 1
    1 -1 1
    -1 1 -1
    1 -1 1
    -1 1 -1
    -1 1 -1
    -1 1 -1
    -1 1 -1
    1 1 1
    1 1 1
    -1 -1 -2
    -1 1 -2
    1 1 2
    1 -1 2
    1 -1 2
    1 1 2
    -1 -1 -2
    -1 1 -2
    1 1 2
    -1 1 -2
    1 1 2
    1 1 2
    1 -1 2
    -1 1 -2
    -1 -1 -2
    -1 1 -2
    -1 -1 -2
    1 -1 2
    -1 -1 -2
    -1 -1 -3
    1 1 3
    1 -1 3
    1 1 3
    -1 1 -3
    1 -1 3
    -1 -1 -3
    -1 1 -3
    -1 1 -3
    -1 -1 -3
    -1 -1 -3
    -1 1 -3
    -1 1 -3
    1 1 3
    -1 1 -3
    1 1 3
    -1 1 -4
    1 1 4
    -1 1 -4
    -1 -1 -4
    -1 1 -4
    -1 1 -4
    1 1 4
    1 -1 4
    1 -1 4
    1 1 4
    -1 -1 -4
    -1 1 -4
    -1 -1 -4
    -1 -1 -4
    -1 1 -4
    -1 1 -4
    -1 -1 -4
    -1 1 -4
    -1 -1 -4
    -1 1 -4
    -1 -1 -5
    -1 1 -5
    -1 -1 -5
    -1 1 -5
    -1 1 -5
    1 1 5
    1 1 5
    1 -1 5
    1 1 5
    -1 -1 -5
    -1 -1 -5
    -1 1 -5
    -1 1 -5
    -1 -1 -5
    -1 1 -5
    -1 -1 -5
    -1 1 -6
    -1 1 -6
    -1 -1 -6
    -1 1 -6
    -1 -1 -6
    1 -1 6
    1 1 6
    1 -1 6
    1 1 6
    -1 1 -6
    1 1 6
    1 -1 6
    -1 -1 -6
    -1 -1 -6
    -1 1 -6
    -1 -1 -6
    -1 -1 -6
    -1 1 -6
    -1 -1 -6
    -1 1 -6
    -1 1 -7
    -1 -1 -7
    -1 -1 -7
    -1 -1 -7
    -1 1 -7
    -1 -1 -7
    -1 -1 -7
    -1 -1 -7
    -1 1 -7
    -1 -1 -7
    1 1 7
    -1 1 -7
    -1 -1 -7
    -1 -1 -8
    -1 1 -8
    -1 -1 -8
    -1 -1 -8
    -1 1 -8
    -1 1 -8
    -1 -1 -8
    -1 1 -8
    -1 -1 -8
    1 -3 -7
    1 3 -7
    1 -3 -7
    1 -3 -7
    1 -3 -7
    1 3 -7
    1 -3 -7
    -1 3 7
    1 3 -7
    1 -3 -7
    1 -3 -6
    1 3 -6
    -1 3 6
    1 3 -6
    1 3 -6
    1 -3 -6
    -1 -3 5
    -1 3 5
    1 -3 -5
    1 3 -5
    -1 3 5
    1 -3 -5
    1 3 -5
    -1 3 5
    -1 3 5
    1 3 -5
    1 3 -5
    1 3 -5
    1 -3 -5
    1 -3 -5
    1 -3 -5
    -1 -3 5
    1 -3 -4
    -1 -3 4
    1 -3 -4
    1 -3 -4
    -1 3 4
    -1 -3 4
    1 -3 -4
    1 3 -4
    -1 3 4
    1 3 -4
    1 -3 -4
    1 3 -4
    -1 3 4
    -1 3 4
    1 -3 -4
    1 3 -4
    1 3 -4
    1 -3 -4
    -1 -3 3
    1 -3 -3
    -1 3 3
    -1 3 3
    1 3 -3
    1 3 -3
    -1 3 3
    1 -3 -3
    1 3 -3
    -1 -3 3
    -1 3 3
    1 -3 -3
    1 -3 -3
    1 -3 -3
    1 3 -3
    1 3 -3
    1 -3 -3
    1 3 -2
    -1 3 2
    1 -3 -2
    -1 3 2
    1 3 -2
    -1 3 2
    -1 -3 2
    -1 -3 2
    -1 3 2
    1 -3 -2
    1 3 -2
    1 -3 -2
    1 3 -2
    -1 -3 2
    1 -3 -2
    1 -3 -2
    1 3 -1
    1 -3 -1
    1 3 -1
    1 3 -1
    -1 3 1
    -1 -3 1
    -1 3 1
    -1 3 1
    -1 3 1
    1 3 -1
    -1 3 1
    1 3 -1
    -1 3 1
    1 -3 -1
    1 -3 -1
    -1 -3 1
    -1 -3 1
    1 3 0
    -1 3 0
    -1 3 0
    1 3 0
    1 3 0
    -1 3 0
    1 -3 0
    -1 -3 0
    -1 3 0
    1 3 0
    1 -3 0
    -1 -3 0
    1 -3 0
    -1 -3 0
    1 3 1
    1 -3 1
    -1 3 -1
    1 -3 1
    -1 -3 -1
    1 3 1
    -1 -3 -1
    -1 3 -1
    1 -3 1
    -1 -3 -1
    -1 3 -1
    -1 3 -1
    1 3 1
    -1 3 -1
    1 3 1
    -1 3 -1
    1 3 1
    -1 3 -2
    1 3 2
    1 3 2
    -1 3 -2
    -1 -3 -2
    1 3 2
    1 -3 2
    1 3 2
    -1 3 -2
    -1 -3 -2
    -1 3 -2
    -1 -3 -2
    1 -3 2
    -1 -3 -2
    -1 -3 -2
    1 3 2
    -1 3 -2
    -1 -3 -3
    -1 3 -3
    -1 3 -3
    1 3 3
    -1 3 -3
    1 3 3
    1 3 3
    -1 -3 -3
    1 -3 3
    1 3 3
    -1 -3 -3
    -1 -3 -3
    -1 -3 -3
    -1 3 -3
    -1 -3 -3
    1 3 3
    1 -3 3
    -1 -3 -3
    -1 -3 -4
    1 -3 4
    -1 -3 -4
    -1 -3 -4
    -1 3 -4
    1 3 4
    -1 -3 -4
    1 3 4
    -1 3 -4
    -1 3 -4
    1 3 4
    -1 -3 -4
    1 3 4
    1 -3 4
    -1 -3 -4
    -1 -3 -4
    -1 -3 -4
    -1 -3 -4
    -1 -3 -4
    -1 -3 -4
    -1 3 -4
    -1 3 -4
    -1 -3 -4
    1 -3 5
    1 3 5
    -1 -3 -5
    -1 -3 -5
    -1 -3 -5
    1 -3 5
    -1 3 -5
    -1 3 -5
    -1 3 -5
    -1 -3 -5
    -1 3 -5
    -1 3 -5
    1 3 5
    1 3 5
    1 3 5
    -1 -3 -6
    -1 -3 -6
    -1 3 -6
    -1 3 -6
    1 3 6
    -1 3 -6
    -1 -3 -7
    -1 -3 -7
    -1 3 -7
    -1 3 -7
    -1 -3 -7
    -1 -3 -7
    -1 3 -7
    -1 3 -7
    1 3 7
    1 5 -6
    1 -5 -6
    -1 -5 6
    1 -5 -6
    1 5 -6
    1 5 -6
    -1 -5 6
    1 5 -5
    -1 5 5
    1 -5 -5
    1 5 -5
    -1 -5 5
    1 5 -5
    1 5 -5
    -1 -5 5
    1 5 -5
    1 -5 -4
    1 5 -4
    1 -5 -4
    1 5 -4
    -1 5 4
    -1 -5 4
    1 5 -4
    1 5 -4
    1 5 -4
    1 -5 -4
    -1 -5 4
    1 -5 -3
    -1 -5 3
    -1 5 3
    1 5 -3
    1 -5 -3
    1 5 -3
    -1 5 3
    1 5 -3
    1 -5 -3
    -1 -5 3
    1 -5 -2
    1 5 -2
    1 5 -2
    1 -5 -2
    -1 5 2
    1 -5 -2
    -1 -5 2
    1 -5 -2
    -1 -5 2
    1 5 -2
    -1 5 2
    -1 -5 2
    1 5 -1
    1 -5 -1
    -1 5 1
    1 5 -1
    1 5 -1
    -1 -5 1
    -1 5 1
    -1 5 1
    1 -5 -1
    1 -5 -1
    -1 -5 1
    -1 5 1
    1 5 -1
    1 -5 -1
    -1 -5 1
    -1 -5 1
    1 -5 -1
    1 -5 0
    -1 -5 0
    1 5 0
    -1 5 0
    1 5 0
    -1 5 0
    -1 5 0
    1 5 0
    -1 -5 0
    1 -5 0
    1 -5 0
    -1 -5 0
    1 -5 0
    1 5 0
    -1 5 0
    -1 -5 0
    1 -5 0
    1 -5 1
    1 5 1
    1 5 1
    1 5 1
    -1 5 -1
    -1 -5 -1
    -1 5 -1
    -1 -5 -1
    1 -5 1
    -1 -5 -1
    1 -5 1
    -1 -5 -1
    -1 5 -1
    1 -5 1
    1 5 1
    -1 -5 -1
    1 -5 2
    -1 -5 -2
    -1 -5 -2
    1 5 2
    -1 5 -2
    1 -5 2
    -1 -5 -2
    -1 5 -2
    -1 5 -2
    1 5 2
    1 -5 2
    -1 -5 -2
    1 -5 2
    1 -5 3
    -1 -5 -3
    1 5 3
    -1 5 -3
    1 -5 3
    -1 -5 -3
    -1 -5 -3
    1 5 3
    -1 5 -3
    -1 -5 -4
    -1 5 -4
    1 -5 4
    1 -5 4
    -1 -5 -4
    -1 -5 -4
    -1 -5 -4
    -1 5 -4
    -1 5 -4
    -1 5 -4
    -1 5 -4
    -1 -5 -4
    1 5 4
    -1 5 -5
    1 -5 5
    1 -5 5
    -1 5 -5
    -1 5 -5
    -1 5 -5
    -1 5 -5
    1 5 5
    -1 -5 -5
    1 -5 6
    -1 -5 -6
    -1 -5 -6
    -1 5 -6
    -1 5 -6
    1 -5 6
    -1 5 -6
    -1 -7 2
    1 -7 -2
    1 -7 -2
    -1 -7 2
    1 -7 -2
    1 7 -2
    -1 -7 2
    -1 -7 1
    1 -7 -1
    -1 -7 1
    1 -7 -1
    1 -7 -1
    -1 -7 1
    1 -7 0
    1 -7 0
    -1 -7 0
    -1 7 0
    1 -7 0
    1 -7 1
    1 -7 1
    -1 -7 -1
    1 -7 1
    1 -7 2
    -1 -7 -2
    -1 -7 -2
    1 -7 2
    -1 7 -2
    -1 -7 -2
    1 -7 2
    2 0 -8
    2 0 -8
    2 0 -8
    2 0 -7
    2 0 -7
    2 0 -7
    2 0 -7
    2 0 -7
    2 0 -7
    2 0 -7
    2 0 -6
    2 0 -6
    -2 0 6
    2 0 -6
    2 0 -6
    2 0 -6
    2 0 -6
    2 0 -6
    2 0 -6
    2 0 -6
    2 0 -6
    -2 0 6
    -2 0 6
    -2 0 5
    -2 0 5
    -2 0 5
    2 0 -5
    2 0 -5
    2 0 -5
    2 0 -5
    2 0 -5
    2 0 -5
    2 0 -5
    2 0 -4
    -2 0 4
    -2 0 4
    -2 0 4
    2 0 -4
    2 0 -4
    -2 0 3
    2 0 -3
    2 0 -3
    2 0 -3
    2 0 -3
    2 0 -3
    2 0 -2
    2 0 -2
    -2 0 2
    -2 0 1
    2 0 -1
    -2 0 1
    2 0 -1
    2 0 -1
    2 0 -1
    2 0 -1
    -2 0 0
    2 0 0
    -2 0 -1
    -2 0 -1
    2 0 1
    -2 0 -1
    -2 0 -1
    2 0 1
    -2 0 -1
    -2 0 -1
    2 0 2
    -2 0 -2
    -2 0 -2
    -2 0 -2
    2 0 2
    -2 0 -2
    -2 0 -2
    -2 0 -2
    2 0 2
    2 0 3
    -2 0 -3
    -2 0 -3
    -2 0 -3
    2 0 3
    -2 0 -3
    -2 0 -3
    -2 0 -3
    -2 0 -4
    -2 0 -4
    -2 0 -4
    2 0 4
    -2 0 -4
    -2 0 -4
    2 0 4
    2 0 4
    2 0 5
    2 0 5
    -2 0 -5
    2 0 5
    -2 0 -5
    -2 0 -5
    -2 0 -5
    -2 0 -5
    -2 0 -5
    -2 0 -5
    -2 0 -6
    -2 0 -6
    -2 0 -6
    2 0 6
    2 0 6
    -2 0 -6
    -2 0 -6
    -2 0 -6
    2 0 6
    -2 0 -6
    -2 0 -6
    -2 0 -7
    -2 0 -7
    -2 0 -7
    -2 0 -7
    -2 0 -7
    -2 0 -8
    -2 0 -8
    2 0 8
    2 -2 -8
    2 -2 -8
    2 2 -8
    2 -2 -8
    2 2 -8
    2 -2 -8
    2 2 -7
    2 -2 -7
    2 -2 -7
    2 -2 -7
    2 2 -7
    -2 2 7
    2 -2 -7
    2 2 -7
    2 2 -7
    2 -2 -7
    2 2 -7
    2 2 -6
    2 -2 -6
    -2 2 6
    2 2 -6
    2 -2 -6
    2 -2 -6
    2 2 -6
    2 2 -6
    2 -2 -6
    2 2 -6
    2 2 -5
    2 -2 -5
    2 -2 -5
    2 2 -5
    2 2 -5
    -2 -2 5
    -2 2 5
    2 2 -5
    -2 2 5
    2 -2 -5
    2 2 -5
    -2 2 5
    2 2 -5
    2 -2 -5
    2 2 -5
    2 2 -5
    2 -2 -4
    2 -2 -4
    2 2 -4
    2 -2 -4
    2 2 -4
    -2 -2 4
    -2 2 4
    -2 2 4
    2 -2 -4
    2 -2 -4
    2 2 -4
    2 -2 -4
    2 2 -4
    2 -2 -4
    2 2 -4
    2 2 -4
    2 2 -4
    2 2 -4
    -2 2 4
    -2 2 4
    -2 2 4
    2 2 -3
    2 2 -3
    2 2 -3
    -2 2 3
    -2 2 3
    -2 2 3
    -2 2 3
    -2 -2 3
    -2 2 3
    2 -2 -3
    2 2 -3
    2 -2 -3
    2 -2 -3
    2 -2 -3
    2 2 -3
    2 -2 -3
    2 2 -2
    -2 2 2
    -2 2 2
    2 2 -2
    -2 2 2
    -2 2 2
    2 -2 -2
    -2 -2 2
    -2 -2 2
    -2 2 2
    2 -2 -2
    -2 2 2
    2 -2 -2
    2 2 -1
    -2 2 1
    -2 2 1
    2 2 -1
    2 -2 -1
    -2 -2 1
    -2 2 1
    2 2 -1
    -2 2 1
    2 2 -1
    -2 2 1
    -2 2 1
    2 -2 -1
    2 -2 -1
    -2 -2 1
    -2 -2 1
    2 2 -1
    -2 -2 0
    -2 2 0
    2 2 0
    2 2 0
    -2 2 0
    2 -2 0
    2 -2 0
    -2 2 0
    -2 -2 0
    2 2 0
    -2 -2 0
    -2 2 0
    2 -2 0
    -2 2 -1
    2 2 1
    -2 2 -1
    2 2 1
    2 -2 1
    -2 2 -1
    -2 -2 -1
    -2 2 -1
    2 -2 1
    -2 -2 -1
    -2 2 -1
    -2 -2 -1
    2 -2 1
    2 2 1
    -2 2 -1
    -2 -2 -1
    2 -2 1
    2 2 2
    -2 2 -2
    -2 2 -2
    2 2 2
    2 2 2
    -2 -2 -2
    2 -2 2
    -2 2 -2
    -2 2 -2
    2 2 2
    2 -2 2
    2 -2 2
    -2 -2 -2
    2 2 3
    -2 2 -3
    2 2 3
    2 2 3
    -2 2 -3
    -2 2 -3
    -2 -2 -3
    -2 -2 -3
    2 2 3
    2 -2 3
    -2 -2 -3
    -2 -2 -3
    -2 -2 -3
    -2 -2 -4
    -2 -2 -4
    -2 -2 -4
    -2 2 -4
    -2 2 -4
    2 -2 4
    2 2 4
    -2 2 -4
    -2 2 -4
    -2 -2 -4
    -2 -2 -4
    -2 -2 -4
    -2 2 -4
    -2 -2 -4
    2 2 4
    2 2 4
    -2 2 -4
    2 2 4
    -2 2 -4
    -2 -2 -4
    -2 2 -4
    -2 -2 -4
    -2 -2 -4
    -2 -2 -4
    -2 -2 -5
    -2 -2 -5
    -2 -2 -5
    2 -2 5
    -2 -2 -5
    -2 -2 -5
    -2 2 -5
    -2 2 -5
    2 2 5
    -2 2 -5
    -2 2 -5
    2 2 5
    -2 -2 -5
    2 2 5
    -2 -2 -6
    -2 -2 -6
    -2 -2 -6
    -2 -2 -6
    -2 2 -6
    -2 2 -6
    2 2 6
    -2 -2 -7
    -2 -2 -7
    -2 -2 -7
    -2 2 -7
    -2 2 -7
    -2 -2 -7
    -2 2 -7
    2 2 7
    -2 -2 -7
    -2 -2 -8
    -2 2 -8
    -2 2 -8
    -2 -2 -8
    -2 -2 -8
    -2 -2 -8
    -2 2 -8
    -2 -2 -8
    2 4 -7
    2 -4 -7
    2 -4 -7
    2 4 -7
    2 4 -7
    2 -4 -6
    2 4 -6
    2 4 -6
    2 -4 -6
    2 -4 -6
    2 -4 -6
    2 4 -6
    2 4 -6
    -2 4 6
    2 4 -5
    2 4 -5
    2 -4 -5
    2 4 -5
    2 4 -5
    2 4 -5
    2 4 -5
    -2 4 5
    2 4 -5
    2 -4 -5
    -2 -4 4
    2 -4 -4
    2 -4 -4
    2 -4 -4
    2 4 -4
    2 4 -4
    -2 4 4
    2 4 -4
    -2 4 4
    2 -4 -4
    -2 4 4
    -2 -4 4
    -2 4 4
    2 -4 -4
    2 4 -4
    2 -4 -4
    2 4 -4
    2 4 -4
    2 4 -4
    2 4 -4
    2 -4 -4
    2 4 -3
    2 4 -3
    -2 4 3
    -2 4 3
    2 -4 -3
    2 4 -3
    -2 4 3
    2 -4 -3
    2 4 -3
    -2 4 3
    -2 -4 3
    2 -4 -3
    -2 -4 3
    2 -4 -3
    2 4 -3
    -2 4 3
    -2 4 2
    -2 4 2
    2 4 -2
    2 -4 -2
    -2 4 2
    2 4 -2
    2 4 -2
    2 -4 -2
    -2 4 2
    -2 -4 2
    -2 -4 2
    2 -4 -2
    -2 4 2
    2 4 -2
    2 -4 -2
    2 4 -1
    -2 4 1
    2 -4 -1
    2 4 -1
    2 4 -1
    -2 -4 1
    -2 -4 1
    2 -4 -1
    2 -4 -1
    -2 -4 1
    2 -4 -1
    -2 -4 1
    2 -4 -1
    2 4 -1
    -2 4 1
    -2 -4 1
    2 -4 -1
    -2 4 0
    2 4 0
    2 -4 0
    -2 -4 0
    -2 4 0
    2 4 0
    2 4 0
    -2 4 0
    2 4 0
    -2 -4 0
    2 -4 0
    2 -4 0
    2 -4 0
    -2 -4 0
    -2 4 0
    -2 -4 0
    2 -4 0
    -2 4 0
    -2 -4 0
    -2 4 0
    2 4 0
    2 -4 0
    -2 -4 -1
    -2 4 -1
    -2 4 -1
    2 4 1
    -2 4 -1
    2 4 1
    -2 -4 -1
    2 -4 1
    2 -4 1
    -2 -4 -1
    -2 -4 -1
    -2 -4 -1
    2 -4 1
    -2 4 -1
    -2 4 -1
    2 4 1
    -2 -4 -1
    -2 4 -1
    2 -4 1
    2 4 2
    -2 4 -2
    2 4 2
    -2 -4 -2
    -2 4 -2
    2 4 2
    2 -4 2
    2 4 2
    -2 -4 -2
    -2 -4 -2
    2 -4 2
    -2 -4 -2
    -2 4 -2
    2 4 2
    -2 -4 -2
    2 4 3
    -2 4 -3
    -2 4 -3
    2 4 3
    2 4 3
    -2 -4 -3
    -2 4 -3
    2 -4 3
    2 4 3
    -2 -4 -3
    -2 4 -3
    -2 -4 -3
    -2 -4 -3
    -2 -4 -3
    -2 4 -3
    2 -4 3
    -2 -4 -3
    -2 -4 -3
    -2 4 -4
    -2 4 -4
    -2 -4 -4
    2 4 4
    2 4 4
    -2 4 -4
    2 4 4
    -2 -4 -4
    2 4 4
    2 -4 4
    -2 -4 -4
    -2 -4 -4
    -2 -4 -4
    -2 4 -4
    -2 4 -4
    -2 -4 -4
    -2 -4 -4
    -2 -4 -4
    2 -4 4
    -2 -4 -4
    -2 4 -5
    -2 -4 -5
    -2 -4 -5
    2 4 5
    -2 4 -5
    -2 -4 -5
    -2 4 -5
    -2 -4 -5
    -2 4 -6
    -2 -4 -6
    -2 4 -6
    -2 4 -6
    -2 4 -6
    2 4 6
    -2 -4 -7
    -2 -4 -7
    -2 4 -7
    -2 4 -7
    -2 -4 -7
    -2 -6 4
    2 -6 -4
    -2 -6 4
    2 -6 -4
    2 6 -4
    2 6 -4
    2 6 -4
    2 -6 -4
    -2 -6 4
    2 -6 -3
    -2 -6 3
    -2 -6 3
    2 -6 -3
    2 6 -3
    2 6 -3
    2 6 -3
    -2 6 3
    2 6 -3
    2 -6 -3
    -2 -6 3
    -2 -6 2
    2 -6 -2
    -2 6 2
    2 -6 -2
    -2 -6 2
    2 6 -2
    2 6 -2
    2 6 -2
    -2 6 2
    2 -6 -2
    2 6 -2
    -2 -6 2
    -2 -6 1
    2 -6 -1
    -2 6 1
    -2 -6 1
    2 -6 -1
    -2 -6 1
    2 -6 -1
    -2 6 1
    -2 -6 0
    2 -6 0
    -2 6 0
    -2 -6 0
    2 6 0
    2 -6 0
    -2 -6 0
    2 -6 0
    2 -6 1
    -2 -6 -1
    2 6 1
    -2 -6 -1
    2 -6 1
    2 6 1
    -2 6 -1
    -2 -6 -1
    2 -6 1
    2 -6 2
    2 6 2
    2 -6 2
    -2 6 -2
    2 -6 2
    -2 -6 -2
    2 6 2
    2 -6 3
    2 -6 3
    -2 -6 -3
    -2 -6 -3
    -2 6 -3
    -2 6 -3
    -2 6 -3
    -2 6 -3
    2 -6 3
    -2 -6 -3
    2 6 3
    2 -6 4
    -2 -6 -4
    -2 -6 -4
    2 -6 4
    -2 6 -4
    -2 6 -4
    -2 6 -4
    -2 -6 -4
    2 -6 4
    3 1 -8
    3 -1 -8
    3 -1 -8
    3 -1 -8
    3 -1 -8
    3 1 -8
    3 1 -8
    3 1 -8
    3 -1 -8
    -3 1 8
    3 -1 -8
    3 -1 -7
    3 -1 -7
    3 -1 -7
    3 1 -7
    3 1 -7
    3 -1 -7
    3 -1 -7
    3 1 -7
    3 -1 -7
    3 1 -7
    3 -1 -7
    3 1 -7
    3 1 -6
    3 -1 -6
    3 -1 -6
    3 1 -6
    3 1 -6
    -3 -1 6
    -3 1 6
    -3 -1 6
    3 1 -6
    -3 1 6
    -3 1 6
    -3 -1 6
    3 -1 -6
    3 1 -6
    3 -1 -6
    3 1 -6
    3 -1 -6
    3 1 -6
    3 -1 -5
    3 -1 -5
    3 1 -5
    3 1 -5
    3 1 -5
    -3 1 5
    -3 1 5
    3 1 -5
    -3 -1 5
    -3 1 5
    -3 -1 5
    3 -1 -5
    3 1 -5
    3 1 -5
    3 1 -5
    3 -1 -5
    3 1 -5
    3 1 -5
    3 -1 -5
    3 -1 -4
    3 1 -4
    3 -1 -4
    3 1 -4
    3 1 -4
    3 1 -4
    3 1 -4
    -3 1 4
    3 -1 -4
    -3 1 4
    3 1 -4
    -3 -1 4
    -3 -1 4
    -3 1 4
    3 1 -4
    3 1 -4
    3 -1 -4
    3 1 -4
    3 1 -4
    3 1 -3
    3 1 -3
    -3 1 3
    -3 1 3
    3 1 -3
    -3 1 3
    -3 1 3
    -3 -1 3
    3 -1 -3
    3 -1 -3
    3 1 -3
    3 -1 -3
    3 1 -3
    3 -1 -3
    3 1 -2
    3 1 -2
    -3 1 2
    -3 1 2
    3 -1 -2
    -3 1 2
    3 -1 -2
    3 -1 -2
    3 -1 -2
    3 1 -2
    3 1 -2
    3 1 -2
    -3 1 2
    -3 -1 2
    -3 1 2
    3 -1 -2
    -3 1 1
    -3 1 1
    3 1 -1
    3 1 -1
    3 -1 -1
    3 -1 -1
    -3 1 1
    3 -1 -1
    -3 1 1
    3 1 -1
    3 1 -1
    3 1 -1
    3 1 -1
    -3 -1 1
    -3 1 1
    -3 -1 1
    3 -1 -1
    3 1 0
    -3 1 0
    3 1 0
    -3 1 0
    3 1 0
    3 1 0
    -3 -1 0
    3 -1 0
    -3 1 0
    3 1 0
    3 -1 0
    -3 1 0
    -3 -1 0
    -3 1 0
    3 1 0
    3 1 1
    3 1 1
    -3 1 -1
    -3 1 -1
    3 1 1
    -3 1 -1
    -3 -1 -1
    -3 1 -1
    -3 1 -1
    3 -1 1
    -3 -1 -1
    -3 1 -1
    3 -1 1
    3 1 1
    -3 1 -1
    3 -1 1
    -3 -1 -1
    -3 1 -1
    3 -1 1
    -3 1 -2
    3 1 2
    3 1 2
    3 1 2
    -3 1 -2
    -3 -1 -2
    3 1 2
    3 1 2
    3 -1 2
    -3 1 -2
    -3 1 -2
    3 -1 2
    -3 1 -2
    -3 -1 -2
    -3 -1 -2
    3 -1 2
    -3 -1 -2
    3 -1 2
    -3 1 -2
    -3 1 -2
    -3 -1 -2
    -3 1 -3
    -3 1 -3
    3 1 3
    3 1 3
    -3 1 -3
    -3 -1 -3
    -3 1 -3
    3 1 3
    3 1 3
    3 -1 3
    -3 1 -3
    3 -1 3
    3 -1 3
    -3 1 -3
    -3 1 -3
    -3 -1 -3
    -3 -1 -3
    -3 -1 -3
    3 -1 4
    3 -1 4
    3 1 4
    -3 -1 -4
    -3 1 -4
    -3 -1 -4
    -3 1 -4
    -3 -1 -4
    -3 -1 -4
    -3 1 -4
    -3 1 -4
    -3 -1 -4
    -3 -1 -4
    -3 1 -4
    -3 1 -4
    -3 -1 -4
    -3 1 -4
    -3 1 -4
    -3 1 -4
    -3 1 -4
    -3 -1 -4
    3 1 4
    3 1 4
    -3 1 -4
    -3 -1 -5
    -3 1 -5
    -3 1 -5
    -3 -1 -5
    3 1 5
    3 1 5
    -3 1 -5
    3 -1 5
    3 1 5
    -3 -1 -5
    -3 1 -5
    -3 1 -5
    -3 -1 -5
    -3 -1 -5
    -3 1 -5
    -3 -1 -5
    -3 1 -6
    -3 -1 -6
    -3 1 -6
    -3 -1 -6
    3 -1 6
    3 -1 6
    3 1 6
    -3 1 -6
    3 1 6
    3 -1 6
    3 1 6
    -3 -1 -6
    -3 1 -6
    -3 -1 -6
    -3 -1 -6
    -3 1 -6
    -3 -1 -6
    -3 1 -7
    -3 -1 -7
    -3 -1 -7
    -3 -1 -7
    -3 1 -7
    -3 -1 -7
    -3 -1 -7
    -3 1 -7
    -3 -1 -7
    3 1 7
    -3 -1 -7
    -3 -1 -8
    -3 1 -8
    -3 1 -8
    -3 1 -8
    -3 -1 -8
    3 -3 -7
    3 -3 -7
    3 -3 -7
    3 3 -7
    3 -3 -7
    3 -3 -7
    3 -3 -7
    3 3 -7
    3 3 -7
    -3 3 7
    3 -3 -6
    3 3 -6
    3 3 -6
    3 -3 -6
    3 -3 -6
    3 3 -6
    -3 3 6
    3 3 -6
    3 -3 -6
    3 -3 -6
    3 3 -5
    3 3 -5
    -3 3 5
    3 3 -5
    -3 3 5
    -3 3 5
    3 -3 -5
    -3 3 5
    -3 -3 5
    3 -3 -5
    3 3 -5
    3 3 -5
    3 -3 -5
    -3 -3 5
    3 -3 -5
    3 -3 -4
    3 -3 -4
    -3 -3 4
    3 -3 -4
    3 3 -4
    3 3 -4
    -3 3 4
    3 -3 -4
    -3 3 4
    3 3 -4
    -3 3 4
    -3 -3 4
    -3 3 4
    3 -3 -4
    3 -3 -4
    3 3 -4
    3 3 -4
    3 -3 -4
    -3 -3 3
    3 -3 -3
    3 3 -3
    3 3 -3
    3 -3 -3
    3 3 -3
    -3 3 3
    -3 3 3
    -3 3 3
    -3 3 3
    -3 -3 3
    3 -3 -3
    3 -3 -3
    3 -3 -3
    3 3 -3
    3 3 -3
    3 3 -3
    3 -3 -3
    3 -3 -2
    -3 3 2
    3 3 -2
    -3 3 2
    3 3 -2
    -3 3 2
    -3 3 2
    3 -3 -2
    -3 -3 2
    -3 -3 2
    3 3 -2
    3 3 -2
    3 -3 -2
    3 -3 -2
    -3 -3 2
    3 -3 -2
    3 -3 -2
    3 3 -1
    -3 -3 1
    -3 3 1
    3 -3 -1
    -3 3 1
    -3 3 1
    3 3 -1
    -3 3 1
    3 3 -1
    3 3 -1
    -3 3 1
    3 -3 -1
    3 -3 -1
    -3 3 1
    -3 -3 1
    -3 -3 1
    3 3 0
    -3 -3 0
    -3 3 0
    3 -3 0
    -3 3 0
    -3 3 0
    3 3 0
    -3 -3 0
    -3 -3 0
    3 -3 0
    3 3 1
    3 -3 1
    3 3 1
    -3 3 -1
    -3 -3 -1
    3 -3 1
    -3 -3 -1
    3 -3 1
    -3 3 -1
    -3 3 -1
    -3 -3 -1
    -3 3 -1
    3 3 1
    -3 3 -1
    3 3 1
    -3 3 -1
    3 3 1
    3 3 2
    -3 3 -2
    -3 -3 -2
    3 3 2
    -3 3 -2
    3 3 2
    3 3 2
    -3 3 -2
    3 -3 2
    -3 -3 -2
    -3 3 -2
    3 -3 2
    -3 -3 -2
    3 -3 2
    3 3 2
    -3 3 -2
    -3 -3 -3
    -3 3 -3
    -3 3 -3
    3 3 3
    3 3 3
    -3 3 -3
    3 3 3
    3 -3 3
    -3 -3 -3
    3 3 3
    -3 -3 -3
    -3 -3 -3
    -3 -3 -3
    -3 3 -3
    3 -3 3
    -3 -3 -3
    3 -3 3
    3 3 3
    -3 -3 -3
    -3 3 -3
    -3 3 -4
    3 3 4
    -3 -3 -4
    -3 3 -4
    3 3 4
    3 3 4
    -3 3 -4
    -3 -3 -4
    3 3 4
    3 -3 4
    -3 -3 -4
    -3 -3 -4
    -3 -3 -4
    -3 -3 -4
    -3 -3 -4
    -3 3 -4
    -3 -3 -4
    -3 -3 -4
    -3 -3 -4
    3 -3 4
    -3 -3 -4
    -3 3 -5
    -3 -3 -5
    3 3 5
    -3 3 -5
    3 3 5
    3 3 5
    -3 3 -5
    3 3 5
    3 -3 5
    -3 -3 -5
    -3 -3 -5
    -3 3 -5
    -3 -3 -5
    -3 -3 -5
    -3 3 -5
    -3 -3 -5
    3 -3 5
    -3 -3 -5
    -3 -3 -6
    -3 -3 -6
    -3 -3 -6
    -3 3 -6
    -3 3 -6
    3 3 6
    -3 3 -6
    -3 3 -7
    -3 3 -7
    -3 -3 -7
    -3 3 -7
    -3 3 -7
    3 3 7
    -3 -5 6
    3 -5 -6
    3 -5 -6
    3 -5 -6
    3 5 -6
    -3 -5 6
    3 5 -6
    3 5 -5
    3 5 -5
    -3 -5 5
    3 -5 -5
    -3 -5 5
    3 -5 -5
    3 5 -5
    3 5 -5
    3 5 -5
    3 5 -5
    3 -5 -5
    -3 5 5
    3 -5 -4
    3 5 -4
    3 5 -4
    3 -5 -4
    -3 -5 4
    -3 -5 4
    3 5 -4
    3 5 -4
    3 5 -4
    3 -5 -4
    -3 5 4
    3 -5 -3
    3 5 -3
    -3 5 3
    3 -5 -3
    3 5 -3
    -3 -5 3
    -3 -5 3
    3 5 -3
    3 5 -3
    3 5 -3
    3 -5 -3
    -3 5 3
    3 5 -2
    -3 5 2
    3 5 -2
    3 -5 -2
    3 5 -2
    -3 5 2
    -3 -5 2
    3 5 -2
    3 -5 -2
    3 -5 -2
    -3 -5 2
    3 5 -2
    -3 -5 2
    3 -5 -2
    -3 5 1
    -3 -5 1
    3 -5 -1
    3 -5 -1
    -3 -5 1
    -3 5 1
    -3 5 1
    3 -5 -1
    -3 -5 1
    3 5 -1
    3 5 -1
    -3 5 1
    3 5 -1
    3 -5 -1
    -3 -5 1
    3 -5 -1
    3 -5 0
    3 5 0
    -3 -5 0
    -3 5 0
    3 -5 0
    3 -5 0
    -3 -5 0
    -3 -5 0
    3 -5 0
    3 -5 0
    -3 5 0
    -3 5 0
    3 5 0
    3 5 0
    3 5 0
    3 -5 0
    -3 -5 0
    -3 5 0
    3 5 1
    -3 -5 -1
    3 -5 1
    -3 5 -1
    3 5 1
    -3 5 -1
    3 5 1
    3 -5 1
    3 5 1
    -3 -5 -1
    3 -5 1
    3 -5 1
    -3 -5 -1
    -3 5 -1
    3 5 1
    -3 -5 -1
    3 -5 1
    -3 -5 -2
    3 5 2
    3 -5 2
    -3 -5 -2
    -3 -5 -2
    3 -5 2
    -3 -5 -2
    -3 -5 -2
    3 -5 2
    -3 -5 -2
    3 5 2
    -3 -5 -2
    3 -5 2
    3 -5 3
    -3 5 -3
    3 -5 3
    3 5 3
    -3 5 -3
    -3 -5 -3
    3 -5 4
    -3 -5 -4
    -3 -5 -4
    -3 5 -4
    3 -5 4
    -3 5 -4
    -3 -5 -4
    3 5 4
    3 -5 5
    -3 5 -5
    3 -5 5
    -3 5 -5
    -3 -5 -5
    -3 -5 -5
    -3 5 -5
    -3 5 -5
    -3 5 -5
    -3 -5 -5
    3 5 5
    -3 -5 -6
    3 -5 6
    -3 -5 -6
    -3 5 -6
    -3 5 -6
    -3 5 -6
    3 -5 6
    3 -7 -2
    3 -7 -2
    -3 -7 2
    3 7 -2
    3 -7 -2
    3 -7 -1
    3 -7 -1
    -3 7 1
    -3 -7 1
    3 -7 -1
    -3 7 0
    3 -7 0
    3 -7 0
    3 -7 0
    3 7 0
    3 -7 0
    -3 -7 0
    3 -7 1
    3 -7 1
    -3 -7 -1
    3 -7 1
    3 -7 2
    -3 -7 -2
    -3 -7 -2
    -3 7 -2
    3 -7 2
    -3 -7 -2
    3 -7 2
    4 0 -8
    4 0 -8
    4 0 -8
    4 0 -8
    4 0 -8
    4 0 -7
    4 0 -7
    4 0 -7
    4 0 -7
    4 0 -7
    4 0 -7
    4 0 -7
    4 0 -6
    4 0 -6
    -4 0 6
    4 0 -6
    4 0 -6
    -4 0 6
    -4 0 6
    4 0 -6
    4 0 -6
    4 0 -6
    -4 0 5
    4 0 -5
    4 0 -5
    4 0 -5
    4 0 -5
    4 0 -5
    4 0 -5
    4 0 -5
    -4 0 5
    -4 0 5
    4 0 -4
    4 0 -4
    4 0 -4
    -4 0 4
    -4 0 4
    -4 0 4
    4 0 -4
    4 0 -4
    4 0 -4
    4 0 -3
    4 0 -3
    4 0 -3
    4 0 -3
    4 0 -3
    -4 0 3
    4 0 -3
    4 0 -2
    4 0 -2
    -4 0 2
    -4 0 2
    4 0 -2
    4 0 -2
    4 0 -2
    4 0 -1
    4 0 -1
    4 0 -1
    4 0 -1
    4 0 -1
    4 0 -1
    4 0 -1
    -4 0 1
    -4 0 1
    4 0 0
    -4 0 0
    -4 0 0
    -4 0 0
    4 0 0
    4 0 0
    4 0 0
    -4 0 -1
    4 0 1
    -4 0 -1
    4 0 1
    4 0 1
    -4 0 -1
    -4 0 -1
    -4 0 -1
    -4 0 -1
    -4 0 -1
    -4 0 -2
    -4 0 -2
    4 0 2
    -4 0 -2
    4 0 2
    -4 0 -2
    4 0 2
    4 0 2
    -4 0 -2
    -4 0 -2
    4 0 3
    -4 0 -3
    -4 0 -3
    4 0 3
    4 0 3
    -4 0 -3
    -4 0 -4
    4 0 4
    -4 0 -4
    -4 0 -4
    4 0 4
    4 0 4
    -4 0 -4
    -4 0 -4
    4 0 4
    -4 0 -4
    -4 0 -4
    -4 0 -4
    4 0 5
    -4 0 -5
    -4 0 -5
    -4 0 -5
    -4 0 -5
    -4 0 -5
    -4 0 -5
    -4 0 -5
    -4 0 -5
    4 0 5
    -4 0 -5
    4 0 5
    4 0 6
    4 0 6
    -4 0 -6
    4 0 6
    -4 0 -6
    -4 0 -6
    -4 0 -6
    -4 0 -6
    -4 0 -6
    -4 0 -6
    -4 0 -7
    -4 0 -7
    -4 0 -7
    -4 0 -7
    -4 0 -8
    4 -2 -8
    4 -2 -8
    4 2 -8
    4 2 -8
    4 -2 -8
    4 2 -8
    4 2 -7
    4 -2 -7
    4 -2 -7
    4 -2 -7
    4 2 -7
    -4 2 7
    4 -2 -7
    4 2 -7
    4 2 -7
    4 -2 -7
    4 -2 -7
    4 -2 -6
    -4 2 6
    4 -2 -6
    4 -2 -6
    4 2 -6
    4 2 -6
    4 2 -6
    4 -2 -6
    4 2 -6
    4 2 -5
    4 2 -5
    4 -2 -5
    4 2 -5
    4 -2 -5
    4 2 -5
    4 2 -5
    4 2 -5
    4 -2 -5
    -4 2 5
    -4 2 5
    -4 2 5
    -4 -2 5
    -4 2 5
    4 -2 -5
    4 2 -5
    4 2 -5
    4 2 -5
    4 2 -5
    4 2 -4
    4 -2 -4
    4 2 -4
    4 -2 -4
    4 2 -4
    4 -2 -4
    -4 -2 4
    -4 2 4
    -4 2 4
    4 -2 -4
    4 -2 -4
    4 2 -4
    4 -2 -4
    4 -2 -4
    4 2 -4
    4 2 -4
    4 2 -4
    4 -2 -4
    4 2 -4
    4 2 -4
    -4 2 4
    -4 2 4
    -4 2 4
    -4 -2 3
    -4 2 3
    -4 2 3
    4 -2 -3
    4 2 -3
    4 2 -3
    4 2 -3
    -4 2 3
    -4 2 3
    -4 2 3
    4 -2 -3
    4 -2 -3
    4 2 -3
    4 -2 -3
    4 -2 -3
    4 -2 -2
    -4 2 2
    -4 2 2
    -4 -2 2
    -4 2 2
    -4 2 2
    -4 2 2
    4 2 -2
    4 2 -2
    -4 2 2
    4 2 -2
    4 -2 -2
    -4 -2 2
    -4 2 2
    4 -2 -2
    -4 -2 1
    -4 2 1
    -4 2 1
    4 -2 -1
    -4 -2 1
    4 -2 -1
    4 2 -1
    -4 2 1
    -4 -2 1
    4 -2 -1
    -4 2 1
    4 2 -1
    -4 2 1
    4 2 -1
    -4 2 1
    -4 2 0
    -4 2 0
    -4 -2 0
    4 -2 0
    -4 -2 0
    4 -2 0
    4 -2 0
    -4 2 0
    4 2 0
    -4 -2 0
    -4 2 0
    -4 2 0
    -4 2 -1
    -4 -2 -1
    -4 2 -1
    4 -2 1
    4 2 1
    -4 -2 -1
    4 2 1
    -4 2 -1
    -4 2 -1
    4 2 1
    -4 -2 -1
    4 -2 1
    -4 2 -1
    -4 2 -1
    4 -2 1
    -4 -2 -1
    4 -2 2
    4 2 2
    -4 -2 -2
    -4 2 -2
    -4 2 -2
    4 -2 2
    4 2 2
    4 2 2
    4 2 2
    -4 2 -2
    -4 2 -2
    -4 -2 -2
    4 -2 2
    4 -2 2
    4 2 2
    4 -2 3
    4 2 3
    -4 -2 -3
    -4 2 -3
    -4 2 -3
    -4 2 -3
    -4 2 -3
    4 2 3
    4 2 3
    4 2 3
    -4 -2 -3
    4 -2 3
    -4 -2 -3
    -4 -2 -3
    4 -2 4
    4 2 4
    -4 2 -4
    -4 -2 -4
    -4 -2 -4
    -4 2 -4
    -4 -2 -4
    -4 -2 -4
    -4 -2 -4
    4 2 4
    -4 2 -4
    -4 2 -4
    -4 -2 -4
    4 2 4
    -4 2 -4
    4 2 4
    -4 -2 -4
    -4 -2 -4
    -4 -2 -4
    -4 2 -5
    -4 2 -5
    -4 -2 -5
    -4 -2 -5
    -4 -2 -5
    -4 -2 -5
    -4 -2 -5
    -4 -2 -5
    4 2 5
    -4 -2 -5
    4 2 5
    -4 2 -5
    -4 2 -5
    4 2 5
    -4 -2 -5
    -4 2 -5
    4 2 5
    -4 -2 -6
    -4 -2 -6
    -4 -2 -6
    4 2 6
    4 -2 6
    -4 2 -7
    -4 -2 -7
    -4 -2 -7
    -4 -2 -7
    4 -2 7
    -4 2 -7
    -4 2 -7
    -4 -2 -7
    -4 -2 -7
    4 2 7
    -4 -2 -8
    -4 -2 -8
    -4 2 -8
    -4 2 -8
    -4 -2 -8
    -4 2 -8
    4 4 -7
    4 -4 -7
    4 -4 -7
    4 4 -7
    4 -4 -7
    4 -4 -6
    4 4 -6
    4 4 -6
    4 -4 -6
    4 -4 -6
    4 -4 -6
    4 4 -6
    4 4 -6
    -4 4 6
    4 4 -5
    4 4 -5
    4 -4 -5
    4 4 -5
    4 4 -5
    4 4 -5
    4 4 -5
    -4 4 5
    4 -4 -5
    4 -4 -4
    4 -4 -4
    -4 -4 4
    4 -4 -4
    -4 4 4
    4 4 -4
    -4 4 4
    4 4 -4
    4 4 -4
    4 -4 -4
    -4 4 4
    -4 -4 4
    -4 4 4
    4 4 -4
    4 -4 -4
    4 -4 -4
    4 4 -4
    4 4 -4
    4 4 -4
    4 4 -4
    4 -4 -4
    4 4 -3
    4 4 -3
    4 -4 -3
    -4 4 3
    -4 4 3
    -4 4 3
    4 4 -3
    -4 4 3
    -4 -4 3
    4 4 -3
    4 -4 -3
    4 -4 -3
    4 -4 -3
    -4 -4 3
    4 -4 -3
    4 4 -3
    -4 4 2
    4 -4 -2
    -4 4 2
    4 4 -2
    -4 4 2
    4 4 -2
    4 4 -2
    -4 4 2
    -4 -4 2
    -4 -4 2
    4 -4 -2
    4 -4 -2
    -4 -4 2
    -4 4 2
    4 -4 -2
    4 4 -2
    4 4 -1
    4 4 -1
    4 -4 -1
    4 4 -1
    -4 4 1
    -4 -4 1
    4 4 -1
    4 -4 -1
    4 -4 -1
    -4 -4 1
    -4 -4 1
    4 -4 -1
    -4 4 1
    -4 4 1
    -4 -4 1
    4 4 -1
    4 -4 -1
    -4 4 1
    -4 4 0
    4 4 0
    4 -4 0
    -4 4 0
    -4 -4 0
    4 4 0
    -4 4 0
    4 4 0
    4 4 0
    4 -4 0
    -4 -4 0
    4 -4 0
    4 -4 0
    -4 -4 0
    4 -4 0
    -4 4 0
    -4 4 0
    4 -4 0
    -4 4 0
    4 4 0
    -4 4 -1
    -4 4 -1
    -4 -4 -1
    -4 4 -1
    4 4 1
    4 4 1
    4 -4 1
    -4 -4 -1
    4 -4 1
    4 -4 1
    4 -4 1
    -4 -4 -1
    -4 -4 -1
    -4 4 -1
    4 -4 1
    -4 4 -1
    4 -4 1
    4 4 1
    -4 4 -1
    4 4 2
    4 4 2
    -4 -4 -2
    -4 4 -2
    4 4 2
    -4 4 -2
    4 4 2
    -4 -4 -2
    4 -4 2
    4 4 2
    4 -4 2
    -4 -4 -2
    4 -4 2
    4 4 2
    -4 4 -2
    -4 4 -3
    -4 4 -3
    -4 4 -3
    -4 -4 -3
    4 4 3
    4 4 3
    4 4 3
    -4 -4 -3
    4 4 3
    4 -4 3
    -4 -4 -3
    -4 -4 -3
    -4 4 -3
    -4 -4 -3
    4 -4 3
    -4 4 -3
    -4 4 -4
    -4 -4 -4
    4 4 4
    4 4 4
    -4 -4 -4
    4 -4 4
    -4 4 -4
    -4 -4 -4
    -4 -4 -4
    -4 -4 -4
    -4 -4 -4
    -4 4 -4
    -4 4 -4
    4 -4 4
    -4 -4 -4
    -4 -4 -4
    -4 -4 -4
    -4 4 -5
    -4 -4 -5
    -4 -4 -5
    -4 -4 -5
    -4 4 -5
    4 4 5
    -4 4 -5
    -4 -4 -5
    -4 -4 -5
    -4 4 -6
    -4 4 -6
    -4 4 -6
    4 4 6
    4 -4 7
    -4 4 -7
    -4 4 -7
    4 -4 7
    4 6 -4
    -4 -6 4
    4 -6 -4
    4 -6 -4
    -4 -6 4
    4 6 -4
    4 6 -4
    4 6 -4
    4 -6 -4
    -4 -6 4
    -4 -6 3
    4 -6 -3
    -4 -6 3
    4 -6 -3
    4 6 -3
    4 6 -3
    4 6 -3
    4 6 -3
    4 -6 -3
    -4 -6 3
    -4 6 3
    -4 6 2
    -4 -6 2
    4 -6 -2
    -4 -6 2
    4 6 -2
    4 -6 -2
    4 6 -2
    -4 -6 2
    4 -6 -2
    -4 6 2
    4 -6 -1
    4 -6 -1
    -4 6 1
    -4 6 1
    -4 -6 1
    4 -6 -1
    4 -6 0
    4 6 0
    -4 6 0
    4 -6 0
    -4 -6 0
    4 -6 0
    4 -6 1
    4 6 1
    -4 6 -1
    4 6 1
    -4 -6 -1
    4 -6 1
    4 -6 1
    4 -6 2
    4 -6 2
    4 -6 2
    4 6 2
    -4 6 -2
    -4 -6 -2
    4 -6 2
    4 -6 3
    -4 -6 -3
    -4 -6 -3
    4 -6 3
    4 -6 3
    -4 6 -3
    -4 6 -3
    -4 6 -3
    -4 6 -3
    -4 -6 -3
    4 -6 3
    4 6 3
    4 -6 4
    4 -6 4
    -4 6 -4
    -4 6 -4
    -4 6 -4
    -4 -6 -4
    4 -6 4
    -4 -6 -4
    -4 -6 -4
    5 1 -8
    5 -1 -8
    5 -1 -8
    5 -1 -8
    5 1 -8
    5 1 -8
    5 -1 -8
    5 -1 -8
    -5 1 8
    5 -1 -7
    5 -1 -7
    5 1 -7
    5 -1 -7
    5 -1 -7
    5 1 -7
    5 -1 -7
    5 1 -7
    5 1 -7
    5 -1 -7
    5 1 -7
    5 1 -7
    5 -1 -7
    5 -1 -6
    5 1 -6
    5 1 -6
    5 -1 -6
    5 1 -6
    -5 -1 6
    -5 1 6
    -5 1 6
    5 1 -6
    -5 -1 6
    -5 1 6
    -5 -1 6
    5 -1 -6
    5 -1 -6
    5 1 -6
    5 -1 -6
    5 1 -6
    5 -1 -6
    5 1 -6
    5 1 -5
    5 -1 -5
    5 1 -5
    5 1 -5
    5 -1 -5
    -5 1 5
    -5 1 5
    5 1 -5
    -5 -1 5
    -5 -1 5
    -5 1 5
    5 1 -5
    5 1 -5
    5 -1 -5
    5 -1 -5
    5 1 -5
    5 -1 -5
    5 -1 -5
    5 1 -5
    5 1 -5
    5 -1 -5
    5 1 -4
    5 -1 -4
    5 1 -4
    5 1 -4
    5 -1 -4
    -5 -1 4
    -5 1 4
    -5 -1 4
    5 1 -4
    5 1 -4
    5 -1 -4
    5 -1 -4
    5 1 -4
    5 -1 -4
    5 1 -4
    5 -1 -4
    5 -1 -4
    5 1 -4
    5 1 -4
    5 1 -4
    5 1 -4
    5 -1 -4
    -5 1 4
    -5 1 4
    5 1 -4
    -5 -1 3
    -5 1 3
    -5 1 3
    5 1 -3
    5 -1 -3
    5 -1 -3
    5 1 -3
    5 1 -3
    5 -1 -3
    5 1 -3
    5 1 -3
    -5 1 3
    5 1 -3
    -5 1 3
    5 -1 -3
    5 -1 -3
    -5 -1 2
    -5 1 2
    5 1 -2
    5 1 -2
    -5 1 2
    -5 1 2
    5 -1 -2
    5 1 -2
    5 1 -2
    5 1 -2
    5 -1 -2
    5 -1 -2
    5 1 -2
    -5 1 2
    -5 1 2
    5 -1 -2
    -5 -1 1
    -5 1 1
    5 -1 -1
    -5 1 1
    -5 1 1
    5 1 -1
    5 1 -1
    5 -1 -1
    5 1 -1
    -5 1 1
    5 1 -1
    5 1 -1
    5 -1 -1
    -5 1 1
    5 -1 -1
    -5 -1 0
    -5 1 0
    -5 1 0
    5 -1 0
    -5 -1 0
    -5 1 0
    5 -1 0
    5 1 0
    5 -1 0
    -5 -1 0
    5 1 0
    -5 -1 0
    5 1 0
    5 -1 0
    5 -1 1
    5 -1 1
    5 1 1
    -5 1 -1
    -5 -1 -1
    -5 1 -1
    -5 -1 -1
    5 1 1
    5 1 1
    5 1 1
    -5 1 -1
    -5 1 -1
    -5 -1 -1
    5 -1 1
    -5 1 -1
    5 -1 1
    -5 1 -1
    -5 1 -2
    5 -1 2
    5 1 2
    -5 -1 -2
    -5 1 -2
    -5 1 -2
    -5 -1 -2
    5 1 2
    5 -1 2
    5 -1 2
    -5 1 -2
    -5 -1 -2
    5 -1 2
    -5 -1 -2
    -5 1 -2
    -5 -1 -2
    -5 1 -2
    5 1 2
    5 1 2
    -5 1 -2
    5 1 2
    -5 -1 -3
    5 1 3
    5 -1 3
    5 -1 3
    5 1 3
    -5 -1 -3
    -5 1 -3
    -5 1 -3
    -5 -1 -3
    -5 1 -3
    5 -1 3
    -5 -1 -3
    -5 1 -3
    -5 -1 -3
    5 1 3
    5 1 3
    -5 1 -3
    -5 1 -3
    5 1 3
    -5 1 -3
    -5 -1 -4
    -5 1 -4
    -5 1 -4
    -5 -1 -4
    -5 1 -4
    5 -1 4
    5 1 4
    -5 -1 -4
    -5 1 -4
    -5 1 -4
    -5 1 -4
    -5 -1 -4
    -5 -1 -4
    5 1 4
    -5 -1 -4
    -5 1 -4
    -5 1 -4
    -5 -1 -4
    -5 -1 -4
    -5 1 -4
    -5 1 -4
    -5 1 -4
    5 1 4
    5 1 4
    -5 1 -4
    -5 1 -5
    -5 1 -5
    -5 -1 -5
    -5 -1 -5
    5 -1 5
    5 1 5
    5 1 5
    -5 1 -5
    -5 -1 -5
    -5 1 -5
    -5 -1 -5
    5 1 5
    5 -1 5
    5 -1 5
    5 1 5
    -5 1 -5
    -5 -1 -5
    -5 -1 -5
    -5 1 -5
    -5 1 -5
    -5 -1 -5
    -5 1 -6
    -5 -1 -6
    5 1 6
    5 -1 6
    -5 1 -6
    -5 -1 -6
    -5 -1 -6
    -5 1 -6
    -5 -1 -6
    -5 1 -6
    -5 1 -7
    -5 -1 -7
    -5 -1 -7
    -5 -1 -7
    5 1 7
    -5 -1 -7
    -5 1 -7
    -5 1 -8
    5 -1 8
    5 -3 -7
    5 -3 -7
    5 3 -7
    5 -3 -7
    5 -3 -7
    5 3 -7
    5 -3 -7
    5 -3 -7
    5 3 -7
    -5 3 7
    5 -3 -6
    5 3 -6
    5 -3 -6
    5 -3 -6
    5 3 -6
    5 -3 -6
    5 -3 -6
    5 3 -6
    5 3 -6
    -5 3 6
    5 3 -5
    5 3 -5
    5 -3 -5
    -5 3 5
    -5 3 5
    -5 3 5
    5 3 -5
    -5 3 5
    -5 -3 5
    5 3 -5
    5 -3 -5
    5 -3 -5
    5 3 -5
    5 3 -5
    5 -3 -5
    -5 -3 5
    5 -3 -5
    5 -3 -4
    5 -3 -4
    -5 -3 4
    5 -3 -4
    5 3 -4
    5 3 -4
    5 -3 -4
    5 3 -4
    -5 3 4
    -5 3 4
    -5 3 4
    -5 -3 4
    -5 3 4
    5 3 -4
    5 -3 -4
    5 -3 -4
    5 3 -4
    5 3 -4
    5 3 -4
    5 3 -4
    5 3 -4
    5 -3 -4
    -5 -3 3
    5 -3 -3
    5 3 -3
    5 3 -3
    5 -3 -3
    -5 3 3
    -5 3 3
    -5 3 3
    5 3 -3
    -5 -3 3
    -5 3 3
    5 -3 -3
    5 -3 -3
    5 -3 -3
    5 3 -3
    5 -3 -3
    5 -3 -3
    5 3 -3
    5 3 -3
    5 3 -3
    5 -3 -3
    5 -3 -2
    -5 -3 2
    -5 3 2
    -5 3 2
    5 -3 -2
    -5 3 2
    5 3 -2
    -5 3 2
    -5 3 2
    5 3 -2
    -5 -3 2
    -5 3 2
    -5 -3 2
    5 3 -2
    5 -3 -2
    5 3 -2
    5 -3 -2
    5 3 -2
    5 3 -2
    5 3 -2
    5 -3 -2
    5 3 -1
    5 -3 -1
    -5 3 1
    5 -3 -1
    -5 -3 1
    -5 3 1
    5 3 -1
    -5 3 1
    5 3 -1
    -5 3 1
    5 3 -1
    -5 3 1
    -5 -3 1
    -5 3 1
    5 -3 -1
    -5 -3 1
    5 3 0
    -5 3 0
    -5 -3 0
    -5 3 0
    5 -3 0
    -5 3 0
    5 3 0
    -5 3 0
    5 -3 0
    -5 -3 0
    5 3 1
    -5 3 -1
    5 -3 1
    -5 -3 -1
    5 3 1
    5 -3 1
    -5 -3 -1
    -5 3 -1
    -5 -3 -1
    -5 3 -1
    5 -3 1
    5 3 1
    -5 3 -1
    5 3 1
    -5 3 -1
    -5 3 -1
    5 3 1
    -5 -3 -2
    5 3 2
    -5 3 -2
    5 3 2
    -5 3 -2
    5 3 2
    5 3 2
    5 3 2
    -5 3 -2
    -5 -3 -2
    5 -3 2
    5 -3 2
    -5 -3 -2
    5 -3 2
    5 -3 2
    5 3 2
    -5 3 -2
    -5 3 -3
    -5 3 -3
    -5 3 -3
    -5 -3 -3
    5 3 3
    5 3 3
    5 3 3
    5 3 3
    -5 -3 -3
    5 -3 3
    -5 -3 -3
    -5 -3 -3
    -5 3 -3
    5 -3 3
    -5 -3 -3
    5 -3 3
    -5 -3 -3
    -5 -3 -3
    -5 3 -3
    -5 3 -4
    -5 3 -4
    -5 3 -4
    5 3 4
    5 3 4
    5 3 4
    -5 -3 -4
    -5 -3 -4
    5 3 4
    5 -3 4
    -5 -3 -4
    -5 -3 -4
    -5 -3 -4
    -5 -3 -4
    5 -3 4
    -5 3 -4
    -5 -3 -4
    -5 -3 -4
    5 -3 4
    -5 -3 -4
    -5 3 -4
    -5 -3 -5
    -5 -3 -5
    -5 -3 -5
    -5 -3 -5
    -5 3 -5
    5 -3 5
    -5 3 -5
    -5 -3 -5
    5 3 5
    -5 -3 -6
    -5 -3 -6
    -5 -3 -6
    -5 -3 -6
    5 -3 6
    -5 3 -6
    -5 3 -6
    5 3 6
    -5 3 -7
    -5 -3 -7
    -5 3 -7
    -5 -3 -7
    -5 3 -7
    -5 3 -7
    -5 -5 6
    5 -5 -6
    5 -5 -6
    -5 -5 6
    5 5 -6
    5 -5 -6
    5 5 -6
    5 5 -5
    -5 -5 5
    5 -5 -5
    5 5 -5
    -5 -5 5
    5 -5 -5
    5 -5 -5
    5 5 -5
    5 5 -5
    5 5 -5
    -5 5 5
    5 5 -5
    5 -5 -5
    5 5 -4
    5 -5 -4
    -5 -5 4
    5 5 -4
    5 -5 -4
    -5 -5 4
    5 5 -4
    5 5 -4
    5 5 -4
    5 5 -4
    5 -5 -4
    -5 5 4
    5 5 -3
    5 -5 -3
    -5 -5 3
    -5 5 3
    5 5 -3
    5 -5 -3
    -5 -5 3
    5 5 -3
    5 5 -3
    5 5 -3
    5 5 -3
    5 -5 -3
    -5 5 3
    5 -5 -2
    -5 5 2
    5 5 -2
    5 -5 -2
    5 5 -2
    -5 5 2
    5 -5 -2
    -5 -5 2
    -5 -5 2
    5 5 -2
    5 5 -2
    5 5 -2
    5 -5 -2
    -5 -5 2
    -5 5 1
    5 -5 -1
    -5 5 1
    -5 5 1
    5 5 -1
    -5 5 1
    5 -5 -1
    -5 -5 1
    5 5 -1
    5 -5 -1
    5 5 -1
    5 -5 -1
    -5 -5 1
    5 -5 -1
    5 -5 -1
    5 5 0
    -5 5 0
    -5 5 0
    5 5 0
    -5 -5 0
    5 -5 0
    -5 5 0
    5 5 0
    5 5 0
    -5 -5 0
    5 -5 0
    5 -5 0
    5 -5 0
    -5 -5 0
    5 -5 0
    5 -5 0
    5 -5 0
    5 5 0
    -5 5 0
    5 5 1
    -5 -5 -1
    -5 5 -1
    5 5 1
    -5 5 -1
    5 -5 1
    5 5 1
    5 5 1
    -5 -5 -1
    5 -5 1
    5 -5 1
    5 -5 1
    -5 5 -1
    5 -5 1
    5 5 1
    -5 -5 -1
    5 -5 1
    -5 -5 -2
    5 5 2
    -5 -5 -2
    5 5 2
    5 -5 2
    -5 -5 -2
    5 5 2
    5 -5 2
    -5 -5 -3
    -5 -5 -3
    5 -5 3
    5 -5 3
    -5 5 -3
    -5 -5 -3
    5 5 3
    -5 -5 -4
    -5 -5 -4
    -5 -5 -4
    -5 -5 -4
    5 -5 4
    5 -5 4
    -5 5 -4
    5 5 4
    -5 5 -4
    -5 -5 -4
    -5 5 -5
    5 -5 5
    5 -5 5
    -5 -5 -5
    -5 -5 -5
    -5 5 -5
    -5 5 -5
    5 5 5
    -5 5 -5
    -5 -5 -5
    -5 5 -6
    5 -5 6
    -5 5 -6
    -5 -5 -6
    -5 -5 -6
    5 -5 6
    5 -7 -2
    5 7 -2
    5 -7 -2
    5 7 -2
    5 -7 -2
    -5 -7 2
    -5 7 1
    5 -7 -1
    5 7 -1
    5 -7 -1
    -5 -7 1
    5 -7 -1
    -5 7 0
    5 -7 0
    5 -7 0
    5 -7 0
    5 7 0
    -5 -7 0
    5 -7 0
    5 -7 1
    5 -7 1
    5 -7 1
    -5 -7 -1
    5 -7 1
    5 -7 2
    -5 -7 -2
    -5 -7 -2
    5 -7 2
    6 0 -8
    6 0 -8
    6 0 -8
    6 0 -8
    6 0 -8
    6 0 -7
    6 0 -7
    6 0 -7
    6 0 -7
    6 0 -7
    6 0 -6
    6 0 -6
    -6 0 6
    -6 0 6
    6 0 -6
    6 0 -6
    -6 0 6
    -6 0 6
    6 0 -6
    6 0 -6
    6 0 -6
    6 0 -6
    6 0 -6
    6 0 -6
    -6 0 5
    6 0 -5
    6 0 -5
    -6 0 5
    -6 0 5
    6 0 -5
    6 0 -5
    6 0 -5
    6 0 -5
    6 0 -5
    6 0 -4
    6 0 -4
    6 0 -4
    -6 0 4
    6 0 -4
    6 0 -4
    6 0 -4
    6 0 -4
    6 0 -4
    -6 0 4
    -6 0 4
    6 0 -3
    6 0 -3
    6 0 -3
    -6 0 3
    6 0 -3
    6 0 -2
    6 0 -2
    -6 0 2
    6 0 -2
    6 0 -2
    6 0 -2
    6 0 -2
    6 0 -1
    6 0 -1
    6 0 -1
    6 0 -1
    6 0 -1
    6 0 -1
    6 0 -1
    6 0 -1
    6 0 0
    -6 0 0
    -6 0 0
    -6 0 0
    6 0 0
    6 0 0
    6 0 0
    6 0 1
    -6 0 -1
    -6 0 -1
    -6 0 -1
    -6 0 -1
    6 0 1
    -6 0 -1
    6 0 1
    -6 0 -1
    -6 0 -1
    -6 0 -2
    6 0 2
    -6 0 -2
    -6 0 -2
    -6 0 -2
    6 0 2
    6 0 2
    -6 0 -2
    -6 0 -2
    6 0 3
    -6 0 -3
    6 0 3
    -6 0 -3
    -6 0 -3
    6 0 3
    -6 0 -4
    -6 0 -4
    6 0 4
    6 0 4
    -6 0 -4
    -6 0 -4
    -6 0 -4
    6 0 4
    -6 0 -4
    -6 0 -4
    -6 0 -4
    6 0 4
    -6 0 -5
    -6 0 -5
    -6 0 -5
    6 0 5
    6 0 5
    6 0 5
    -6 0 -5
    -6 0 -5
    -6 0 -6
    -6 0 -6
    -6 0 -6
    6 0 6
    -6 0 -6
    -6 0 -6
    -6 0 -6
    -6 0 -7
    -6 0 -7
    -6 0 -7
    -6 0 -8
    6 2 -8
    6 -2 -8
    6 -2 -8
    6 2 -8
    6 -2 -8
    6 -2 -8
    6 2 -7
    6 -2 -7
    6 -2 -7
    6 -2 -7
    6 -2 -7
    6 2 -7
    6 2 -7
    6 -2 -7
    6 2 -7
    6 -2 -7
    -6 2 7
    6 -2 -6
    6 2 -6
    6 -2 -6
    6 -2 -6
    6 2 -6
    6 -2 -6
    6 -2 -6
    -6 2 6
    6 2 -6
    6 2 -6
    6 -2 -6
    6 -2 -5
    6 2 -5
    6 -2 -5
    6 2 -5
    6 2 -5
    6 2 -5
    6 -2 -5
    -6 2 5
    -6 2 5
    -6 2 5
    -6 -2 5
    -6 2 5
    6 -2 -5
    6 2 -5
    6 2 -5
    6 2 -5
    6 2 -5
    6 -2 -5
    6 2 -4
    6 2 -4
    6 -2 -4
    6 2 -4
    6 -2 -4
    6 2 -4
    6 2 -4
    6 -2 -4
    -6 2 4
    -6 2 4
    6 2 -4
    -6 2 4
    -6 -2 4
    -6 2 4
    -6 2 4
    6 -2 -4
    6 -2 -4
    6 2 -4
    6 -2 -4
    6 2 -4
    6 2 -4
    6 2 -4
    6 2 -4
    6 -2 -4
    -6 -2 3
    -6 2 3
    -6 2 3
    6 2 -3
    6 2 -3
    6 2 -3
    -6 2 3
    -6 2 3
    -6 2 3
    6 2 -3
    6 -2 -3
    6 -2 -3
    6 -2 -3
    6 -2 -3
    -6 -2 2
    -6 2 2
    6 -2 -2
    -6 2 2
    6 2 -2
    -6 2 2
    -6 2 2
    -6 2 2
    6 2 -2
    6 2 -2
    6 -2 -2
    6 2 -2
    -6 2 2
    -6 -2 2
    -6 2 2
    6 -2 -2
    -6 -2 1
    -6 -2 1
    -6 2 1
    -6 2 1
    6 2 -1
    -6 2 1
    6 -2 -1
    -6 -2 1
    6 2 -1
    -6 2 1
    6 2 -1
    -6 2 1
    6 2 -1
    -6 2 1
    -6 2 0
    -6 2 0
    -6 2 0
    6 -2 0
    -6 -2 0
    6 2 0
    -6 2 0
    -6 -2 0
    6 -2 0
    -6 -2 0
    -6 2 0
    -6 -2 -1
    6 2 1
    -6 2 -1
    -6 2 -1
    -6 -2 -1
    6 -2 1
    -6 2 -1
    6 2 1
    -6 2 -1
    6 2 1
    6 -2 1
    -6 2 -1
    -6 -2 -1
    -6 -2 -1
    6 -2 1
    -6 2 -1
    6 2 1
    -6 -2 -2
    6 -2 2
    -6 2 -2
    6 2 2
    -6 2 -2
    6 -2 2
    6 2 2
    -6 2 -2
    6 2 2
    -6 2 -2
    6 2 2
    6 2 2
    6 -2 2
    -6 -2 -2
    6 -2 2
    -6 -2 -3
    -6 2 -3
    6 -2 3
    6 2 3
    -6 2 -3
    6 -2 3
    -6 2 -3
    -6 -2 -3
    -6 -2 -3
    -6 2 -3
    -6 2 -3
    -6 -2 -3
    -6 -2 -3
    -6 2 -3
    -6 2 -3
    6 2 3
    6 2 3
    -6 2 -3
    6 2 3
    -6 -2 -3
    -6 -2 -3
    -6 -2 -3
    6 -2 3
    6 2 4
    6 -2 4
    -6 -2 -4
    -6 -2 -4
    -6 2 -4
    -6 2 -4
    6 -2 4
    -6 -2 -4
    -6 -2 -4
    -6 2 -4
    -6 2 -4
    -6 -2 -4
    6 2 4
    6 2 4
    -6 2 -4
    6 2 4
    -6 2 -4
    -6 -2 -4
    -6 -2 -4
    -6 2 -5
    -6 -2 -5
    -6 -2 -5
    -6 2 -5
    -6 -2 -5
    -6 -2 -5
    -6 -2 -5
    6 2 5
    6 2 5
    -6 2 -5
    -6 -2 -5
    6 -2 6
    -6 -2 -6
    -6 -2 -6
    -6 -2 -6
    -6 -2 -6
    -6 -2 -6
    6 2 6
    6 -2 7
    -6 2 -7
    -6 2 -7
    -6 -2 -7
    -6 -2 -7
    -6 -2 -7
    -6 2 -7
    -6 2 -8
    -6 2 -8
    -6 -2 -8
    -6 2 -8
    6 4 -7
    6 -4 -7
    6 -4 -7
    6 4 -7
    6 -4 -7
    6 4 -6
    6 4 -6
    6 -4 -6
    6 -4 -6
    6 -4 -6
    6 4 -6
    6 4 -6
    -6 4 6
    6 4 -5
    6 4 -5
    6 -4 -5
    -6 4 5
    6 -4 -5
    6 4 -5
    6 4 -5
    6 4 -5
    6 4 -5
    6 -4 -4
    6 -4 -4
    -6 -4 4
    6 -4 -4
    6 4 -4
    -6 4 4
    6 4 -4
    6 -4 -4
    6 4 -4
    -6 4 4
    -6 4 4
    -6 -4 4
    -6 4 4
    6 4 -4
    6 -4 -4
    6 -4 -4
    6 4 -4
    6 4 -4
    6 4 -4
    6 -4 -4
    6 4 -4
    6 -4 -3
    -6 -4 3
    -6 4 3
    6 4 -3
    6 4 -3
    -6 4 3
    6 4 -3
    6 -4 -3
    -6 4 3
    -6 -4 3
    -6 -4 3
    -6 4 3
    6 4 -3
    6 -4 -3
    6 -4 -3
    6 4 -3
    6 4 -3
    6 4 -3
    6 4 -3
    6 -4 -3
    6 4 -2
    -6 4 2
    6 -4 -2
    -6 4 2
    -6 4 2
    6 4 -2
    -6 4 2
    -6 -4 2
    6 4 -2
    6 -4 -2
    6 -4 -2
    6 4 -2
    -6 4 2
    6 -4 -2
    6 -4 -2
    -6 -4 2
    -6 4 1
    6 -4 -1
    -6 -4 1
    -6 4 1
    6 4 -1
    6 -4 -1
    6 4 -1
    6 4 -1
    -6 4 1
    -6 -4 1
    6 4 -1
    6 4 -1
    6 -4 -1
    6 -4 -1
    6 4 -1
    6 -4 -1
    -6 4 1
    6 4 -1
    6 -4 0
    -6 -4 0
    6 -4 0
    -6 4 0
    -6 4 0
    -6 -4 0
    6 -4 0
    6 4 0
    -6 4 0
    6 4 0
    -6 -4 0
    6 -4 0
    -6 4 0
    6 4 0
    -6 4 0
    6 4 0
    6 -4 0
    6 -4 0
    6 4 0
    6 -4 0
    -6 4 0
    6 4 0
    -6 4 -1
    -6 -4 -1
    -6 4 -1
    -6 4 -1
    6 4 1
    6 4 1
    -6 -4 -1
    6 -4 1
    6 -4 1
    6 -4 1
    6 -4 1
    -6 4 -1
    -6 -4 -1
    6 -4 1
    -6 4 -1
    6 4 1
    6 -4 1
    -6 4 -1
    -6 -4 -2
    -6 4 -2
    6 4 2
    -6 4 -2
    6 4 2
    6 -4 2
    6 4 2
    -6 -4 -2
    -6 4 -2
    6 -4 2
    6 -4 2
    -6 -4 -2
    6 -4 2
    6 -4 2
    -6 4 -2
    -6 4 -2
    6 4 2
    -6 4 -3
    6 4 3
    -6 4 -3
    -6 4 -3
    -6 -4 -3
    6 4 3
    6 4 3
    6 -4 3
    6 4 3
    -6 -4 -3
    -6 -4 -3
    -6 -4 -3
    6 -4 3
    -6 4 -3
    -6 -4 -3
    -6 -4 -3
    6 -4 3
    -6 -4 -3
    6 -4 4
    -6 -4 -4
    -6 4 -4
    -6 -4 -4
    -6 4 -4
    -6 -4 -4
    -6 -4 -4
    6 4 4
    -6 4 -4
    -6 -4 -4
    -6 4 -5
    -6 -4 -5
    -6 -4 -5
    -6 4 -5
    -6 -4 -5
    6 4 5
    -6 -4 -5
    -6 4 -5
    -6 -4 -5
    -6 -4 -6
    -6 -4 -6
    -6 4 -6
    -6 -4 -6
    -6 -4 -6
    6 6 -4
    6 -6 -4
    6 -6 -4
    6 6 -4
    6 6 -4
    6 6 -4
    6 -6 -4
    -6 -6 4
    -6 6 3
    6 -6 -3
    6 6 -3
    6 -6 -3
    6 6 -3
    6 6 -3
    6 6 -3
    6 6 -3
    6 -6 -3
    -6 -6 3
    -6 6 3
    6 -6 -2
    6 6 -2
    -6 6 2
    6 -6 -2
    6 6 -2
    -6 6 2
    6 6 -2
    6 -6 -2
    -6 -6 2
    6 -6 -1
    6 6 -1
    -6 6 1
    6 -6 -1
    -6 6 1
    6 -6 -1
    -6 -6 1
    6 -6 0
    -6 6 0
    -6 -6 0
    6 -6 0
    6 -6 0
    6 -6 1
    -6 6 -1
    6 6 1
    -6 -6 -1
    6 -6 1
    6 -6 1
    6 -6 2
    -6 -6 -2
    -6 -6 -2
    6 -6 2
    6 -6 2
    6 6 2
    -6 6 -2
    -6 -6 -2
    6 -6 2
    -6 -6 -3
    -6 -6 -3
    6 -6 3
    -6 -6 -3
    -6 -6 -3
    6 -6 3
    6 -6 3
    -6 6 -3
    -6 -6 -3
    6 -6 3
    6 6 3
    6 6 4
    6 -6 4
    -6 -6 -4
    -6 -6 -4
    -6 6 -4
    -6 6 -4
    -6 6 -4
    6 -6 4
    7 -1 -8
    7 -1 -8
    7 -1 -8
    -7 1 8
    7 1 -8
    7 -1 -8
    7 1 -8
    7 -1 -7
    7 -1 -7
    7 1 -7
    7 -1 -7
    -7 1 7
    7 -1 -7
    7 -1 -7
    7 1 -7
    7 1 -7
    7 -1 -7
    7 1 -7
    7 -1 -7
    7 1 -6
    7 1 -6
    7 -1 -6
    7 1 -6
    7 -1 -6
    -7 -1 6
    -7 -1 6
    -7 1 6
    -7 1 6
    7 1 -6
    -7 -1 6
    -7 1 6
    7 1 -6
    7 -1 -6
    7 1 -6
    7 -1 -6
    7 -1 -6
    7 1 -6
    7 1 -6
    7 -1 -6
    7 1 -6
    7 -1 -6
    7 1 -5
    7 1 -5
    7 -1 -5
    7 1 -5
    7 -1 -5
    -7 1 5
    -7 1 5
    7 1 -5
    -7 -1 5
    -7 1 5
    7 1 -5
    7 1 -5
    7 -1 -5
    7 -1 -5
    7 -1 -5
    7 1 -5
    7 1 -5
    7 -1 -5
    7 -1 -5
    7 -1 -4
    7 1 -4
    7 1 -4
    7 -1 -4
    7 1 -4
    7 1 -4
    7 1 -4
    7 1 -4
    7 -1 -4
    -7 1 4
    -7 1 4
    7 1 -4
    -7 1 4
    -7 -1 4
    7 1 -4
    7 1 -4
    7 -1 -4
    7 -1 -4
    7 -1 -4
    7 -1 -4
    7 1 -4
    7 -1 -4
    7 -1 -4
    7 1 -4
    7 1 -4
    7 -1 -4
    7 1 -4
    7 1 -4
    -7 -1 3
    -7 1 3
    -7 1 3
    7 1 -3
    7 1 -3
    -7 1 3
    7 1 -3
    7 1 -3
    7 -1 -3
    7 1 -3
    7 -1 -3
    7 1 -3
    7 -1 -3
    7 -1 -3
    -7 1 2
    -7 -1 2
    7 1 -2
    7 -1 -2
    7 1 -2
    7 1 -2
    7 -1 -2
    7 1 -2
    7 1 -2
    7 -1 -2
    7 -1 -2
    7 1 -2
    7 1 -2
    -7 1 2
    -7 1 2
    -7 1 1
    7 1 -1
    7 1 -1
    7 1 -1
    7 -1 -1
    -7 1 1
    -7 -1 1
    -7 1 1
    7 -1 -1
    -7 1 1
    -7 1 1
    7 1 -1
    7 1 -1
    -7 -1 0
    -7 1 0
    7 -1 0
    -7 1 0
    -7 1 0
    7 -1 0
    -7 -1 0
    7 1 0
    -7 -1 0
    7 -1 0
    7 1 0
    7 -1 1
    -7 1 -1
    -7 -1 -1
    -7 -1 -1
    7 -1 1
    -7 1 -1
    7 1 1
    -7 -1 -1
    -7 1 -1
    7 -1 1
    7 -1 1
    -7 1 -1
    7 1 1
    7 1 1
    7 1 1
    -7 1 -1
    -7 1 -1
    -7 1 -2
    7 -1 2
    -7 1 -2
    7 -1 2
    7 1 2
    7 1 2
    -7 -1 -2
    -7 1 -2
    -7 -1 -2
    -7 -1 -2
    -7 -1 -2
    7 -1 2
    -7 1 -2
    -7 1 -2
    7 -1 2
    -7 -1 -2
    -7 1 -2
    -7 1 -2
    -7 -1 -2
    -7 1 -2
    7 1 2
    -7 1 -2
    7 1 2
    7 1 2
    7 -1 3
    7 1 3
    7 1 3
    -7 -1 -3
    -7 -1 -3
    -7 1 -3
    -7 1 -3
    -7 1 -3
    7 1 3
    7 1 3
    7 1 3
    -7 1 -3
    7 -1 3
    -7 -1 -3
    -7 -1 -3
    -7 1 -3
    -7 1 -3
    7 1 4
    -7 1 -4
    7 -1 4
    -7 1 -4
    -7 1 -4
    -7 -1 -4
    -7 -1 -4
    -7 1 -4
    -7 1 -4
    -7 1 -4
    -7 -1 -4
    -7 -1 -4
    -7 1 -4
    -7 1 -4
    7 1 4
    7 1 4
    7 -1 4
    7 1 4
    -7 -1 -5
    -7 -1 -5
    -7 1 -5
    -7 1 -5
    7 -1 5
    7 1 5
    7 1 5
    -7 1 -5
    -7 -1 -5
    -7 1 -5
    -7 1 -5
    -7 -1 -5
    -7 -1 -5
    -7 -1 -5
    -7 1 -6
    -7 -1 -6
    -7 1 -6
    -7 -1 -6
    -7 1 -6
    -7 1 -6
    -7 1 -6
    -7 -1 -6
    -7 -1 -6
    -7 -1 -7
    -7 -1 -7
    -7 -1 -7
    -7 1 -7
    -7 1 -8
    7 -1 8
    -7 1 -8
    -7 -1 -8
    7 -3 -7
    7 -3 -7
    7 -3 -7
    7 -3 -7
    7 -3 -7
    7 3 -7
    7 -3 -7
    7 3 -7
    -7 3 7
    7 3 -6
    7 -3 -6
    7 3 -6
    7 -3 -6
    7 -3 -6
    7 3 -6
    7 3 -6
    7 3 -6
    -7 3 6
    7 -3 -5
    -7 -3 5
    7 -3 -5
    7 3 -5
    7 3 -5
    7 -3 -5
    -7 3 5
    -7 3 5
    -7 3 5
    7 3 -5
    -7 -3 5
    -7 3 5
    7 3 -5
    7 -3 -5
    7 -3 -5
    7 3 -5
    7 3 -5
    7 -3 -5
    7 3 -5
    7 -3 -4
    -7 -3 4
    7 -3 -4
    7 3 -4
    7 3 -4
    7 -3 -4
    7 3 -4
    -7 3 4
    -7 3 4
    -7 3 4
    -7 -3 4
    -7 3 4
    7 3 -4
    7 -3 -4
    7 -3 -4
    7 -3 -4
    7 3 -4
    7 3 -4
    7 3 -4
    7 3 -4
    7 3 -4
    7 -3 -4
    7 -3 -3
    7 -3 -3
    -7 -3 3
    7 -3 -3
    7 3 -3
    7 3 -3
    7 3 -3
    7 -3 -3
    -7 3 3
    -7 3 3
    -7 3 3
    -7 3 3
    -7 -3 3
    7 -3 -3
    7 3 -3
    7 -3 -3
    7 -3 -3
    7 3 -3
    7 3 -3
    7 3 -3
    7 3 -3
    7 3 -3
    7 3 -3
    7 -3 -3
    -7 3 2
    7 -3 -2
    -7 -3 2
    -7 3 2
    7 -3 -2
    -7 3 2
    -7 3 2
    7 3 -2
    -7 3 2
    7 3 -2
    -7 -3 2
    -7 3 2
    -7 -3 2
    7 -3 -2
    7 3 -2
    7 -3 -2
    7 -3 -2
    7 3 -2
    7 3 -2
    7 3 -2
    7 -3 -2
    7 3 -1
    7 -3 -1
    -7 3 1
    7 -3 -1
    -7 -3 1
    -7 3 1
    7 3 -1
    -7 3 1
    7 3 -1
    -7 3 1
    7 3 -1
    -7 3 1
    -7 3 1
    -7 3 1
    -7 -3 1
    7 3 0
    -7 3 0
    -7 -3 0
    7 -3 0
    7 -3 0
    -7 -3 0
    -7 3 0
    7 -3 0
    -7 3 0
    -7 3 0
    7 3 0
    -7 3 -1
    7 3 1
    -7 3 -1
    7 3 1
    -7 3 -1
    7 3 1
    7 3 1
    7 3 1
    -7 3 -1
    -7 -3 -1
    -7 3 -1
    7 -3 1
    7 -3 1
    -7 3 -1
    -7 -3 -1
    -7 -3 -1
    7 -3 1
    -7 3 -1
    7 -3 1
    -7 3 -1
    -7 3 -1
    7 3 2
    7 3 2
    -7 3 -2
    7 3 2
    -7 3 -2
    7 3 2
    -7 3 -2
    7 3 2
    -7 3 -2
    -7 -3 -2
    7 -3 2
    7 -3 2
    -7 -3 -2
    7 -3 2
    7 -3 2
    7 3 2
    -7 3 -2
    7 -3 3
    -7 3 -3
    -7 -3 -3
    7 3 3
    -7 3 -3
    -7 3 -3
    -7 -3 -3
    -7 -3 -3
    7 -3 3
    -7 -3 -3
    -7 -3 -3
    7 -3 3
    -7 -3 -3
    -7 3 -3
    -7 3 -3
    -7 3 -3
    7 3 3
    7 3 3
    7 3 3
    7 3 4
    -7 -3 -4
    7 -3 4
    -7 -3 -4
    -7 -3 -4
    -7 3 -4
    -7 -3 -4
    -7 -3 -4
    7 -3 4
    -7 3 -4
    -7 3 -4
    7 3 4
    -7 -3 -4
    7 -3 5
    -7 3 -5
    -7 -3 -5
    -7 -3 -5
    -7 -3 -5
    -7 -3 -5
    -7 3 -5
    -7 -3 -6
    -7 -3 -6
    -7 -3 -6
    -7 -3 -6
    7 -3 6
    -7 3 -6
    -7 3 -7
    -7 -3 -7
    -7 -3 -7
    -7 3 -7
    7 -5 -6
    7 -5 -6
    7 5 -6
    7 -5 -6
    7 -5 -5
    7 5 -5
    7 5 -5
    7 -5 -5
    7 -5 -5
    7 -5 -5
    7 5 -5
    7 5 -5
    7 5 -5
    7 5 -5
    7 -5 -5
    -7 5 5
    7 5 -4
    -7 5 4
    7 5 -4
    7 -5 -4
    7 -5 -4
    7 5 -4
    7 5 -4
    7 5 -4
    7 -5 -4
    7 5 -4
    7 5 -3
    7 -5 -3
    7 5 -3
    7 5 -3
    7 5 -3
    7 5 -3
    7 -5 -3
    7 5 -3
    7 -5 -3
    -7 5 3
    7 -5 -2
    7 5 -2
    7 -5 -2
    -7 5 2
    7 5 -2
    7 5 -2
    7 5 -2
    7 5 -2
    7 -5 -2
    -7 5 2
    7 -5 -1
    7 -5 -1
    -7 -5 1
    7 -5 -1
    -7 -5 1
    7 -5 -1
    -7 5 1
    -7 -5 1
    -7 5 1
    7 5 -1
    7 5 -1
    -7 5 1
    7 -5 -1
    7 5 -1
    -7 5 1
    7 -5 -1
    7 5 0
    -7 5 0
    -7 -5 0
    7 -5 0
    -7 5 0
    7 5 0
    -7 5 0
    7 5 0
    7 5 0
    -7 -5 0
    7 -5 0
    7 -5 0
    7 -5 0
    7 -5 0
    -7 5 0
    7 5 0
    7 -5 0
    -7 -5 -1
    7 -5 1
    7 5 1
    7 -5 1
    -7 5 -1
    7 5 1
    -7 -5 -1
    7 -5 1
    7 5 1
    7 -5 1
    7 -5 1
    -7 -5 -2
    -7 -5 -2
    7 5 2
    7 -5 2
    7 -5 2
    7 -5 2
    -7 5 -2
    -7 -5 -2
    7 -5 2
    7 5 2
    -7 -5 -3
    -7 -5 -3
    -7 -5 -3
    7 -5 3
    7 -5 3
    7 -5 3
    -7 5 -3
    -7 -5 -3
    7 5 3
    7 -5 4
    7 -5 4
    -7 -5 -4
    -7 -5 -4
    -7 -5 -4
    -7 -5 -4
    7 -5 4
    -7 5 -4
    7 -5 5
    -7 -5 -5
    -7 -5 -5
    -7 -5 -5
    -7 -5 -5
    7 -5 5
    -7 5 -5
    7 -7 -2
    7 -7 -2
    7 -7 -1
    7 -7 -1
    -7 -7 1
    7 7 -1
    -7 7 1
    7 -7 -1
    7 -7 0
    7 -7 0
    7 -7 0
    7 7 0
    -7 7 0
    7 -7 0
    -7 -7 0
    -7 -7 0
    -7 -7 -1
    7 -7 1
    7 -7 1
    -7 -7 -1
    -7 7 -1
    7 -7 1
    8 0 -8
    8 0 -8
    8 0 -8
    8 0 -8
    8 0 -8
    -8 0 8
    8 0 -7
    8 0 -7
    8 0 -7
    8 0 -7
    8 0 -7
    8 0 -6
    8 0 -6
    -8 0 6
    -8 0 6
    8 0 -6
    8 0 -6
    -8 0 6
    -8 0 6
    8 0 -6
    8 0 -6
    8 0 -6
    8 0 -6
    8 0 -6
    8 0 -5
    8 0 -5
    8 0 -5
    -8 0 5
    -8 0 5
    8 0 -5
    -8 0 5
    8 0 -5
    8 0 -5
    8 0 -5
    8 0 -5
    8 0 -5
    8 0 -5
    8 0 -5
    8 0 -4
    8 0 -4
    8 0 -4
    -8 0 4
    -8 0 4
    -8 0 4
    8 0 -4
    8 0 -4
    8 0 -4
    8 0 -4
    8 0 -4
    8 0 -4
    8 0 -4
    8 0 -4
    8 0 -4
    8 0 -4
    -8 0 3
    -8 0 3
    -8 0 3
    8 0 -3
    8 0 -3
    8 0 -3
    8 0 -2
    8 0 -2
    8 0 -2
    8 0 -2
    8 0 -2
    8 0 -1
    8 0 -1
    -8 0 0
    -8 0 0
    -8 0 0
    8 0 0
    8 0 0
    8 0 0
    8 0 0
    -8 0 -1
    8 0 1
    -8 0 -1
    8 0 1
    8 0 1
    8 0 2
    -8 0 -2
    -8 0 -2
    -8 0 -2
    8 0 2
    8 0 2
    8 0 3
    -8 0 -3
    8 0 3
    8 0 3
    -8 0 -4
    -8 0 -4
    8 0 4
    -8 0 -4
    8 0 4
    -8 0 -4
    -8 0 -4
    -8 0 -4
    -8 0 -5
    -8 0 -5
    8 0 5
    -8 0 -5
    -8 0 -5
    -8 0 -5
    -8 0 -5
    8 0 5
    -8 0 -6
    -8 0 -6
    -8 0 -6
    -8 0 -6
    -8 0 -6
    -8 0 -7
    -8 0 -7
    -8 0 -7
    8 0 8
    -8 0 -8
    8 2 -8
    8 -2 -8
    8 -2 -8
    8 -2 -8
    8 2 -8
    8 -2 -8
    8 -2 -7
    8 2 -7
    8 -2 -7
    8 -2 -7
    8 -2 -7
    8 -2 -7
    8 -2 -7
    8 2 -7
    8 -2 -7
    8 2 -7
    8 -2 -7
    -8 2 7
    8 -2 -6
    8 2 -6
    8 -2 -6
    8 -2 -6
    8 2 -6
    8 -2 -6
    8 -2 -6
    -8 2 6
    8 2 -6
    8 2 -6
    8 -2 -6
    8 -2 -6
    8 -2 -5
    8 2 -5
    8 -2 -5
    8 2 -5
    8 2 -5
    8 2 -5
    8 -2 -5
    -8 2 5
    -8 2 5
    -8 2 5
    -8 -2 5
    -8 2 5
    8 -2 -5
    8 2 -5
    8 -2 -5
    8 -2 -5
    8 2 -5
    8 2 -5
    8 2 -5
    8 2 -5
    8 2 -4
    8 -2 -4
    8 -2 -4
    8 2 -4
    8 2 -4
    8 -2 -4
    -8 2 4
    -8 2 4
    8 2 -4
    -8 2 4
    -8 -2 4
    -8 2 4
    -8 2 4
    8 -2 -4
    8 -2 -4
    8 2 -4
    8 2 -4
    8 -2 -4
    8 2 -4
    8 2 -4
    8 2 -4
    8 -2 -4
    8 -2 -3
    8 -2 -3
    -8 -2 3
    8 2 -3
    8 -2 -3
    -8 -2 3
    -8 2 3
    8 -2 -3
    8 -2 -3
    8 -2 -3
    8 2 -3
    8 -2 -3
    8 2 -3
    8 2 -3
    8 2 -3
    8 2 -3
    8 2 -3
    8 2 -3
    8 2 -3
    -8 2 3
    8 2 -3
    8 2 -3
    -8 2 3
    -8 2 3
    -8 -2 2
    -8 2 2
    8 2 -2
    -8 2 2
    -8 2 2
    8 2 -2
    -8 2 2
    8 -2 -2
    -8 -2 2
    8 2 -2
    -8 2 2
    8 2 -2
    8 -2 -2
    -8 -2 1
    -8 2 1
    -8 2 1
    8 2 -1
    -8 2 1
    8 2 -1
    -8 2 1
    8 2 -1
    8 2 -1
    8 2 -1
    -8 2 1
    8 -2 -1
    -8 -2 1
    -8 2 1
    8 2 -1
    8 -2 -1
    -8 2 0
    -8 2 0
    -8 2 0
    -8 -2 0
    8 -2 0
    8 -2 0
    -8 2 0
    -8 -2 0
    8 -2 0
    -8 2 0
    8 2 0
    -8 2 -1
    8 2 1
    -8 2 -1
    -8 -2 -1
    8 -2 1
    -8 -2 -1
    -8 2 -1
    8 2 1
    -8 2 -1
    8 2 1
    -8 2 -1
    8 -2 1
    -8 -2 -1
    -8 -2 -1
    8 -2 1
    -8 2 -1
    8 2 1
    -8 -2 -2
    8 -2 2
    -8 2 -2
    8 2 2
    -8 2 -2
    -8 -2 -2
    -8 2 -2
    8 -2 2
    8 2 2
    -8 2 -2
    8 2 2
    8 2 2
    8 2 2
    -8 2 -2
    -8 -2 -2
    8 -2 2
    8 -2 2
    8 -2 3
    -8 2 -3
    -8 -2 -3
    8 2 3
    8 -2 3
    -8 2 -3
    -8 -2 -3
    -8 2 -3
    -8 -2 -3
    -8 2 -3
    -8 2 -3
    -8 -2 -3
    -8 -2 -3
    8 -2 3
    8 2 3
    -8 -2 -3
    8 -2 3
    -8 -2 -4
    -8 2 -4
    -8 -2 -4
    -8 2 -4
    8 -2 4
    -8 -2 -4
    -8 2 -4
    -8 -2 -4
    -8 2 -4
    8 -2 5
    -8 -2 -5
    -8 2 -5
    -8 -2 -5
    -8 2 -5
    -8 2 -5
    -8 -2 -5
    -8 -2 -5
    8 2 5
    8 -2 6
    -8 -2 -6
    -8 -2 -6
    -8 -2 -6
    -8 -2 -6
    -8 -2 -6
    -8 2 -7
    -8 2 -7
    -8 -2 -7
    -8 -2 -7
    -8 2 -7
    8 -2 7
    8 -4 -7
    8 -4 -7
    8 4 -7
    8 -4 -7
    8 -4 -7
    8 4 -6
    8 -4 -6
    8 -4 -6
    8 -4 -6
    8 4 -6
    -8 4 6
    8 4 -6
    8 -4 -5
    8 4 -5
    8 4 -5
    8 -4 -5
    8 -4 -5
    8 -4 -5
    8 4 -5
    8 4 -5
    8 4 -5
    8 4 -5
    8 -4 -5
    -8 4 5
    8 -4 -4
    -8 -4 4
    8 -4 -4
    -8 4 4
    -8 -4 4
    8 -4 -4
    8 4 -4
    8 4 -4
    8 -4 -4
    -8 4 4
    8 -4 -4
    8 4 -4
    8 4 -4
    8 4 -4
    8 4 -4
    8 -4 -4
    8 -4 -3
    -8 -4 3
    8 4 -3
    -8 4 3
    8 4 -3
    8 4 -3
    8 -4 -3
    -8 4 3
    -8 4 3
    -8 4 3
    -8 -4 3
    8 -4 -3
    8 4 -3
    8 -4 -3
    8 4 -3
    8 4 -3
    8 4 -3
    8 4 -3
    8 4 -3
    8 -4 -3
    -8 4 2
    8 -4 -2
    -8 -4 2
    -8 4 2
    8 -4 -2
    -8 4 2
    8 4 -2
    8 4 -2
    -8 4 2
    -8 -4 2
    8 4 -2
    8 -4 -2
    8 -4 -2
    8 4 -2
    8 4 -2
    8 4 -2
    8 4 -2
    8 4 -2
    -8 4 2
    8 -4 -2
    -8 4 1
    8 -4 -1
    -8 -4 1
    -8 4 1
    8 4 -1
    8 -4 -1
    8 4 -1
    8 4 -1
    -8 4 1
    -8 -4 1
    8 4 -1
    8 4 -1
    8 -4 -1
    8 -4 -1
    8 4 -1
    8 -4 -1
    8 4 -1
    -8 4 1
    8 -4 0
    -8 4 0
    -8 -4 0
    8 -4 0
    -8 4 0
    -8 -4 0
    8 -4 0
    8 4 0
    -8 4 0
    8 4 0
    -8 4 0
    8 -4 0
    8 4 0
    -8 4 0
    8 4 0
    8 -4 0
    8 -4 0
    8 4 0
    8 -4 0
    -8 4 0
    -8 4 -1
    -8 -4 -1
    8 -4 1
    8 4 1
    -8 4 -1
    -8 4 -1
    -8 4 -1
    8 4 1
    8 -4 1
    8 -4 1
    8 -4 1
    -8 4 -1
    8 4 1
    -8 4 -1
    8 -4 1
    -8 4 -1
    8 -4 1
    8 4 2
    -8 -4 -2
    -8 4 -2
    8 -4 2
    8 -4 2
    8 -4 2
    8 4 2
    8 4 2
    8 -4 2
    -8 4 -2
    8 4 2
    -8 4 -2
    -8 -4 -3
    -8 -4 -3
    8 -4 3
    -8 -4 -3
    8 -4 3
    -8 4 -3
    8 -4 4
    -8 -4 -4
    -8 -4 -4
    -8 -4 -4
    -8 -4 -4
    -8 4 -4
    8 -4 5
    -8 -4 -5
    -8 -4 -5
    -8 -4 -5
    -8 4 -5
    -8 -4 -5
    -8 4 -5
    -8 -4 -6
    -8 -4 -6
    -8 4 -6
    -8 -4 -6
    -8 -4 -6
    8 6 -4
    8 -6 -4
    8 6 -4
    8 6 -4
    8 6 -4
    8 -6 -4
    -8 -6 4
    8 -6 -4
    8 6 -3
    8 -6 -3
    8 6 -3
    8 6 -3
    8 6 -3
    8 6 -3
    8 -6 -3
    -8 -6 3
    -8 6 3
    8 -6 -3
    -8 6 2
    8 6 -2
    8 -6 -2
    8 6 -2
    -8 6 2
    8 6 -2
    8 -6 -2
    -8 -6 2
    8 -6 -2
    8 6 -1
    -8 6 1
    8 -6 -1
    8 -6 -1
    8 -6 -1
    8 6 -1
    -8 6 1
    8 -6 -1
    -8 -6 1
    8 -6 0
    8 -6 0
    -8 6 0
    -8 -6 0
    8 -6 0
    8 -6 1
    -8 6 -1
    8 -6 1
    8 -6 1
    -8 -6 -1
    -8 -6 -1
    8 6 1
    -8 -6 -1
    8 -6 1
    8 -6 2
    8 -6 2
    -8 -6 -2
    -8 -6 -2
    8 -6 2
    -8 6 -2
    8 -6 3
    8 6 3
    8 -6 3
    -8 -6 -3
    -8 -6 -3
    -8 -6 -3
    -8 -6 -3
    8 -6 3
    8 6 4
    8 -6 4
    -8 6 -4
    -8 6 -4
    -8 6 -4
    8 -6 4
    -8 -6 -4
    -8 -6 -4
    9 1 -8
    9 -1 -8
    9 -1 -8
    9 -1 -8
    9 1 -8
    9 -1 -8
    9 1 -7
    9 -1 -7
    9 1 -7
    9 -1 -7
    9 -1 -7
    9 1 -7
    9 -1 -7
    9 1 -7
    9 -1 -7
    9 -1 -7
    -9 1 7
    9 1 -6
    9 -1 -6
    9 1 -6
    9 1 -6
    9 -1 -6
    -9 -1 6
    -9 -1 6
    -9 1 6
    -9 1 6
    9 1 -6
    -9 -1 6
    -9 1 6
    9 -1 -6
    9 1 -6
    9 1 -6
    9 -1 -6
    9 -1 -6
    9 -1 -6
    9 -1 -6
    9 1 -6
    9 1 -6
    9 -1 -6
    9 1 -6
    9 -1 -6
    9 1 -5
    9 -1 -5
    9 1 -5
    9 -1 -5
    9 1 -5
    -9 -1 5
    -9 -1 5
    -9 1 5
    -9 1 5
    9 1 -5
    -9 -1 5
    -9 1 5
    9 1 -5
    9 1 -5
    9 -1 -5
    9 -1 -5
    9 -1 -5
    9 -1 -5
    9 -1 -5
    9 -1 -5
    9 1 -5
    9 1 -5
    9 1 -5
    9 1 -5
    9 -1 -5
    9 -1 -5
    9 1 -4
    9 1 -4
    9 -1 -4
    9 1 -4
    9 -1 -4
    9 1 -4
    9 1 -4
    9 1 -4
    -9 1 4
    -9 1 4
    9 1 -4
    9 1 -4
    -9 1 4
    9 1 -4
    9 -1 -4
    9 1 -4
    9 -1 -4
    9 -1 -4
    9 1 -4
    9 -1 -4
    9 -1 -4
    9 -1 -4
    9 1 -4
    9 1 -4
    9 1 -4
    9 -1 -4
    9 1 -4
    9 -1 -4
    9 1 -4
    -9 -1 3
    -9 1 3
    9 1 -3
    -9 1 3
    -9 1 3
    9 1 -3
    9 1 -3
    9 1 -3
    9 -1 -3
    9 1 -3
    9 -1 -3
    9 1 -3
    9 -1 -3
    -9 1 2
    9 -1 -2
    9 1 -2
    9 1 -2
    9 1 -2
    9 -1 -2
    9 1 -2
    9 1 -2
    9 -1 -2
    9 1 -2
    9 1 -2
    -9 1 2
    -9 1 2
    9 -1 -1
    9 1 -1
    9 -1 -1
    9 1 -1
    -9 1 1
    -9 1 1
    9 1 -1
    -9 1 1
    -9 1 1
    -9 1 0
    -9 1 0
    -9 1 0
    9 -1 0
    -9 -1 0
    9 -1 0
    -9 1 0
    9 1 0
    -9 1 0
    9 1 0
    9 -1 1
    -9 1 -1
    -9 -1 -1
    -9 1 -1
    -9 1 -1
    -9 -1 -1
    9 1 1
    9 -1 1
    9 1 1
    9 -1 1
    -9 1 -1
    -9 -1 -1
    9 -1 1
    -9 1 -1
    9 -1 2
    -9 1 -2
    9 1 2
    -9 -1 -2
    -9 1 -2
    -9 -1 -2
    -9 -1 -2
    -9 1 -2
    9 1 2
    9 -1 2
    -9 1 -2
    9 -1 2
    -9 1 -2
    9 1 2
    9 1 3
    -9 1 -3
    9 -1 3
    -9 -1 -3
    -9 1 -3
    -9 -1 -3
    9 1 3
    9 -1 3
    9 -1 3
    9 1 3
    -9 -1 -4
    -9 1 -4
    -9 1 -4
    -9 -1 -4
    -9 1 -4
    9 -1 4
    9 1 4
    9 -1 4
    9 1 4
    -9 -1 -4
    -9 1 -4
    -9 1 -4
    -9 1 -4
    -9 -1 -4
    -9 1 -5
    -9 -1 -5
    -9 1 -5
    -9 -1 -5
    9 1 5
    9 -1 5
    9 1 5
    -9 -1 -5
    -9 1 -5
    -9 1 -5
    -9 1 -5
    -9 -1 -5
    -9 -1 -5
    -9 1 -6
    -9 1 -6
    -9 -1 -6
    -9 1 -6
    -9 -1 -6
    -9 -1 -6
    -9 1 -6
    -9 1 -6
    -9 -1 -6
    -9 -1 -6
    9 -1 7
    -9 -1 -7
    -9 1 -7
    -9 -1 -7
    -9 -1 -7
    -9 1 -7
    -9 1 -7
    -9 -1 -7
    -9 -1 -7
    9 -1 8
    -9 1 -8
    -9 1 -8
    -9 -1 -8
    9 3 -7
    9 -3 -7
    9 -3 -7
    9 -3 -7
    9 -3 -7
    9 -3 -7
    9 3 -7
    -9 3 7
    9 -3 -6
    9 -3 -6
    9 3 -6
    9 3 -6
    9 -3 -6
    9 3 -6
    9 -3 -6
    9 -3 -6
    9 3 -6
    -9 3 6
    9 3 -5
    9 -3 -5
    -9 3 5
    -9 3 5
    -9 3 5
    -9 -3 5
    -9 3 5
    9 3 -5
    9 -3 -5
    9 3 -5
    9 -3 -5
    9 -3 -5
    9 3 -5
    9 3 -5
    9 -3 -5
    9 3 -5
    9 -3 -4
    -9 -3 4
    9 -3 -4
    9 3 -4
    9 3 -4
    9 -3 -4
    9 3 -4
    -9 3 4
    -9 3 4
    -9 3 4
    -9 -3 4
    -9 3 4
    9 3 -4
    9 -3 -4
    9 -3 -4
    9 -3 -4
    9 3 -4
    9 3 -4
    9 3 -4
    9 3 -4
    9 3 -4
    9 3 -4
    9 3 -4
    9 -3 -4
    9 -3 -3
    9 -3 -3
    -9 -3 3
    9 -3 -3
    9 3 -3
    9 3 -3
    9 3 -3
    9 -3 -3
    -9 3 3
    -9 3 3
    -9 3 3
    -9 -3 3
    -9 -3 3
    -9 3 3
    9 -3 -3
    9 -3 -3
    9 3 -3
    9 -3 -3
    9 3 -3
    9 3 -3
    9 3 -3
    9 3 -3
    9 3 -3
    9 3 -3
    9 3 -3
    9 -3 -3
    -9 3 2
    9 -3 -2
    -9 -3 2
    -9 3 2
    -9 3 2
    -9 3 2
    -9 3 2
    9 3 -2
    9 3 -2
    -9 3 2
    -9 -3 2
    9 -3 -2
    9 3 -2
    9 -3 -2
    9 -3 -2
    9 -3 -2
    9 3 -2
    9 3 -2
    9 3 -2
    9 3 -2
    9 3 -2
    9 -3 -2
    9 3 -2
    -9 3 1
    9 3 -1
    9 -3 -1
    -9 -3 1
    -9 3 1
    9 3 -1
    9 3 -1
    -9 3 1
    -9 3 1
    -9 -3 1
    9 3 -1
    9 -3 -1
    9 -3 -1
    9 -3 -1
    -9 3 1
    9 3 -1
    9 3 -1
    9 3 -1
    9 -3 -1
    9 3 -1
    9 -3 0
    -9 3 0
    9 -3 0
    -9 3 0
    9 3 0
    9 3 0
    -9 3 0
    -9 -3 0
    9 -3 0
    9 -3 0
    9 3 0
    -9 3 0
    9 -3 1
    -9 3 -1
    -9 3 -1
    9 3 1
    -9 -3 -1
    -9 3 -1
    -9 -3 -1
    9 -3 1
    -9 3 -1
    9 -3 1
    9 -3 1
    9 3 1
    9 3 1
    9 -3 1
    -9 3 -1
    9 3 1
    -9 3 -1
    9 -3 2
    -9 3 -2
    -9 3 -2
    -9 -3 -2
    9 -3 2
    9 3 2
    9 -3 2
    9 3 2
    -9 3 -2
    -9 -3 -3
    -9 -3 -3
    9 3 3
    -9 3 -3
    -9 -3 -3
    -9 -3 -3
    9 -3 3
    9 3 3
    -9 3 -3
    -9 -3 -3
    -9 3 -3
    9 -3 3
    -9 -3 -3
    9 -3 4
    -9 -3 -4
    -9 3 -4
    -9 -3 -4
    -9 -3 -4
    -9 -3 -4
    -9 -3 -4
    9 -3 5
    -9 -3 -5
    -9 -3 -5
    -9 -3 -5
    -9 -3 -5
    9 -3 6
    -9 -3 -6
    -9 -3 -6
    -9 -3 -6
    -9 -3 -6
    -9 -3 -6
    9 -3 7
    -9 -3 -7
    -9 -3 -7
    -9 3 -7
    9 5 -6
    9 -5 -6
    9 -5 -6
    9 5 -6
    9 -5 -6
    9 5 -5
    9 -5 -5
    9 -5 -5
    9 5 -5
    9 5 -5
    9 5 -5
    9 5 -5
    9 5 -5
    -9 5 5
    9 5 -5
    9 -5 -5
    9 5 -4
    9 -5 -4
    9 -5 -4
    9 5 -4
    9 -5 -4
    9 5 -4
    9 5 -4
    9 5 -4
    9 5 -4
    9 5 -4
    9 -5 -4
    -9 5 4
    9 5 -3
    -9 5 3
    9 5 -3
    9 -5 -3
    9 -5 -3
    9 5 -3
    9 5 -3
    9 5 -3
    9 5 -3
    9 -5 -3
    9 5 -2
    9 -5 -2
    9 -5 -2
    -9 5 2
    9 5 -2
    9 5 -2
    9 5 -2
    -9 5 2
    9 -5 -2
    -9 -5 2
    9 -5 -1
    9 -5 -1
    -9 -5 1
    9 -5 -1
    -9 -5 1
    -9 5 1
    9 -5 -1
    9 -5 -1
    9 5 -1
    -9 5 1
    9 -5 -1
    9 -5 0
    -9 5 0
    -9 5 0
    9 5 0
    9 -5 0
    -9 -5 0
    9 -5 0
    9 -5 0
    9 5 0
    9 5 0
    9 -5 0
    9 5 0
    -9 5 0
    9 5 1
    9 -5 1
    9 -5 1
    9 5 1
    9 -5 1
    9 -5 1
    -9 -5 -1
    9 -5 1
    -9 5 -1
    9 5 1
    -9 -5 -2
    9 5 2
    9 -5 2
    -9 -5 -2
    9 -5 2
    9 -5 2
    9 5 2
    9 -5 2
    -9 5 -2
    9 -5 3
    9 -5 3
    9 5 3
    9 -5 3
    -9 -5 -3
    -9 -5 -3
    -9 -5 -3
    -9 -5 -3
    9 -5 3
    9 -5 4
    9 -5 4
    9 -5 4
    -9 -5 -4
    -9 -5 -4
    -9 -5 -4
    -9 -5 -4
    9 -5 4
    9 -5 5
    -9 -5 -5
    -9 -5 -5
    9 -5 5
    -9 -5 -5
    -9 -5 -5
    9 -7 -1
    -9 -7 1
    -9 -7 1
    9 7 -1
    9 -7 -1
    9 -7 0
    -9 -7 0
    -9 -7 0
    9 7 0
    9 -7 0
    -9 7 0
    9 -7 0
    9 -7 1
    9 -7 1
    9 -7 1
    10 0 -8
    10 0 -8
    10 0 -8
    10 0 -8
    10 0 -7
    10 0 -7
    10 0 -7
    10 0 -7
    10 0 -6
    10 0 -6
    -10 0 6
    10 0 -6
    10 0 -6
    10 0 -6
    10 0 -6
    10 0 -6
    10 0 -5
    10 0 -5
    10 0 -5
    -10 0 5
    10 0 -5
    10 0 -5
    -10 0 5
    -10 0 5
    10 0 -5
    10 0 -5
    10 0 -5
    10 0 -5
    10 0 -5
    10 0 -5
    10 0 -4
    10 0 -4
    10 0 -4
    10 0 -4
    -10 0 4
    10 0 -4
    10 0 -4
    10 0 -4
    10 0 -4
    10 0 -4
    10 0 -4
    10 0 -4
    10 0 -4
    -10 0 4
    -10 0 4
    10 0 -4
    10 0 -4
    10 0 -4
    10 0 -3
    10 0 -3
    10 0 -3
    -10 0 3
    -10 0 3
    10 0 -2
    10 0 -2
    10 0 -2
    10 0 -1
    10 0 -1
    10 0 -1
    -10 0 0
    -10 0 0
    -10 0 0
    10 0 0
    10 0 0
    10 0 0
    10 0 0
    -10 0 -1
    10 0 1
    -10 0 -1
    -10 0 -1
    10 0 1
    -10 0 -2
    -10 0 -2
    10 0 2
    10 0 2
    10 0 2
    10 0 2
    -10 0 -3
    10 0 3
    10 0 3
    -10 0 -4
    10 0 4
    -10 0 -4
    -10 0 -4
    -10 0 -4
    -10 0 -4
    -10 0 -4
    10 0 4
    10 0 4
    -10 0 -5
    -10 0 -5
    -10 0 -5
    10 0 5
    10 0 5
    -10 0 -5
    -10 0 -5
    -10 0 -5
    -10 0 -5
    -10 0 -6
    -10 0 -6
    -10 0 -6
    -10 0 -6
    -10 0 -6
    -10 0 -6
    -10 0 -7
    -10 0 -7
    -10 0 -7
    -10 0 -7
    10 0 8
    10 2 -8
    10 -2 -8
    10 -2 -8
    10 -2 -8
    10 -2 -8
    10 2 -7
    10 -2 -7
    10 -2 -7
    10 -2 -7
    10 -2 -7
    10 -2 -7
    10 -2 -7
    10 2 -7
    10 -2 -7
    -10 2 7
    10 -2 -6
    10 2 -6
    10 -2 -6
    10 2 -6
    10 -2 -6
    10 -2 -6
    10 -2 -6
    10 -2 -6
    10 -2 -6
    10 -2 -6
    10 2 -6
    10 2 -6
    -10 2 6
    10 2 -5
    10 2 -5
    10 -2 -5
    -10 2 5
    -10 -2 5
    -10 2 5
    10 -2 -5
    10 -2 -5
    10 -2 -5
    10 -2 -5
    10 -2 -5
    10 -2 -5
    10 2 -5
    10 -2 -5
    10 2 -5
    10 2 -5
    10 2 -5
    10 2 -4
    10 -2 -4
    -10 -2 4
    10 -2 -4
    10 2 -4
    10 2 -4
    -10 2 4
    -10 2 4
    -10 2 4
    10 2 -4
    -10 -2 4
    -10 2 4
    -10 2 4
    10 -2 -4
    10 2 -4
    10 -2 -4
    10 2 -4
    10 -2 -4
    10 -2 -4
    10 -2 -4
    10 -2 -4
    10 -2 -4
    10 2 -4
    10 2 -4
    10 2 -4
    10 2 -4
    10 2 -4
    10 2 -4
    10 -2 -4
    10 2 -4
    10 2 -3
    10 2 -3
    10 -2 -3
    -10 -2 3
    10 -2 -3
    -10 -2 3
    -10 2 3
    -10 2 3
    10 -2 -3
    10 -2 -3
    10 2 -3
    10 2 -3
    10 2 -3
    10 -2 -3
    10 -2 -3
    10 2 -3
    10 2 -3
    10 -2 -3
    10 2 -3
    10 -2 -3
    10 2 -3
    10 2 -3
    10 2 -3
    10 2 -3
    10 2 -3
    10 2 -3
    -10 2 3
    -10 2 3
    -10 -2 2
    -10 2 2
    -10 2 2
    10 2 -2
    -10 2 2
    10 -2 -2
    -10 2 2
    10 2 -2
    10 -2 -2
    -10 2 1
    -10 2 1
    -10 -2 1
    10 2 -1
    10 2 -1
    10 2 -1
    -10 2 1
    -10 2 1
    10 -2 -1
    10 -2 -1
    10 2 -1
    10 2 -1
    -10 2 0
    -10 2 0
    -10 2 0
    -10 -2 0
    10 -2 0
    -10 2 0
    10 -2 0
    -10 2 0
    10 -2 0
    10 2 0
    -10 -2 -1
    -10 2 -1
    -10 2 -1
    -10 -2 -1
    10 -2 1
    -10 2 -1
    10 -2 1
    -10 2 -1
    10 2 1
    10 2 1
    -10 2 -2
    10 -2 2
    -10 -2 -2
    -10 2 -2
    -10 2 -2
    -10 -2 -2
    10 -2 2
    10 2 2
    10 2 2
    10 -2 2
    -10 -2 -2
    -10 2 -2
    -10 2 -2
    -10 -2 -3
    -10 2 -3
    10 -2 3
    -10 2 -3
    -10 2 -3
    -10 -2 -3
    -10 -2 -3
    -10 2 -3
    -10 -2 -3
    -10 2 -3
    -10 -2 -3
    10 2 3
    10 -2 3
    10 2 3
    10 -2 3
    -10 -2 -4
    -10 2 -4
    -10 -2 -4
    -10 2 -4
    -10 2 -4
    -10 -2 -4
    -10 -2 -4
    10 -2 4
    10 -2 4
    -10 2 -4
    10 2 4
    10 -2 5
    -10 -2 -5
    -10 -2 -5
    -10 -2 -5
    -10 2 -5
    -10 2 -5
    -10 -2 -5
    -10 2 -5
    -10 -2 -5
    10 2 5
    10 -2 6
    -10 2 -6
    -10 -2 -6
    -10 -2 -6
    -10 -2 -6
    -10 -2 -6
    -10 -2 -6
    10 -2 7
    -10 2 -7
    -10 2 -7
    -10 -2 -7
    -10 -2 -7
    -10 2 -7
    -10 -2 -7
    -10 -2 -7
    10 -4 -7
    10 -4 -7
    10 4 -7
    10 -4 -7
    10 -4 -6
    10 -4 -6
    10 4 -6
    10 -4 -6
    10 -4 -6
    10 -4 -6
    10 4 -6
    -10 4 6
    10 4 -5
    10 -4 -5
    10 4 -5
    10 -4 -5
    10 -4 -5
    10 -4 -5
    10 4 -5
    10 4 -5
    10 4 -5
    -10 4 5
    10 4 -5
    10 -4 -5
    10 4 -4
    10 -4 -4
    10 4 -4
    10 -4 -4
    10 -4 -4
    10 -4 -4
    10 -4 -4
    10 4 -4
    10 4 -4
    10 4 -4
    10 4 -4
    10 4 -4
    10 -4 -4
    -10 4 4
    -10 4 3
    -10 -4 3
    10 -4 -3
    10 4 -3
    10 -4 -3
    10 4 -3
    10 -4 -3
    -10 4 3
    10 -4 -3
    10 4 -3
    10 4 -3
    10 4 -3
    10 4 -3
    10 4 -3
    10 -4 -3
    -10 4 2
    10 -4 -2
    -10 4 2
    -10 -4 2
    10 -4 -2
    10 -4 -2
    10 -4 -2
    10 4 -2
    10 -4 -2
    10 4 -2
    10 4 -2
    10 4 -2
    10 4 -2
    10 4 -2
    10 -4 -2
    10 -4 -1
    -10 4 1
    -10 4 1
    -10 -4 1
    10 4 -1
    10 -4 -1
    10 -4 -1
    10 -4 -1
    -10 4 1
    10 4 -1
    10 4 -1
    10 4 -1
    -10 4 0
    10 -4 0
    -10 4 0
    10 4 0
    10 -4 0
    -10 -4 0
    10 -4 0
    -10 4 0
    10 -4 0
    10 -4 0
    10 4 0
    10 4 0
    10 4 0
    10 -4 0
    -10 4 0
    10 4 0
    -10 4 -1
    10 -4 1
    -10 4 -1
    10 4 1
    -10 4 -1
    -10 -4 -1
    10 -4 1
    10 -4 1
    10 -4 1
    10 4 1
    10 -4 1
    10 4 1
    -10 4 -1
    10 -4 2
    -10 4 -2
    -10 -4 -2
    10 -4 2
    -10 -4 -2
    -10 4 -2
    10 4 2
    10 4 2
    -10 -4 -2
    10 -4 2
    10 -4 2
    10 4 2
    -10 4 -2
    10 -4 2
    -10 -4 -3
    -10 -4 -3
    -10 -4 -3
    10 4 3
    -10 -4 -3
    10 -4 3
    -10 -4 -3
    10 -4 3
    -10 4 -3
    -10 4 -3
    10 -4 4
    -10 -4 -4
    10 -4 4
    -10 -4 -4
    -10 -4 -4
    -10 -4 -4
    -10 4 -4
    10 -4 5
    -10 -4 -5
    -10 -4 -5
    -10 -4 -5
    -10 -4 -5
    -10 4 -5
    10 -4 6
    -10 -4 -6
    -10 -4 -6
    -10 -4 -6
    -10 -4 -6
    -10 -4 -6
    10 -6 -4
    10 -6 -4
    10 -6 -4
    10 6 -4
    10 6 -4
    10 6 -4
    10 -6 -3
    10 6 -3
    10 -6 -3
    10 6 -3
    10 6 -3
    10 6 -3
    10 -6 -2
    -10 6 2
    10 6 -2
    10 -6 -2
    10 6 -2
    10 -6 -1
    10 -6 -1
    10 6 -1
    -10 6 1
    10 6 -1
    10 -6 -1
    10 -6 0
    10 6 0
    10 6 0
    -10 6 0
    10 -6 0
    10 -6 0
    -10 -6 -1
    -10 -6 -1
    10 -6 1
    10 -6 1
    10 6 1
    -10 6 -1
    10 -6 1
    10 -6 2
    10 -6 2
    10 6 2
    10 -6 2
    -10 -6 -2
    -10 -6 -2
    -10 -6 -2
    -10 -6 -2
    10 -6 2
    -10 6 -2
    -10 -6 -3
    -10 -6 -3
    10 -6 3
    -10 -6 -3
    -10 -6 -3
    10 -6 3
    10 6 3
    10 -6 3
    -10 -6 -4
    -10 -6 -4
    -10 -6 -4
    -10 -6 -4
    10 -6 4
    10 6 4
    -10 6 -4
    -10 6 -4
    10 -6 4
    11 1 -8
    11 1 -8
    11 -1 -8
    11 -1 -8
    11 -1 -8
    11 -1 -8
    11 1 -7
    11 -1 -7
    11 -1 -7
    11 1 -7
    11 1 -7
    11 -1 -7
    11 -1 -7
    11 1 -7
    11 -1 -7
    -11 1 7
    11 -1 -6
    11 -1 -6
    11 1 -6
    11 1 -6
    11 -1 -6
    11 1 -6
    11 -1 -6
    11 -1 -6
    11 -1 -6
    11 -1 -6
    11 1 -6
    11 1 -6
    11 -1 -6
    11 1 -5
    -11 -1 5
    -11 1 5
    11 -1 -5
    11 -1 -5
    11 1 -5
    11 1 -5
    11 -1 -5
    11 -1 -5
    11 -1 -5
    11 1 -5
    11 -1 -5
    11 -1 -5
    11 1 -5
    11 1 -5
    11 -1 -5
    11 -1 -5
    11 1 -4
    11 -1 -4
    11 1 -4
    -11 1 4
    11 -1 -4
    11 1 -4
    11 1 -4
    11 -1 -4
    11 1 -4
    11 -1 -4
    11 -1 -4
    11 1 -4
    11 -1 -4
    11 1 -4
    11 1 -4
    11 -1 -4
    11 -1 -4
    11 1 -4
    11 -1 -4
    11 -1 -4
    11 1 -4
    11 1 -4
    -11 1 3
    11 1 -3
    11 1 -3
    11 -1 -3
    -11 1 2
    11 -1 -2
    11 1 -2
    11 1 -2
    11 1 -2
    11 -1 -2
    11 -1 -2
    11 1 -1
    11 1 -1
    11 1 -1
    11 -1 -1
    11 -1 -1
    -11 1 1
    -11 1 1
    -11 1 1
    -11 1 0
    -11 -1 0
    -11 1 0
    11 -1 0
    -11 -1 0
    11 1 0
    11 1 0
    11 1 0
    -11 1 0
    11 -1 0
    -11 1 0
    -11 -1 -1
    -11 1 -1
    -11 -1 -1
    -11 1 -1
    -11 1 -1
    11 1 1
    11 -1 1
    11 1 1
    11 -1 1
    -11 1 -1
    -11 1 -1
    11 1 1
    11 1 1
    11 -1 2
    11 1 2
    -11 1 -2
    -11 -1 -2
    -11 1 -2
    -11 1 -2
    -11 -1 -2
    11 1 2
    11 1 2
    11 -1 2
    11 -1 2
    11 1 2
    -11 1 -2
    -11 1 -2
    11 -1 3
    -11 1 -3
    -11 1 -3
    -11 -1 -3
    -11 1 -3
    11 1 3
    -11 -1 -3
    11 1 3
    -11 -1 -3
    -11 1 -3
    -11 -1 -3
    -11 1 -3
    -11 1 -3
    -11 -1 -3
    11 -1 3
    11 1 3
    11 -1 3
    11 1 3
    11 1 4
    -11 1 -4
    11 -1 4
    -11 -1 -4
    -11 1 -4
    -11 1 -4
    -11 -1 -4
    -11 -1 -4
    -11 1 -4
    -11 -1 -4
    -11 1 -4
    -11 1 -4
    -11 -1 -4
    -11 -1 -4
    11 -1 4
    11 1 4
    11 -1 4
    11 1 4
    -11 -1 -5
    -11 1 -5
    -11 1 -5
    -11 -1 -5
    11 -1 5
    11 1 5
    -11 1 -5
    -11 -1 -5
    -11 -1 -5
    -11 1 -5
    -11 1 -5
    -11 -1 -5
    -11 1 -6
    -11 -1 -6
    -11 -1 -6
    -11 -1 -6
    -11 1 -6
    -11 1 -6
    -11 1 -6
    11 -1 7
    -11 1 -7
    -11 -1 -7
    -11 -1 -7
    -11 -1 -7
    -11 1 -7
    -11 -1 -7
    -11 -1 -7
    -11 1 -7
    11 3 -7
    11 -3 -7
    11 -3 -7
    11 -3 -7
    11 -3 -7
    11 -3 -7
    11 3 -7
    11 -3 -7
    11 -3 -6
    11 3 -6
    11 3 -6
    11 -3 -6
    11 -3 -6
    11 -3 -6
    11 -3 -6
    11 3 -6
    -11 3 6
    11 3 -5
    11 -3 -5
    11 3 -5
    11 -3 -5
    11 -3 -5
    11 3 -5
    11 -3 -5
    11 3 -5
    11 3 -5
    11 -3 -5
    11 3 -5
    11 3 -5
    11 -3 -5
    -11 3 5
    -11 -3 4
    -11 3 4
    11 3 -4
    11 -3 -4
    11 -3 -4
    11 -3 -4
    11 -3 -4
    11 -3 -4
    11 3 -4
    11 3 -4
    11 -3 -4
    11 3 -4
    11 3 -4
    11 3 -4
    11 3 -4
    11 -3 -4
    11 -3 -4
    -11 -3 3
    -11 3 3
    -11 3 3
    11 3 -3
    11 -3 -3
    11 -3 -3
    11 -3 -3
    11 3 -3
    11 3 -3
    11 3 -3
    11 3 -3
    11 3 -3
    11 3 -3
    11 -3 -3
    11 3 -3
    -11 3 2
    11 -3 -2
    -11 3 2
    -11 -3 2
    -11 3 2
    -11 3 2
    11 -3 -2
    11 3 -2
    11 -3 -2
    11 -3 -2
    11 -3 -2
    11 3 -2
    11 3 -2
    11 3 -2
    11 3 -2
    11 -3 -2
    11 3 -2
    11 3 -2
    11 3 -2
    11 -3 -2
    11 -3 -1
    -11 3 1
    -11 3 1
    11 3 -1
    -11 3 1
    -11 3 1
    -11 -3 1
    11 3 -1
    11 3 -1
    11 -3 -1
    11 3 -1
    -11 3 1
    11 3 -1
    11 -3 -1
    11 3 -1
    11 3 -1
    11 3 -1
    11 3 -1
    11 3 -1
    -11 3 0
    11 -3 0
    -11 3 0
    11 -3 0
    11 3 0
    11 3 0
    -11 3 0
    -11 -3 0
    11 -3 0
    11 -3 0
    11 3 0
    11 3 0
    11 3 0
    -11 3 0
    11 3 0
    -11 3 -1
    11 -3 1
    -11 3 -1
    11 3 1
    -11 3 -1
    -11 -3 -1
    -11 3 -1
    -11 -3 -1
    11 -3 1
    11 -3 1
    11 3 1
    11 3 1
    11 3 1
    -11 3 -1
    11 -3 2
    -11 3 -2
    -11 3 -2
    -11 -3 -2
    11 -3 2
    11 3 2
    -11 -3 -2
    -11 -3 -2
    11 -3 2
    11 3 2
    -11 3 -2
    -11 -3 -3
    -11 -3 -3
    -11 -3 -3
    -11 3 -3
    11 3 3
    -11 -3 -3
    11 -3 3
    11 -3 3
    -11 3 -3
    -11 -3 -3
    -11 3 -3
    11 -3 4
    -11 3 -4
    -11 -3 -4
    -11 -3 -4
    -11 -3 -4
    -11 -3 -4
    -11 -3 -4
    -11 -3 -5
    -11 -3 -5
    -11 -3 -5
    -11 -3 -5
    -11 3 -5
    11 -3 5
    11 -3 6
    -11 -3 -6
    -11 -3 -6
    -11 -3 -6
    -11 -3 -6
    -11 -3 -6
    -11 3 -6
    -11 -3 -7
    -11 -3 -7
    -11 3 -7
    11 -3 7
    -11 -3 -7
    -11 -3 -7
    11 -5 -6
    11 5 -5
    11 -5 -5
    11 5 -5
    11 5 -5
    11 5 -5
    11 -5 -4
    11 5 -4
    11 5 -4
    11 5 -4
    11 5 -4
    11 5 -4
    11 -5 -4
    11 -5 -4
    11 5 -3
    11 5 -3
    11 5 -3
    11 5 -3
    11 5 -3
    11 -5 -3
    11 5 -3
    11 -5 -3
    11 -5 -2
    11 -5 -2
    11 5 -2
    11 5 -2
    11 5 -2
    11 5 -2
    -11 5 2
    11 5 -2
    11 -5 -2
    11 5 -1
    -11 5 1
    11 5 -1
    11 -5 -1
    11 -5 -1
    11 -5 -1
    11 5 0
    11 5 0
    11 -5 0
    -11 5 0
    11 5 0
    11 -5 0
    11 -5 0
    11 -5 1
    11 5 1
    11 5 1
    11 -5 1
    -11 5 -1
    11 -5 1
    11 -5 1
    11 5 1
    11 -5 2
    -11 -5 -2
    11 5 2
    -11 -5 -2
    11 -5 2
    11 -5 2
    11 5 2
    11 -5 2
    -11 5 -2
    11 -5 3
    11 -5 3
    11 -5 3
    11 5 3
    -11 -5 -3
    -11 -5 -3
    -11 -5 -3
    -11 -5 -3
    11 -5 3
    11 -5 4
    11 -5 4
    -11 -5 -4
    -11 -5 -4
    11 -5 4
    -11 -5 -4
    -11 -5 -4
    11 -5 4
    11 -5 5
    -11 -5 -5
    -11 -5 -5
    -11 -5 -5
    -11 -5 -5
    -11 7 0
    11 7 0
    12 0 -8
    12 0 -8
    12 0 -8
    12 0 -8
    12 0 -7
    12 0 -7
    12 0 -7
    12 0 -7
    12 0 -7
    12 0 -6
    12 0 -6
    -12 0 6
    12 0 -6
    12 0 -6
    12 0 -6
    12 0 -6
    12 0 -5
    12 0 -5
    12 0 -5
    -12 0 5
    12 0 -5
    12 0 -5
    12 0 -5
    12 0 -5
    12 0 -5
    12 0 -5
    12 0 -4
    12 0 -4
    12 0 -4
    12 0 -4
    12 0 -4
    12 0 -4
    12 0 -4
    12 0 -4
    12 0 -4
    12 0 -4
    12 0 -4
    12 0 -4
    12 0 -4
    -12 0 4
    12 0 -3
    12 0 -3
    12 0 -2
    12 0 -2
    12 0 -2
    -12 0 1
    12 0 -1
    12 0 -1
    12 0 -1
    -12 0 0
    -12 0 0
    -12 0 0
    12 0 0
    12 0 0
    12 0 0
    -12 0 -1
    -12 0 -1
    12 0 1
    12 0 1
    12 0 1
    12 0 2
    -12 0 -2
    -12 0 -2
    12 0 2
    12 0 2
    12 0 2
    -12 0 -3
    -12 0 -3
    -12 0 -3
    12 0 3
    -12 0 -3
    -12 0 -3
    12 0 3
    12 0 3
    12 0 3
    -12 0 -4
    -12 0 -4
    -12 0 -4
    12 0 4
    -12 0 -4
    -12 0 -4
    -12 0 -4
    12 0 4
    12 0 4
    -12 0 -5
    -12 0 -5
    -12 0 -5
    -12 0 -5
    -12 0 -5
    12 0 5
    -12 0 -5
    12 0 5
    -12 0 -6
    -12 0 -6
    -12 0 -6
    -12 0 -6
    -12 0 -6
    -12 0 -7
    -12 0 -7
    12 -2 -8
    12 -2 -8
    12 2 -8
    12 -2 -7
    12 -2 -7
    12 -2 -7
    12 2 -7
    12 2 -7
    12 -2 -7
    12 -2 -7
    12 -2 -7
    12 -2 -6
    12 -2 -6
    12 -2 -6
    12 -2 -6
    12 2 -6
    12 2 -6
    12 -2 -6
    12 -2 -6
    12 2 -6
    12 2 -6
    12 2 -5
    -12 -2 5
    -12 2 5
    -12 2 5
    12 2 -5
    12 2 -5
    12 -2 -5
    12 -2 -5
    12 -2 -5
    12 -2 -5
    12 2 -5
    12 2 -5
    12 -2 -5
    12 2 -5
    12 -2 -5
    12 2 -5
    12 2 -4
    -12 -2 4
    -12 2 4
    -12 2 4
    -12 2 4
    12 -2 -4
    12 -2 -4
    12 2 -4
    12 2 -4
    12 -2 -4
    12 -2 -4
    12 2 -4
    12 -2 -4
    12 -2 -4
    12 2 -4
    12 2 -4
    12 2 -4
    12 2 -4
    12 -2 -4
    12 -2 -4
    12 2 -4
    12 2 -4
    12 -2 -4
    12 2 -4
    12 -2 -4
    12 2 -3
    12 2 -3
    -12 -2 3
    -12 2 3
    12 2 -3
    12 -2 -3
    12 2 -3
    12 -2 -3
    12 2 -3
    12 2 -3
    12 -2 -3
    12 2 -3
    12 -2 -3
    12 2 -3
    12 2 -3
    12 -2 -3
    12 2 -3
    12 2 -3
    12 2 -3
    -12 2 2
    -12 2 2
    12 2 -2
    12 2 -2
    12 2 -2
    -12 2 2
    -12 2 2
    12 -2 -2
    -12 2 1
    -12 2 1
    -12 -2 1
    12 2 -1
    12 -2 -1
    -12 2 1
    12 2 -1
    -12 2 1
    12 2 -1
    12 -2 -1
    12 -2 -1
    -12 2 0
    -12 2 0
    -12 2 0
    -12 -2 0
    12 -2 0
    12 -2 0
    -12 2 0
    -12 2 0
    12 -2 0
    12 2 0
    -12 -2 -1
    12 -2 1
    -12 -2 -1
    -12 2 -1
    -12 2 -1
    12 2 1
    12 -2 1
    -12 2 -1
    12 -2 1
    -12 2 -1
    12 2 1
    12 2 2
    -12 -2 -2
    -12 -2 -2
    -12 2 -2
    -12 2 -2
    -12 2 -2
    -12 -2 -2
    -12 -2 -2
    -12 2 -2
    -12 2 -2
    -12 2 -2
    12 -2 2
    -12 -2 -2
    12 2 2
    -12 -2 -2
    12 -2 2
    12 2 2
    12 -2 2
    -12 2 -2
    -12 2 -2
    -12 2 -3
    -12 -2 -3
    -12 -2 -3
    -12 2 -3
    -12 -2 -3
    12 2 3
    -12 -2 -3
    12 -2 3
    12 2 3
    -12 2 -3
    -12 -2 -3
    12 -2 3
    -12 2 -3
    -12 2 -3
    12 -2 4
    -12 2 -4
    -12 -2 -4
    -12 2 -4
    -12 2 -4
    -12 -2 -4
    -12 2 -4
    -12 -2 -4
    -12 -2 -4
    12 -2 4
    12 -2 4
    12 2 4
    12 2 4
    -12 2 -5
    -12 2 -5
    -12 -2 -5
    -12 -2 -5
    -12 -2 -5
    -12 -2 -5
    -12 2 -5
    -12 -2 -5
    12 -2 5
    12 -2 5
    12 2 5
    12 -2 6
    -12 2 -6
    -12 -2 -6
    -12 -2 -6
    -12 -2 -6
    -12 2 -6
    -12 -2 -6
    -12 -2 -6
    12 -2 7
    -12 2 -7
    -12 -2 -7
    -12 -2 -7
    -12 -2 -7
    -12 -2 -7
    12 4 -6
    12 -4 -6
    12 -4 -6
    12 -4 -6
    12 4 -6
    12 -4 -6
    12 -4 -6
    12 4 -5
    12 -4 -5
    12 -4 -5
    12 -4 -5
    12 4 -5
    12 4 -5
    12 4 -5
    12 -4 -5
    12 -4 -4
    12 4 -4
    12 -4 -4
    12 -4 -4
    12 4 -4
    12 4 -4
    12 4 -4
    12 4 -4
    12 -4 -4
    12 4 -4
    12 -4 -4
    12 -4 -3
    12 4 -3
    12 -4 -3
    -12 4 3
    -12 -4 3
    12 -4 -3
    12 4 -3
    12 4 -3
    12 4 -3
    12 4 -3
    12 4 -3
    12 4 -3
    12 -4 -3
    12 -4 -2
    -12 4 2
    12 -4 -2
    -12 4 2
    -12 -4 2
    12 4 -2
    12 -4 -2
    12 -4 -2
    12 -4 -2
    12 4 -2
    12 4 -2
    12 4 -2
    12 4 -2
    12 4 -2
    12 -4 -2
    -12 4 1
    12 -4 -1
    -12 4 1
    12 4 -1
    -12 -4 1
    12 -4 -1
    12 -4 -1
    12 4 -1
    12 4 -1
    12 -4 -1
    -12 4 1
    12 4 -1
    12 4 0
    -12 4 0
    -12 4 0
    12 -4 0
    12 -4 0
    12 4 0
    -12 4 0
    -12 -4 0
    12 -4 0
    12 -4 0
    12 4 0
    12 -4 0
    12 4 0
    12 4 0
    12 -4 0
    -12 4 0
    12 4 0
    -12 4 -1
    12 -4 1
    -12 4 -1
    12 -4 1
    12 4 1
    -12 4 -1
    -12 -4 -1
    12 -4 1
    12 -4 1
    12 4 1
    12 4 1
    12 4 1
    -12 4 -1
    12 -4 2
    -12 4 -2
    -12 -4 -2
    12 -4 2
    12 4 2
    -12 -4 -2
    -12 4 -2
    12 4 2
    12 -4 2
    -12 -4 -2
    12 -4 2
    12 4 2
    -12 4 -2
    -12 -4 -3
    -12 -4 -3
    -12 -4 -3
    12 4 3
    12 -4 3
    -12 -4 -3
    12 -4 3
    -12 -4 -3
    -12 4 -3
    -12 4 -3
    12 -4 4
    -12 -4 -4
    -12 -4 -4
    -12 -4 -4
    -12 -4 -4
    -12 4 -4
    -12 -4 -5
    -12 -4 -5
    -12 -4 -5
    -12 4 -5
    -12 -4 -5
    12 -4 5
    12 -4 6
    -12 -4 -6
    -12 -4 -6
    -12 4 -6
    -12 -4 -6
    -12 -4 -6
    -12 -4 -6
    12 6 -4
    12 6 -4
    12 6 -4
    12 -6 -3
    12 6 -3
    12 -6 -3
    12 -6 -3
    12 6 -3
    12 6 -3
    12 6 -3
    12 -6 -2
    -12 6 2
    12 6 -2
    12 -6 -2
    12 6 -2
    12 6 -2
    12 -6 -1
    12 -6 -1
    12 6 -1
    12 6 -1
    12 6 -1
    -12 6 1
    12 -6 -1
    12 -6 0
    12 -6 0
    12 6 0
    -12 6 0
    12 6 0
    12 -6 0
    12 -6 1
    -12 -6 -1
    -12 -6 -1
    12 -6 1
    12 -6 1
    12 6 1
    12 -6 1
    -12 6 -1
    12 -6 2
    12 -6 2
    12 6 2
    -12 -6 -2
    12 6 2
    12 -6 2
    -12 -6 -2
    -12 -6 -2
    -12 -6 -2
    12 -6 2
    12 -6 2
    -12 6 -2
    -12 -6 -3
    -12 -6 -3
    -12 -6 -3
    -12 -6 -3
    12 -6 3
    12 6 3
    13 1 -8
    13 -1 -8
    13 -1 -8
    13 1 -8
    13 1 -8
    13 -1 -7
    13 1 -7
    13 -1 -7
    13 -1 -7
    13 1 -7
    13 -1 -7
    13 1 -7
    13 1 -7
    13 -1 -7
    13 -1 -6
    13 -1 -6
    13 1 -6
    13 -1 -6
    13 1 -6
    13 -1 -6
    13 1 -6
    13 -1 -6
    13 1 -6
    13 1 -6
    13 -1 -6
    13 1 -5
    13 1 -5
    13 1 -5
    13 -1 -5
    13 -1 -5
    -13 -1 5
    -13 1 5
    13 -1 -5
    13 -1 -5
    13 1 -5
    13 1 -5
    13 1 -5
    13 -1 -5
    13 -1 -5
    13 1 -5
    13 -1 -5
    13 1 -5
    13 -1 -5
    13 1 -4
    13 1 -4
    13 -1 -4
    13 1 -4
    13 -1 -4
    13 1 -4
    -13 1 4
    13 -1 -4
    13 1 -4
    13 1 -4
    13 -1 -4
    13 1 -4
    13 -1 -4
    13 -1 -4
    13 1 -4
    13 1 -4
    13 1 -4
    13 -1 -4
    13 -1 -4
    13 1 -3
    13 1 -3
    13 1 -3
    -13 1 3
    13 1 -3
    13 1 -3
    13 1 -3
    13 1 -3
    13 1 -3
    13 1 -3
    13 -1 -3
    13 1 -3
    13 -1 -3
    13 -1 -3
    13 -1 -3
    13 -1 -3
    13 -1 -3
    13 -1 -3
    13 1 -3
    13 1 -3
    13 1 -3
    -13 1 2
    13 -1 -2
    13 1 -2
    13 1 -2
    13 1 -2
    13 -1 -2
    13 -1 -2
    -13 -1 1
    -13 1 1
    13 1 -1
    13 -1 -1
    13 1 -1
    -13 1 1
    13 1 -1
    -13 1 1
    13 -1 -1
    -13 -1 0
    -13 1 0
    -13 1 0
    13 1 0
    13 1 0
    -13 1 0
    13 -1 0
    13 1 0
    -13 1 0
    13 -1 0
    -13 1 -1
    -13 -1 -1
    -13 1 -1
    -13 1 -1
    -13 -1 -1
    13 1 1
    13 -1 1
    13 1 1
    13 -1 1
    -13 1 -1
    -13 1 -1
    13 1 1
    13 1 1
    13 -1 1
    -13 -1 -2
    13 -1 2
    -13 1 -2
    -13 1 -2
    -13 1 -2
    -13 -1 -2
    13 1 2
    13 1 2
    13 -1 2
    13 1 2
    -13 1 -2
    -13 1 -2
    13 -1 3
    -13 1 -3
    -13 -1 -3
    -13 1 -3
    -13 1 -3
    13 1 3
    -13 -1 -3
    -13 -1 -3
    -13 -1 -3
    -13 1 -3
    -13 1 -3
    -13 -1 -3
    13 -1 3
    13 1 3
    13 -1 3
    13 1 3
    -13 1 -4
    13 -1 4
    -13 -1 -4
    -13 1 -4
    -13 -1 -4
    -13 -1 -4
    -13 -1 -4
    -13 1 -4
    -13 1 -4
    -13 -1 -4
    -13 -1 -4
    13 -1 4
    13 1 4
    13 -1 4
    13 1 4
    -13 1 -5
    -13 1 -5
    -13 -1 -5
    -13 -1 -5
    -13 1 -5
    13 -1 5
    13 -1 5
    13 1 5
    -13 1 -5
    -13 -1 -5
    -13 -1 -5
    -13 1 -5
    -13 1 -5
    -13 -1 -5
    -13 1 -6
    -13 1 -6
    -13 -1 -6
    -13 -1 -6
    -13 -1 -6
    -13 -1 -6
    -13 1 -6
    -13 -1 -6
    -13 1 -6
    13 -1 7
    -13 -1 -7
    -13 -1 -7
    -13 1 -7
    -13 -1 -7
    -13 1 -7
    -13 -1 -7
    13 3 -7
    13 3 -7
    13 -3 -7
    13 -3 -7
    13 -3 -7
    13 -3 -7
    13 -3 -6
    13 3 -6
    13 3 -6
    13 3 -6
    13 -3 -6
    13 -3 -6
    13 -3 -6
    13 -3 -6
    13 -3 -5
    13 -3 -5
    13 -3 -5
    13 3 -5
    13 -3 -5
    13 3 -5
    13 3 -5
    13 3 -5
    13 -3 -5
    -13 -3 4
    -13 3 4
    13 -3 -4
    13 3 -4
    13 -3 -4
    13 -3 -4
    13 -3 -4
    13 -3 -4
    13 3 -4
    13 3 -4
    13 3 -4
    13 -3 -4
    13 3 -4
    13 3 -4
    13 -3 -4
    13 -3 -4
    -13 3 3
    -13 -3 3
    13 3 -3
    13 -3 -3
    13 -3 -3
    13 -3 -3
    13 -3 -3
    13 3 -3
    13 3 -3
    13 3 -3
    13 3 -3
    13 3 -3
    13 -3 -3
    13 3 -2
    -13 3 2
    -13 3 2
    -13 3 2
    -13 3 2
    -13 -3 2
    13 3 -2
    13 -3 -2
    13 -3 -2
    13 -3 -2
    13 3 -2
    13 -3 -2
    13 3 -2
    13 3 -2
    13 3 -2
    13 3 -2
    13 3 -2
    13 -3 -2
    13 3 -2
    13 3 -2
    13 3 -2
    13 -3 -1
    13 3 -1
    -13 3 1
    -13 3 1
    -13 3 1
    -13 3 1
    -13 -3 1
    13 3 -1
    13 -3 -1
    13 3 -1
    13 3 -1
    13 3 -1
    13 -3 -1
    13 3 -1
    13 3 -1
    13 -3 -1
    13 3 -1
    13 3 -1
    13 -3 -1
    13 3 -1
    13 3 0
    13 -3 0
    -13 3 0
    -13 3 0
    13 -3 0
    13 3 0
    13 3 0
    -13 3 0
    -13 -3 0
    13 -3 0
    13 3 0
    13 -3 0
    13 3 0
    13 3 0
    -13 3 0
    13 3 0
    13 3 0
    -13 3 -1
    13 -3 1
    -13 3 -1
    13 -3 1
    13 3 1
    -13 -3 -1
    -13 3 -1
    -13 3 -1
    -13 -3 -1
    13 -3 1
    13 -3 1
    13 3 1
    13 3 1
    13 3 1
    -13 3 -1
    13 3 1
    -13 3 -2
    -13 -3 -2
    -13 3 -2
    -13 -3 -2
    -13 3 -2
    13 3 2
    -13 -3 -2
    13 -3 2
    13 -3 2
    13 3 2
    13 -3 2
    -13 -3 -3
    -13 -3 -3
    13 -3 3
    13 3 3
    -13 -3 -3
    -13 3 -3
    -13 -3 -3
    13 -3 3
    13 -3 3
    -13 -3 -3
    -13 3 -3
    -13 3 -3
    -13 3 -4
    -13 -3 -4
    -13 -3 -4
    13 3 4
    -13 -3 -4
    -13 3 -4
    -13 -3 -4
    13 -3 4
    13 -3 4
    13 3 4
    13 -3 5
    -13 -3 -5
    -13 -3 -5
    -13 -3 -5
    -13 -3 -5
    -13 -3 -5
    -13 3 -5
    13 -3 6
    -13 -3 -6
    -13 -3 -6
    -13 -3 -6
    -13 -3 -6
    -13 -3 -6
    -13 3 -6
    13 -3 7
    -13 -3 -7
    -13 -3 -7
    -13 -3 -7
    -13 -3 -7
    13 5 -5
    13 -5 -5
    13 5 -5
    13 5 -5
    13 5 -5
    13 5 -4
    13 -5 -4
    13 -5 -4
    13 -5 -4
    13 5 -4
    13 5 -4
    13 5 -4
    13 5 -4
    13 -5 -3
    13 -5 -3
    13 5 -3
    13 5 -3
    13 5 -3
    13 5 -3
    13 5 -3
    13 -5 -2
    13 -5 -2
    13 5 -2
    13 5 -2
    13 5 -2
    13 5 -2
    13 5 -2
    13 -5 -2
    13 -5 -1
    13 5 -1
    13 5 -1
    -13 5 1
    13 5 -1
    13 -5 -1
    13 -5 -1
    13 -5 -1
    13 5 0
    13 5 0
    13 5 0
    13 -5 0
    -13 5 0
    13 5 0
    13 -5 0
    13 5 0
    13 -5 0
    13 -5 1
    13 5 1
    13 -5 1
    13 5 1
    13 -5 1
    13 5 1
    13 -5 1
    -13 5 -1
    -13 -5 -2
    -13 -5 -2
    13 -5 2
    -13 -5 -2
    13 5 2
    -13 -5 -2
    13 5 2
    13 -5 2
    13 5 2
    -13 5 -2
    13 -5 3
    13 -5 3
    -13 -5 -3
    13 5 3
    -13 -5 -3
    -13 -5 -3
    -13 -5 -3
    -13 5 -3
    13 -5 4
    -13 -5 -4
    13 -5 4
    13 5 4
    -13 -5 -4
    -13 -5 -4
    -13 -5 -4
    13 -5 5
    13 5 5
    -13 -5 -5
    -13 -5 -5
    -13 -5 -5
    -13 -5 -5
    -13 -5 -5
    14 0 -8
    14 0 -8
    14 0 -7
    14 0 -7
    14 0 -7
    14 0 -7
    14 0 -7
    14 0 -6
    14 0 -6
    14 0 -6
    14 0 -6
    14 0 -5
    14 0 -5
    14 0 -5
    -14 0 5
    14 0 -5
    14 0 -5
    14 0 -5
    14 0 -5
    14 0 -5
    14 0 -4
    14 0 -4
    14 0 -4
    14 0 -4
    -14 0 4
    14 0 -4
    14 0 -4
    14 0 -4
    14 0 -4
    14 0 -4
    14 0 -4
    14 0 -4
    14 0 -4
    14 0 -3
    14 0 -3
    14 0 -3
    14 0 -3
    14 0 -3
    14 0 -3
    14 0 -3
    14 0 -3
    14 0 -3
    14 0 -3
    14 0 -3
    14 0 -2
    14 0 -2
    14 0 -2
    14 0 -1
    14 0 -1
    -14 0 1
    -14 0 1
    14 0 -1
    -14 0 0
    -14 0 0
    14 0 0
    14 0 0
    14 0 0
    14 0 0
    -14 0 -1
    -14 0 -1
    14 0 1
    14 0 1
    14 0 1
    14 0 2
    -14 0 -2
    -14 0 -2
    14 0 2
    14 0 2
    14 0 2
    -14 0 -3
    -14 0 -3
    14 0 3
    -14 0 -3
    -14 0 -3
    14 0 3
    -14 0 -3
    14 0 3
    14 0 3
    -14 0 -4
    -14 0 -4
    14 0 4
    -14 0 -4
    -14 0 -4
    14 0 4
    14 0 4
    -14 0 -5
    -14 0 -5
    -14 0 -5
    -14 0 -5
    14 0 5
    -14 0 -5
    14 0 5
    -14 0 -6
    -14 0 -6
    -14 0 -6
    -14 0 -6
    -14 0 -6
    -14 0 -7
    -14 0 -7
    -14 0 -7
    14 2 -8
    14 -2 -7
    14 -2 -7
    14 2 -7
    14 2 -7
    14 -2 -7
    14 -2 -7
    14 -2 -7
    14 -2 -7
    14 2 -6
    14 -2 -6
    14 2 -6
    14 -2 -6
    14 -2 -6
    14 -2 -6
    14 2 -6
    14 2 -6
    14 2 -6
    14 -2 -6
    14 -2 -6
    14 2 -5
    -14 -2 5
    -14 2 5
    -14 2 5
    14 2 -5
    14 2 -5
    14 -2 -5
    14 -2 -5
    14 -2 -5
    14 -2 -5
    14 2 -5
    14 2 -5
    14 -2 -5
    14 2 -5
    14 2 -5
    14 2 -4
    -14 -2 4
    -14 2 4
    -14 2 4
    -14 2 4
    14 2 -4
    14 -2 -4
    14 2 -4
    14 -2 -4
    14 -2 -4
    14 2 -4
    14 -2 -4
    14 2 -4
    14 -2 -4
    14 2 -4
    14 2 -4
    14 2 -4
    14 2 -4
    14 2 -4
    14 -2 -4
    14 2 -4
    14 -2 -4
    14 2 -3
    14 2 -3
    -14 2 3
    -14 2 3
    14 2 -3
    14 -2 -3
    14 2 -3
    14 -2 -3
    14 -2 -3
    14 2 -3
    14 2 -3
    14 -2 -3
    14 -2 -3
    14 2 -3
    14 2 -3
    14 2 -3
    14 2 -3
    14 -2 -3
    14 2 -3
    14 2 -3
    14 2 -2
    14 2 -2
    14 2 -2
    -14 -2 2
    -14 2 2
    -14 2 2
    14 2 -2
    14 -2 -2
    14 2 -2
    14 2 -2
    14 2 -2
    14 2 -2
    14 2 -2
    14 -2 -2
    14 -2 -2
    14 2 -2
    14 2 -2
    14 2 -2
    14 2 -2
    14 2 -2
    14 2 -2
    14 -2 -2
    14 -2 -1
    -14 2 1
    -14 2 1
    -14 -2 1
    14 2 -1
    14 2 -1
    14 -2 -1
    -14 2 1
    -14 2 1
    14 2 -1
    14 2 0
    14 -2 0
    -14 -2 0
    -14 2 0
    -14 2 0
    -14 -2 0
    14 2 0
    -14 2 0
    14 -2 0
    -14 2 0
    14 2 1
    -14 -2 -1
    -14 2 -1
    -14 2 -1
    14 2 1
    14 2 1
    14 -2 1
    14 2 1
    14 2 1
    -14 2 -1
    14 -2 1
    -14 2 -1
    14 2 2
    -14 -2 -2
    -14 2 -2
    -14 2 -2
    -14 2 -2
    -14 2 -2
    -14 -2 -2
    14 -2 2
    14 2 2
    -14 2 -2
    -14 -2 -2
    14 -2 2
    14 2 2
    -14 2 -2
    14 -2 2
    -14 2 -2
    -14 2 -3
    -14 -2 -3
    -14 2 -3
    -14 2 -3
    -14 -2 -3
    -14 -2 -3
    -14 2 -3
    -14 2 -3
    -14 2 -3
    14 2 3
    -14 -2 -3
    -14 -2 -3
    14 -2 3
    14 2 3
    14 2 3
    14 2 3
    -14 2 -4
    -14 -2 -4
    -14 2 -4
    -14 2 -4
    -14 -2 -4
    -14 2 -4
    -14 -2 -4
    -14 -2 -4
    14 -2 4
    14 2 4
    14 -2 4
    14 2 4
    14 -2 5
    -14 -2 -5
    -14 -2 -5
    -14 2 -5
    -14 -2 -5
    -14 2 -5
    -14 2 -5
    -14 -2 -5
    -14 -2 -5
    14 -2 6
    -14 -2 -6
    -14 2 -6
    -14 2 -6
    -14 -2 -6
    -14 -2 -6
    -14 -2 -6
    -14 -2 -6
    14 -2 7
    -14 -2 -7
    -14 -2 -7
    -14 -2 -7
    -14 -2 -7
    14 -4 -6
    14 -4 -6
    14 4 -6
    14 -4 -6
    14 -4 -6
    14 4 -5
    14 -4 -5
    14 -4 -5
    14 -4 -5
    14 4 -5
    14 4 -5
    14 4 -5
    14 4 -5
    14 -4 -5
    14 -4 -4
    14 -4 -4
    14 -4 -4
    14 4 -4
    14 4 -4
    14 4 -4
    14 4 -4
    14 -4 -4
    14 4 -4
    14 -4 -4
    14 -4 -3
    14 4 -3
    14 -4 -3
    -14 4 3
    -14 -4 3
    14 -4 -3
    14 4 -3
    14 4 -3
    14 4 -3
    14 4 -3
    14 4 -3
    14 4 -3
    14 4 -3
    14 -4 -3
    -14 4 2
    -14 4 2
    -14 -4 2
    14 4 -2
    14 -4 -2
    14 -4 -2
    14 4 -2
    14 4 -2
    14 4 -2
    14 4 -2
    14 4 -2
    14 4 -2
    -14 4 1
    14 -4 -1
    -14 4 1
    -14 -4 1
    -14 4 1
    14 -4 -1
    14 -4 -1
    14 4 -1
    14 4 -1
    14 4 -1
    -14 4 1
    14 4 -1
    14 4 -1
    14 4 -1
    14 -4 0
    14 4 0
    -14 4 0
    -14 4 0
    14 -4 0
    14 4 0
    -14 -4 0
    -14 -4 0
    -14 4 0
    14 4 0
    14 -4 0
    14 4 0
    14 4 0
    14 4 0
    -14 4 0
    14 4 0
    14 4 1
    -14 4 -1
    -14 4 -1
    14 -4 1
    -14 4 -1
    -14 -4 -1
    14 -4 1
    14 -4 1
    14 4 1
    14 4 1
    14 -4 1
    14 4 1
    -14 4 -1
    14 4 1
    14 -4 2
    -14 -4 -2
    -14 4 -2
    -14 -4 -2
    -14 -4 -2
    14 -4 2
    -14 -4 -2
    14 4 2
    14 4 2
    -14 -4 -2
    14 -4 2
    14 4 2
    -14 4 -2
    -14 4 -2
    14 -4 3
    14 -4 3
    -14 -4 -3
    14 4 3
    -14 -4 -3
    -14 -4 -3
    -14 -4 -3
    -14 4 -3
    -14 4 -3
    14 -4 4
    -14 -4 -4
    -14 4 -4
    -14 -4 -4
    -14 -4 -4
    -14 -4 -4
    14 -4 5
    -14 -4 -5
    -14 4 -5
    -14 -4 -5
    -14 -4 -5
    -14 -4 -5
    -14 -4 -5
    14 -4 6
    -14 -4 -6
    -14 -4 -6
    -14 -4 -6
    -14 -4 -6
    -14 -4 -6
    14 -6 -4
    14 6 -4
    14 6 -4
    14 6 -4
    14 -6 -3
    14 6 -3
    14 -6 -3
    14 -6 -3
    14 6 -3
    14 -6 -2
    14 -6 -2
    14 6 -2
    14 -6 -2
    14 6 -2
    14 -6 -1
    14 -6 -1
    -14 6 1
    14 6 -1
    14 -6 -1
    14 6 -1
    14 6 -1
    14 -6 0
    14 -6 0
    14 6 0
    14 6 0
    -14 6 0
    14 -6 0
    14 -6 1
    -14 -6 -1
    -14 -6 -1
    14 -6 1
    14 6 1
    -14 6 -1
    -14 -6 -2
    -14 -6 -2
    -14 -6 -2
    14 -6 2
    14 6 2
    -14 -6 -2
    14 6 2
    14 -6 2
    14 6 2
    -14 6 -2
    -14 -6 -3
    -14 -6 -3
    -14 -6 -3
    -14 -6 -3
    14 6 3
    14 -6 3
    14 6 3
    15 1 -8
    15 1 -8
    15 -1 -8
    15 1 -8
    15 -1 -8
    15 -1 -7
    15 -1 -7
    15 1 -7
    15 -1 -7
    15 1 -7
    15 1 -7
    15 -1 -7
    15 1 -7
    15 -1 -7
    15 -1 -6
    15 -1 -6
    15 1 -6
    15 1 -6
    15 -1 -6
    15 1 -6
    15 -1 -6
    15 1 -6
    15 -1 -6
    15 1 -5
    15 1 -5
    15 -1 -5
    15 1 -5
    15 -1 -5
    -15 -1 5
    -15 1 5
    15 -1 -5
    15 -1 -5
    15 1 -5
    15 -1 -5
    15 1 -5
    15 -1 -5
    15 -1 -5
    15 -1 -5
    15 1 -5
    15 1 -5
    15 1 -5
    15 1 -4
    15 1 -4
    15 -1 -4
    15 1 -4
    15 1 -4
    15 -1 -4
    15 -1 -4
    15 1 -4
    15 -1 -4
    15 -1 -4
    15 1 -4
    15 1 -4
    15 1 -4
    15 1 -4
    15 1 -4
    15 -1 -4
    15 -1 -4
    15 -1 -4
    15 1 -4
    15 1 -4
    15 -1 -4
    15 1 -4
    15 1 -3
    15 1 -3
    15 1 -3
    15 1 -3
    -15 1 3
    15 1 -3
    15 -1 -3
    15 1 -3
    15 1 -3
    15 1 -3
    15 1 -3
    15 1 -3
    15 -1 -3
    15 1 -3
    15 -1 -3
    15 -1 -3
    15 1 -3
    15 -1 -3
    15 1 -3
    15 -1 -3
    15 -1 -3
    15 1 -3
    15 -1 -3
    15 1 -3
    15 1 -3
    -15 1 2
    -15 1 2
    15 1 -2
    15 1 -2
    15 1 -2
    15 -1 -2
    -15 1 1
    15 1 -1
    15 1 -1
    15 -1 -1
    -15 1 1
    -15 1 1
    15 -1 -1
    -15 -1 0
    -15 1 0
    -15 1 0
    15 1 0
    15 -1 0
    15 1 0
    15 1 0
    -15 1 0
    -15 1 0
    15 -1 0
    15 1 0
    15 1 0
    -15 1 -1
    -15 -1 -1
    -15 1 -1
    -15 1 -1
    -15 -1 -1
    15 1 1
    15 1 1
    15 -1 1
    15 1 1
    -15 1 -1
    15 -1 1
    -15 1 -1
    15 -1 1
    -15 1 -2
    -15 -1 -2
    -15 1 -2
    -15 -1 -2
    15 -1 2
    15 1 2
    -15 1 -2
    15 1 2
    15 -1 2
    15 1 2
    15 -1 2
    15 1 2
    -15 1 -2
    -15 1 -2
    15 -1 3
    -15 1 -3
    -15 -1 -3
    -15 1 -3
    15 -1 3
    15 1 3
    -15 1 -3
    -15 1 -3
    -15 1 -3
    -15 -1 -3
    -15 -1 -3
    15 -1 3
    15 1 3
    15 -1 3
    15 1 3
    15 -1 4
    -15 -1 -4
    -15 1 -4
    -15 -1 -4
    -15 -1 -4
    -15 1 -4
    15 1 4
    -15 -1 -4
    -15 1 -4
    -15 1 -4
    -15 -1 -4
    -15 -1 -4
    15 -1 4
    15 1 4
    15 -1 4
    15 1 4
    -15 1 -5
    -15 1 -5
    -15 -1 -5
    -15 -1 -5
    -15 -1 -5
    -15 -1 -5
    -15 1 -5
    -15 -1 -5
    15 -1 5
    -15 1 -5
    15 -1 5
    15 1 5
    15 -1 6
    -15 -1 -6
    -15 1 -6
    -15 -1 -6
    -15 -1 -6
    -15 1 -6
    -15 -1 -6
    -15 1 -6
    -15 -1 -6
    15 -1 7
    -15 -1 -7
    -15 1 -7
    -15 -1 -7
    -15 -1 -7
    -15 -1 -7
    -15 -1 -7
    15 3 -7
    15 3 -7
    15 -3 -7
    15 -3 -7
    15 -3 -7
    15 -3 -7
    15 -3 -6
    15 3 -6
    15 3 -6
    15 3 -6
    15 -3 -6
    15 -3 -6
    15 -3 -6
    15 -3 -6
    15 -3 -5
    15 -3 -5
    15 -3 -5
    15 -3 -5
    15 3 -5
    15 3 -5
    15 3 -5
    15 3 -5
    15 -3 -5
    15 3 -5
    15 -3 -5
    -15 -3 4
    -15 3 4
    -15 3 4
    15 -3 -4
    15 -3 -4
    15 -3 -4
    15 -3 -4
    15 -3 -4
    15 3 -4
    15 3 -4
    15 3 -4
    15 3 -4
    15 3 -4
    15 -3 -4
    -15 -3 3
    -15 3 3
    -15 3 3
    15 3 -3
    15 -3 -3
    15 -3 -3
    15 3 -3
    15 3 -3
    15 -3 -3
    15 3 -3
    15 3 -3
    15 -3 -3
    15 3 -3
    15 3 -3
    15 3 -3
    15 3 -3
    15 3 -2
    -15 3 2
    -15 3 2
    -15 3 2
    -15 3 2
    -15 -3 2
    15 3 -2
    15 -3 -2
    15 3 -2
    15 3 -2
    15 3 -2
    15 -3 -2
    15 3 -2
    15 3 -2
    15 3 -2
    15 3 -2
    15 3 -2
    15 -3 -2
    15 3 -2
    15 3 -2
    15 -3 -1
    -15 3 1
    -15 3 1
    15 3 -1
    -15 3 1
    -15 3 1
    -15 -3 1
    15 -3 -1
    15 -3 -1
    15 3 -1
    15 -3 -1
    15 -3 -1
    15 3 -1
    15 3 -1
    15 3 -1
    15 3 -1
    15 3 -1
    15 3 0
    -15 3 0
    15 -3 0
    -15 3 0
    -15 -3 0
    -15 3 0
    -15 -3 0
    15 -3 0
    15 3 0
    15 -3 0
    15 3 0
    15 3 0
    -15 3 0
    15 3 0
    15 3 0
    15 3 0
    15 3 0
    15 -3 0
    15 3 0
    15 -3 1
    -15 3 -1
    -15 3 -1
    15 -3 1
    15 3 1
    -15 3 -1
    -15 -3 -1
    15 -3 1
    -15 -3 -1
    -15 3 -1
    15 3 1
    15 -3 1
    15 3 1
    15 3 1
    15 3 1
    15 -3 2
    -15 3 -2
    -15 3 -2
    15 -3 2
    15 3 2
    -15 -3 -2
    -15 -3 -2
    15 -3 2
    15 3 2
    -15 3 -2
    -15 -3 -3
    -15 -3 -3
    -15 3 -3
    15 -3 3
    15 3 3
    -15 -3 -3
    -15 -3 -3
    15 -3 3
    15 -3 3
    -15 3 -3
    -15 3 -3
    -15 -3 -4
    -15 -3 -4
    -15 3 -4
    15 3 4
    -15 -3 -4
    -15 -3 -4
    15 -3 4
    15 -3 5
    -15 -3 -5
    -15 -3 -5
    -15 -3 -5
    -15 -3 -5
    -15 -3 -5
    -15 3 -5
    15 -3 6
    -15 -3 -6
    -15 -3 -6
    -15 3 -6
    -15 -3 -6
    -15 -3 -6
    -15 -3 -6
    -15 3 -6
    15 -5 -5
    15 5 -5
    15 5 -5
    15 5 -5
    15 -5 -4
    15 5 -4
    15 5 -4
    15 5 -4
    15 5 -4
    15 -5 -4
    15 -5 -4
    15 -5 -4
    15 -5 -3
    15 5 -3
    15 5 -3
    15 5 -3
    15 5 -3
    15 -5 -3
    15 5 -3
    15 -5 -3
    15 -5 -2
    15 -5 -2
    15 5 -2
    15 5 -2
    15 -5 -2
    15 5 -2
    15 -5 -2
    15 -5 -1
    15 -5 -1
    15 5 -1
    15 5 -1
    15 5 -1
    -15 5 1
    15 5 -1
    15 -5 0
    15 5 0
    15 -5 0
    15 -5 0
    15 5 0
    15 5 0
    15 5 0
    15 5 0
    15 5 0
    -15 5 0
    15 -5 1
    -15 -5 -1
    15 -5 1
    -15 -5 -1
    15 5 1
    15 5 1
    15 -5 1
    15 5 1
    -15 5 -1
    -15 -5 -2
    -15 -5 -2
    15 -5 2
    -15 -5 -2
    15 5 2
    -15 -5 -2
    15 -5 2
    15 5 2
    15 5 2
    -15 5 -2
    -15 -5 -3
    -15 -5 -3
    -15 -5 -3
    15 5 3
    15 -5 3
    -15 -5 -3
    15 -5 3
    15 5 3
    -15 5 -3
    -15 -5 -4
    -15 -5 -4
    -15 -5 -4
    -15 -5 -4
    15 5 4
    15 -5 4
    15 5 4
    -15 -5 -5
    -15 -5 -5
    -15 -5 -5
    -15 -5 -5
    -15 -5 -5
    15 -5 5
    16 0 -8
    16 0 -8
    16 0 -7
    16 0 -7
    16 0 -7
    16 0 -6
    16 0 -6
    16 0 -6
    16 0 -6
    16 0 -6
    16 0 -5
    16 0 -5
    -16 0 5
    16 0 -5
    16 0 -5
    16 0 -5
    16 0 -5
    16 0 -4
    16 0 -4
    16 0 -4
    16 0 -4
    -16 0 4
    16 0 -4
    16 0 -4
    16 0 -4
    16 0 -4
    16 0 -4
    16 0 -4
    16 0 -4
    16 0 -3
    16 0 -3
    16 0 -3
    16 0 -3
    16 0 -3
    16 0 -3
    16 0 -3
    16 0 -3
    16 0 -3
    16 0 -3
    16 0 -3
    16 0 -3
    16 0 -3
    16 0 -3
    16 0 -3
    16 0 -2
    16 0 -2
    16 0 -2
    -16 0 1
    16 0 -1
    16 0 -1
    16 0 -1
    -16 0 0
    -16 0 0
    16 0 0
    16 0 0
    16 0 0
    -16 0 -1
    16 0 1
    16 0 1
    16 0 1
    -16 0 -2
    -16 0 -2
    16 0 2
    -16 0 -2
    16 0 2
    16 0 2
    16 0 2
    -16 0 -3
    16 0 3
    -16 0 -3
    16 0 3
    -16 0 -3
    -16 0 -3
    -16 0 -3
    16 0 3
    16 0 3
    16 0 4
    -16 0 -4
    -16 0 -4
    -16 0 -4
    16 0 4
    16 0 4
    -16 0 -4
    16 0 4
    -16 0 -5
    -16 0 -5
    -16 0 -5
    -16 0 -6
    -16 0 -6
    -16 0 -6
    -16 0 -6
    -16 0 -6
    16 0 7
    -16 0 -7
    -16 0 -7
    -16 0 -7
    16 -2 -7
    16 -2 -7
    16 2 -7
    16 2 -7
    16 -2 -7
    16 -2 -6
    16 -2 -6
    16 2 -6
    16 2 -6
    16 -2 -6
    16 2 -6
    16 2 -6
    16 2 -5
    -16 2 5
    -16 2 5
    16 2 -5
    16 2 -5
    16 2 -5
    16 -2 -5
    16 -2 -5
    16 -2 -5
    16 2 -5
    16 -2 -5
    16 2 -5
    16 2 -5
    16 -2 -5
    16 2 -5
    16 2 -4
    -16 2 4
    -16 2 4
    16 2 -4
    16 -2 -4
    16 2 -4
    16 -2 -4
    16 -2 -4
    16 2 -4
    16 -2 -4
    16 2 -4
    16 2 -4
    16 2 -4
    16 -2 -4
    16 2 -4
    16 2 -4
    16 2 -4
    16 2 -4
    16 -2 -4
    16 -2 -4
    16 2 -3
    16 2 -3
    -16 2 3
    -16 2 3
    16 -2 -3
    16 -2 -3
    16 2 -3
    16 2 -3
    16 -2 -3
    16 2 -3
    16 2 -3
    16 2 -3
    16 -2 -3
    16 2 -3
    16 -2 -3
    16 -2 -3
    16 2 -3
    16 2 -3
    16 2 -3
    16 2 -3
    16 -2 -3
    16 2 -3
    16 2 -3
    16 2 -2
    16 2 -2
    16 2 -2
    -16 2 2
    -16 2 2
    -16 -2 2
    16 -2 -2
    16 2 -2
    16 2 -2
    16 -2 -2
    16 2 -2
    16 2 -2
    16 2 -2
    16 2 -2
    16 -2 -2
    16 2 -2
    16 2 -2
    16 2 -2
    16 -2 -2
    16 2 -2
    16 2 -2
    16 2 -2
    16 2 -1
    16 2 -1
    -16 2 1
    -16 2 1
    -16 2 1
    -16 2 1
    16 -2 -1
    16 2 -1
    16 2 -1
    16 -2 -1
    16 2 -1
    16 2 -1
    16 2 -1
    16 2 -1
    16 -2 -1
    16 2 -1
    16 2 -1
    16 2 -1
    16 2 -1
    16 2 -1
    16 2 -1
    16 2 0
    -16 2 0
    16 -2 0
    -16 2 0
    -16 -2 0
    -16 2 0
    -16 2 0
    16 -2 0
    16 2 0
    16 2 0
    16 -2 0
    16 2 0
    16 2 0
    16 2 0
    16 2 0
    16 2 0
    16 2 0
    16 2 0
    16 -2 1
    -16 2 -1
    -16 2 -1
    -16 -2 -1
    -16 2 -1
    -16 2 -1
    16 2 1
    16 2 1
    16 -2 1
    16 2 1
    16 2 1
    16 2 1
    16 2 1
    16 2 2
    -16 2 -2
    -16 -2 -2
    -16 2 -2
    16 -2 2
    -16 2 -2
    16 -2 2
    16 2 2
    -16 2 -2
    16 -2 2
    -16 2 -2
    -16 2 -3
    -16 -2 -3
    -16 2 -3
    -16 2 -3
    -16 -2 -3
    -16 2 -3
    -16 2 -3
    -16 -2 -3
    16 -2 3
    -16 2 -3
    16 2 3
    -16 -2 -3
    -16 -2 -3
    16 -2 3
    16 2 3
    16 2 3
    16 -2 3
    16 2 3
    -16 2 -4
    -16 2 -4
    -16 2 -4
    -16 -2 -4
    -16 -2 -4
    -16 2 -4
    -16 -2 -4
    -16 -2 -4
    16 2 4
    -16 -2 -4
    16 -2 4
    16 -2 4
    16 2 4
    16 2 4
    -16 2 -5
    -16 2 -5
    -16 -2 -5
    -16 -2 -5
    -16 -2 -5
    -16 -2 -5
    -16 2 -5
    -16 -2 -5
    -16 -2 -6
    -16 -2 -6
    -16 2 -6
    -16 -2 -6
    -16 -2 -6
    -16 -2 -6
    16 -2 6
    16 -2 7
    -16 -2 -7
    -16 -2 -7
    -16 -2 -7
    -16 -2 -7
    -16 -2 -7
    -16 2 -7
    16 -4 -6
    16 -4 -6
    16 -4 -6
    16 -4 -6
    16 4 -6
    16 4 -6
    16 -4 -5
    16 -4 -5
    16 -4 -5
    16 -4 -5
    16 4 -5
    16 4 -5
    16 4 -5
    16 4 -5
    16 -4 -4
    16 4 -4
    16 -4 -4
    16 -4 -4
    16 4 -4
    16 4 -4
    16 4 -4
    16 4 -4
    16 -4 -3
    16 4 -3
    16 -4 -3
    16 4 -3
    16 4 -3
    16 4 -3
    16 4 -3
    16 4 -3
    16 4 -3
    -16 -4 2
    -16 4 2
    16 -4 -2
    16 -4 -2
    16 4 -2
    16 4 -2
    16 4 -2
    16 4 -2
    16 4 -2
    16 4 -2
    16 4 -2
    -16 4 1
    16 -4 -1
    -16 4 1
    -16 4 1
    -16 -4 1
    16 -4 -1
    16 4 -1
    16 4 -1
    16 -4 -1
    16 4 -1
    16 4 -1
    16 4 -1
    16 -4 -1
    -16 4 1
    16 4 -1
    16 4 -1
    16 4 0
    -16 4 0
    16 -4 0
    -16 4 0
    -16 -4 0
    -16 4 0
    -16 -4 0
    16 -4 0
    16 -4 0
    16 4 0
    16 4 0
    16 -4 0
    16 4 0
    16 4 0
    16 4 0
    -16 4 0
    16 4 0
    16 4 1
    -16 4 -1
    -16 4 -1
    16 -4 1
    -16 4 -1
    -16 -4 -1
    16 -4 1
    16 -4 1
    16 4 1
    16 -4 1
    16 4 1
    16 4 1
    -16 4 -1
    16 4 1
    16 -4 1
    16 -4 2
    -16 -4 -2
    16 4 2
    16 4 2
    -16 -4 -2
    16 -4 2
    16 4 2
    -16 4 -2
    -16 4 -2
    16 -4 3
    -16 -4 -3
    16 -4 3
    -16 4 -3
    16 4 3
    -16 -4 -3
    -16 -4 -3
    -16 -4 -3
    -16 4 -3
    16 -4 4
    -16 -4 -4
    -16 -4 -4
    -16 -4 -4
    -16 -4 -4
    -16 4 -4
    -16 4 -4
    16 -4 5
    -16 -4 -5
    -16 -4 -5
    -16 4 -5
    -16 -4 -5
    -16 -4 -5
    16 4 5
    -16 -4 -5
    16 -6 -3
    16 6 -3
    16 -6 -3
    16 6 -3
    16 -6 -2
    16 6 -2
    16 6 -2
    16 -6 -1
    16 6 -1
    -16 6 1
    16 6 -1
    16 -6 0
    -16 -6 0
    -16 -6 0
    16 6 0
    -16 6 0
    16 6 0
    16 -6 1
    -16 -6 -1
    -16 -6 -1
    16 6 1
    -16 6 -1
    16 6 1
    16 -6 1
    16 6 2
    16 6 2
    16 -6 2
    -16 6 -2
    -16 -6 -2
    -16 -6 -2
    -16 -6 -3
    -16 -6 -3
    16 6 3
    16 6 3
    16 -6 3
    17 -1 -8
    17 1 -8
    17 -1 -8
    17 -1 -7
    17 -1 -7
    17 1 -7
    17 1 -7
    17 -1 -7
    17 1 -7
    17 -1 -7
    17 1 -7
    17 -1 -7
    17 -1 -6
    17 -1 -6
    17 1 -6
    17 1 -6
    17 -1 -6
    17 1 -6
    17 -1 -6
    17 1 -6
    17 -1 -6
    17 1 -5
    17 1 -5
    17 -1 -5
    17 1 -5
    17 -1 -5
    17 1 -5
    -17 -1 5
    -17 1 5
    17 1 -5
    17 1 -5
    17 -1 -5
    17 1 -5
    17 -1 -5
    17 1 -5
    17 1 -5
    17 -1 -5
    17 -1 -5
    17 -1 -5
    17 -1 -5
    17 1 -5
    17 1 -5
    17 1 -5
    17 1 -4
    17 1 -4
    17 1 -4
    17 1 -4
    17 -1 -4
    17 1 -4
    17 1 -4
    17 1 -4
    17 1 -4
    17 1 -4
    17 -1 -4
    17 -1 -4
    17 1 -4
    17 -1 -4
    17 -1 -4
    17 1 -4
    17 1 -4
    17 -1 -4
    17 1 -4
    17 -1 -4
    17 1 -4
    17 1 -4
    17 1 -3
    17 1 -3
    17 1 -3
    17 -1 -3
    -17 1 3
    17 1 -3
    -17 1 3
    17 1 -3
    17 1 -3
    17 -1 -3
    17 1 -3
    17 -1 -3
    17 1 -3
    17 1 -3
    17 1 -3
    17 -1 -3
    17 -1 -3
    17 1 -3
    17 -1 -3
    17 -1 -3
    17 1 -3
    17 1 -3
    17 1 -3
    17 1 -3
    17 -1 -3
    17 -1 -3
    17 1 -2
    17 1 -2
    17 1 -2
    -17 1 2
    17 1 -2
    17 1 -2
    17 -1 -2
    17 1 -2
    17 1 -2
    17 1 -2
    17 1 -2
    17 -1 -2
    17 1 -2
    17 1 -2
    17 -1 -2
    17 -1 -2
    17 -1 -2
    17 1 -2
    17 -1 -2
    17 1 -2
    17 -1 -2
    17 -1 -2
    17 1 -2
    17 -1 -2
    17 1 -2
    -17 1 1
    -17 -1 1
    17 -1 -1
    17 1 -1
    17 -1 -1
    -17 1 1
    17 1 -1
    -17 1 1
    -17 -1 0
    -17 1 0
    -17 1 0
    -17 -1 0
    17 1 0
    17 1 0
    17 -1 0
    17 -1 0
    -17 1 0
    -17 1 0
    17 -1 0
    17 1 0
    17 1 0
    17 -1 1
    17 1 1
    17 -1 1
    17 1 1
    17 1 1
    -17 -1 -1
    -17 1 -1
    -17 -1 -1
    17 1 1
    17 -1 1
    17 1 1
    17 1 1
    -17 1 -1
    -17 1 -1
    17 -1 1
    17 1 1
    17 -1 2
    17 1 2
    -17 1 -2
    -17 -1 -2
    -17 1 -2
    -17 -1 -2
    17 -1 2
    17 1 2
    17 1 2
    17 -1 2
    17 1 2
    -17 1 -2
    -17 1 -2
    17 1 2
    -17 1 -3
    -17 -1 -3
    -17 1 -3
    -17 1 -3
    -17 1 -3
    -17 -1 -3
    -17 -1 -3
    17 -1 3
    -17 1 -3
    -17 -1 -3
    17 1 3
    17 1 3
    17 -1 3
    17 1 3
    17 -1 3
    17 1 3
    17 -1 4
    -17 1 -4
    -17 -1 -4
    -17 1 -4
    -17 1 -4
    -17 -1 -4
    -17 -1 -4
    -17 1 -4
    -17 -1 -4
    17 1 4
    17 -1 4
    17 -1 4
    17 1 4
    17 -1 4
    17 1 4
    -17 1 -5
    -17 -1 -5
    -17 1 -5
    -17 -1 -5
    -17 -1 -5
    -17 1 -5
    -17 -1 -5
    -17 -1 -5
    17 -1 5
    -17 1 -6
    -17 1 -6
    -17 -1 -6
    -17 -1 -6
    -17 1 -6
    -17 -1 -6
    -17 -1 -6
    -17 -1 -6
    17 -1 6
    -17 -1 -7
    -17 -1 -7
    -17 -1 -7
    -17 -1 -7
    -17 1 -7
    -17 -1 -7
    17 -1 7
    17 -3 -7
    17 3 -7
    17 -3 -7
    17 -3 -7
    17 3 -6
    17 3 -6
    17 3 -6
    17 -3 -6
    17 -3 -6
    17 -3 -6
    17 -3 -5
    17 -3 -5
    17 -3 -5
    17 -3 -5
    17 3 -5
    17 3 -5
    17 3 -5
    17 3 -5
    17 3 -5
    17 -3 -5
    17 -3 -5
    -17 3 4
    -17 3 4
    -17 -3 4
    17 -3 -4
    17 3 -4
    17 3 -4
    17 -3 -4
    17 -3 -4
    17 -3 -4
    17 -3 -4
    17 3 -4
    17 3 -4
    17 3 -4
    17 3 -4
    17 3 -4
    17 -3 -4
    17 -3 -4
    -17 3 3
    -17 3 3
    -17 -3 3
    17 3 -3
    17 -3 -3
    17 -3 -3
    17 3 -3
    17 -3 -3
    17 3 -3
    17 3 -3
    17 3 -3
    17 -3 -3
    17 3 -3
    17 3 -3
    17 -3 -3
    17 3 -3
    17 3 -2
    -17 3 2
    -17 3 2
    -17 -3 2
    17 3 -2
    17 -3 -2
    17 3 -2
    17 3 -2
    17 3 -2
    17 -3 -2
    17 3 -2
    17 3 -2
    17 3 -2
    17 3 -2
    17 3 -2
    17 -3 -2
    17 3 -2
    17 3 -2
    17 3 -1
    -17 3 1
    17 -3 -1
    -17 3 1
    -17 3 1
    -17 3 1
    -17 -3 1
    17 -3 -1
    17 -3 -1
    17 3 -1
    17 -3 -1
    17 3 -1
    17 3 -1
    17 3 -1
    17 3 -1
    17 3 -1
    17 3 0
    -17 3 0
    17 -3 0
    -17 3 0
    -17 -3 0
    -17 3 0
    17 -3 0
    17 3 0
    17 3 0
    17 -3 0
    17 3 0
    -17 3 0
    17 3 0
    17 3 0
    17 3 0
    17 3 0
    17 -3 0
    17 3 0
    17 -3 1
    17 3 1
    -17 3 -1
    -17 3 -1
    17 3 1
    17 -3 1
    -17 -3 -1
    -17 3 -1
    -17 3 -1
    17 3 1
    17 3 1
    17 -3 1
    17 3 1
    17 3 1
    17 -3 2
    -17 -3 -2
    -17 3 -2
    -17 3 -2
    17 3 2
    17 -3 2
    -17 -3 -2
    -17 -3 -2
    17 -3 2
    17 3 2
    -17 3 -2
    17 -3 3
    17 3 3
    -17 3 -3
    17 3 3
    -17 -3 -3
    17 -3 3
    -17 -3 -3
    -17 -3 -3
    -17 -3 -3
    -17 3 -3
    -17 3 -3
    17 -3 4
    -17 3 -4
    -17 -3 -4
    17 3 4
    -17 -3 -4
    -17 -3 -4
    -17 -3 -4
    17 -3 5
    -17 -3 -5
    -17 3 -5
    -17 -3 -5
    -17 -3 -5
    -17 -3 -5
    -17 -3 -5
    17 -3 6
    -17 -3 -6
    -17 -3 -6
    -17 -3 -6
    -17 -3 -6
    -17 3 -6
    -17 -3 -6
    17 -5 -5
    17 5 -5
    17 5 -5
    17 5 -5
    17 -5 -4
    17 -5 -4
    17 5 -4
    17 5 -4
    17 5 -4
    17 -5 -3
    17 -5 -3
    17 5 -3
    17 5 -3
    17 5 -3
    17 5 -3
    17 5 -3
    17 -5 -2
    17 -5 -2
    17 5 -2
    17 5 -2
    17 5 -2
    17 -5 -1
    17 -5 -1
    17 5 -1
    17 5 -1
    17 5 -1
    17 5 -1
    -17 5 1
    17 5 -1
    17 -5 0
    17 5 0
    17 -5 0
    17 5 0
    17 -5 0
    17 5 0
    -17 5 0
    17 5 0
    17 -5 1
    17 5 1
    -17 -5 -1
    17 -5 1
    -17 -5 -1
    17 5 1
    -17 5 -1
    17 5 1
    17 -5 1
    -17 -5 -2
    17 5 2
    17 -5 2
    -17 -5 -2
    17 5 2
    17 -5 2
    17 5 2
    -17 5 -2
    -17 -5 -3
    -17 -5 -3
    -17 -5 -3
    17 5 3
    17 -5 3
    -17 -5 -3
    17 -5 3
    17 5 3
    17 5 3
    -17 5 -3
    -17 -5 -4
    -17 -5 -4
    -17 -5 -4
    -17 -5 -4
    17 5 4
    17 -5 4
    18 0 -8
    18 0 -8
    18 0 -7
    18 0 -7
    18 0 -7
    18 0 -6
    18 0 -6
    18 0 -6
    18 0 -6
    18 0 -6
    18 0 -5
    18 0 -5
    18 0 -5
    18 0 -5
    18 0 -5
    18 0 -5
    18 0 -5
    18 0 -4
    18 0 -4
    18 0 -4
    18 0 -4
    18 0 -4
    -18 0 4
    18 0 -4
    18 0 -4
    18 0 -4
    18 0 -4
    18 0 -4
    18 0 -4
    18 0 -4
    18 0 -3
    18 0 -3
    18 0 -3
    18 0 -3
    18 0 -3
    18 0 -3
    18 0 -3
    18 0 -3
    18 0 -3
    18 0 -3
    18 0 -3
    18 0 -3
    18 0 -3
    18 0 -3
    18 0 -3
    18 0 -2
    18 0 -2
    18 0 -2
    18 0 -2
    18 0 -2
    18 0 -2
    18 0 -2
    18 0 -2
    18 0 -2
    18 0 -2
    18 0 -2
    18 0 -2
    18 0 -1
    18 0 -1
    18 0 -1
    -18 0 1
    18 0 0
    18 0 0
    -18 0 0
    -18 0 0
    18 0 0
    18 0 1
    18 0 1
    -18 0 -1
    18 0 1
    -18 0 -2
    18 0 2
    18 0 2
    18 0 2
    -18 0 -3
    -18 0 -3
    18 0 3
    -18 0 -3
    18 0 3
    18 0 3
    18 0 4
    -18 0 -4
    -18 0 -4
    -18 0 -4
    18 0 4
    18 0 4
    18 0 4
    -18 0 -4
    -18 0 -5
    -18 0 -5
    -18 0 -5
    -18 0 -6
    -18 0 -6
    -18 0 -6
    -18 0 -7
    -18 0 -7
    -18 0 -7
    18 -2 -7
    18 -2 -7
    18 2 -7
    18 -2 -7
    18 2 -7
    18 2 -7
    18 2 -7
    18 -2 -6
    18 -2 -6
    18 2 -6
    18 2 -6
    18 -2 -6
    18 2 -6
    18 2 -6
    18 2 -5
    18 -2 -5
    18 -2 -5
    18 -2 -5
    18 2 -5
    18 -2 -5
    18 2 -5
    18 2 -5
    18 -2 -5
    18 -2 -5
    18 2 -5
    18 2 -5
    18 2 -4
    -18 2 4
    -18 2 4
    18 2 -4
    18 -2 -4
    18 2 -4
    18 -2 -4
    18 2 -4
    18 -2 -4
    18 2 -4
    18 -2 -4
    18 -2 -4
    18 2 -4
    18 2 -4
    18 2 -4
    18 2 -4
    18 2 -4
    18 -2 -4
    18 -2 -4
    18 2 -3
    18 2 -3
    -18 2 3
    -18 2 3
    18 -2 -3
    18 2 -3
    18 -2 -3
    18 2 -3
    18 -2 -3
    18 2 -3
    18 2 -3
    18 2 -3
    18 2 -3
    18 -2 -3
    18 2 -3
    18 2 -3
    18 -2 -3
    18 2 -3
    18 2 -3
    18 -2 -3
    18 2 -3
    18 2 -2
    18 2 -2
    18 2 -2
    -18 2 2
    -18 2 2
    18 -2 -2
    18 2 -2
    18 2 -2
    18 -2 -2
    18 2 -2
    18 2 -2
    18 2 -2
    18 2 -2
    18 -2 -2
    18 2 -2
    18 -2 -2
    18 2 -2
    18 2 -2
    18 -2 -2
    18 2 -2
    18 2 -2
    18 2 -1
    18 2 -1
    -18 2 1
    -18 2 1
    -18 2 1
    -18 -2 1
    -18 2 1
    18 -2 -1
    18 2 -1
    18 2 -1
    18 -2 -1
    18 2 -1
    18 2 -1
    18 2 -1
    18 2 -1
    18 -2 -1
    18 2 -1
    18 2 -1
    18 2 -1
    18 2 -1
    18 2 -1
    18 2 -1
    18 -2 0
    18 2 0
    -18 2 0
    -18 2 0
    -18 -2 0
    -18 2 0
    18 -2 0
    18 2 0
    18 -2 0
    18 2 0
    18 2 0
    18 2 0
    18 2 0
    18 2 0
    18 2 0
    18 2 0
    18 -2 1
    18 2 1
    -18 2 -1
    -18 2 -1
    -18 -2 -1
    -18 2 -1
    -18 2 -1
    -18 -2 -1
    18 2 1
    18 2 1
    18 -2 1
    18 2 1
    18 2 1
    18 2 1
    18 2 1
    18 2 1
    18 2 1
    18 2 2
    -18 2 -2
    -18 2 -2
    -18 -2 -2
    -18 2 -2
    18 2 2
    18 -2 2
    18 2 2
    18 -2 2
    -18 2 -2
    -18 2 -2
    18 2 2
    -18 -2 -3
    -18 2 -3
    -18 2 -3
    -18 -2 -3
    18 -2 3
    -18 2 -3
    18 2 3
    18 -2 3
    18 2 3
    18 -2 3
    18 2 3
    -18 -2 -3
    -18 2 -3
    -18 2 -4
    -18 2 -4
    -18 -2 -4
    -18 -2 -4
    -18 2 -4
    -18 -2 -4
    -18 -2 -4
    18 2 4
    -18 -2 -4
    18 -2 4
    -18 2 -4
    18 2 4
    18 -2 5
    -18 -2 -5
    -18 -2 -5
    18 2 5
    -18 -2 -5
    -18 2 -5
    -18 -2 -5
    -18 -2 -5
    18 -2 6
    -18 -2 -6
    -18 2 -6
    -18 -2 -6
    -18 -2 -6
    -18 -2 -6
    -18 -2 -6
    18 -4 -6
    18 -4 -6
    18 -4 -6
    18 4 -6
    18 4 -6
    18 -4 -5
    18 -4 -5
    18 4 -5
    18 4 -5
    18 4 -5
    18 4 -5
    18 -4 -4
    18 -4 -4
    18 4 -4
    18 -4 -4
    18 4 -4
    18 4 -4
    18 4 -4
    18 -4 -3
    18 4 -3
    18 4 -3
    18 4 -3
    18 4 -3
    18 4 -3
    18 -4 -3
    18 -4 -3
    18 -4 -2
    18 -4 -2
    -18 -4 2
    18 4 -2
    18 4 -2
    18 4 -2
    18 4 -2
    18 4 -2
    18 4 -2
    18 4 -2
    18 4 -1
    -18 4 1
    18 -4 -1
    -18 4 1
    -18 -4 1
    -18 4 1
    -18 -4 1
    18 -4 -1
    18 4 -1
    18 -4 -1
    18 -4 -1
    18 4 -1
    18 4 -1
    18 4 -1
    18 4 -1
    18 4 -1
    18 4 0
    -18 4 0
    -18 4 0
    18 -4 0
    -18 -4 0
    -18 4 0
    18 -4 0
    18 -4 0
    18 4 0
    18 4 0
    18 -4 0
    18 -4 0
    18 4 0
    18 4 0
    18 4 0
    -18 4 0
    18 -4 1
    18 4 1
    -18 4 -1
    -18 4 -1
    -18 4 -1
    18 -4 1
    -18 -4 -1
    18 -4 1
    18 4 1
    -18 -4 -1
    18 4 1
    18 4 1
    -18 4 -1
    18 4 1
    18 -4 1
    -18 -4 -2
    18 4 2
    18 -4 2
    18 4 2
    -18 -4 -2
    18 4 2
    18 -4 2
    18 4 2
    -18 4 -2
    -18 4 -2
    18 4 3
    18 4 3
    18 -4 3
    -18 -4 -3
    18 4 3
    18 4 3
    18 -4 3
    -18 -4 -3
    -18 -4 -3
    -18 -4 -3
    -18 4 -3
    -18 4 -3
    18 -4 4
    18 4 4
    18 4 4
    -18 4 -4
    -18 -4 -4
    18 4 4
    -18 -4 -4
    -18 -4 -4
    -18 -4 -4
    -18 4 -4
    18 -4 5
    -18 -4 -5
    -18 -4 -5
    -18 4 -5
    -18 -4 -5
    -18 -4 -5
    -18 -4 -5
    18 -6 -3
    18 6 -3
    18 -6 -2
    18 6 -2
    18 -6 -2
    18 -6 -1
    18 6 -1
    -18 6 1
    18 6 -1
    18 -6 0
    -18 -6 0
    -18 -6 0
    18 6 0
    18 6 0
    -18 6 0
    18 -6 1
    -18 -6 -1
    -18 -6 -1
    18 6 1
    -18 6 -1
    18 6 1
    18 6 1
    18 6 2
    18 6 2
    18 -6 2
    -18 -6 -2
    -18 -6 -2
    -18 6 -2
    19 -1 -7
    19 -1 -7
    19 1 -7
    19 1 -7
    19 -1 -7
    19 1 -7
    19 -1 -7
    19 1 -7
    19 -1 -7
    19 -1 -6
    19 -1 -6
    19 1 -6
    19 1 -6
    19 -1 -6
    19 1 -6
    19 -1 -6
    19 1 -6
    19 -1 -6
    19 1 -6
    19 -1 -6
    19 1 -5
    19 1 -5
    19 -1 -5
    19 1 -5
    19 -1 -5
    -19 1 5
    -19 1 5
    19 -1 -5
    19 1 -5
    19 1 -5
    19 -1 -5
    19 1 -5
    19 -1 -5
    19 -1 -5
    19 1 -5
    19 1 -5
    19 -1 -5
    19 1 -5
    19 -1 -5
    19 1 -4
    19 1 -4
    19 -1 -4
    19 1 -4
    19 1 -4
    -19 1 4
    19 -1 -4
    19 1 -4
    19 1 -4
    19 1 -4
    19 1 -4
    19 -1 -4
    19 1 -4
    19 -1 -4
    19 -1 -4
    19 1 -4
    19 1 -4
    19 -1 -4
    19 1 -4
    19 -1 -4
    19 1 -4
    19 1 -4
    19 -1 -4
    19 1 -4
    19 1 -3
    19 1 -3
    19 1 -3
    -19 1 3
    19 -1 -3
    -19 1 3
    19 1 -3
    19 1 -3
    19 1 -3
    19 -1 -3
    19 1 -3
    19 -1 -3
    19 1 -3
    19 -1 -3
    19 1 -3
    19 -1 -3
    19 1 -3
    19 1 -3
    19 -1 -3
    19 1 -3
    19 -1 -3
    19 1 -3
    19 1 -3
    19 1 -3
    19 1 -3
    19 -1 -3
    19 1 -2
    19 1 -2
    -19 1 2
    19 1 -2
    19 1 -2
    19 -1 -2
    19 1 -2
    19 1 -2
    19 -1 -2
    19 1 -2
    19 1 -2
    19 1 -2
    19 1 -2
    19 -1 -2
    19 -1 -2
    19 1 -2
    19 -1 -2
    19 1 -2
    19 -1 -2
    19 -1 -2
    19 1 -2
    19 1 -1
    19 1 -1
    19 -1 -1
    -19 1 1
    -19 1 1
    19 1 -1
    -19 1 1
    -19 -1 1
    19 1 -1
    19 -1 -1
    19 1 -1
    19 1 -1
    19 1 -1
    19 1 -1
    19 1 -1
    19 1 -1
    19 1 -1
    19 1 -1
    19 1 -1
    19 -1 -1
    19 -1 -1
    19 -1 0
    -19 -1 0
    19 1 0
    -19 1 0
    -19 -1 0
    19 1 0
    19 1 0
    19 1 0
    19 1 0
    19 1 0
    19 1 0
    19 -1 0
    -19 1 0
    -19 1 0
    19 1 0
    19 -1 1
    19 1 1
    19 -1 1
    19 -1 1
    19 1 1
    -19 -1 -1
    -19 1 -1
    -19 -1 -1
    19 1 1
    19 1 1
    19 1 1
    -19 1 -1
    -19 1 -1
    19 1 1
    -19 1 -2
    -19 -1 -2
    -19 1 -2
    -19 -1 -2
    19 1 2
    19 -1 2
    19 1 2
    19 -1 2
    -19 1 -2
    -19 1 -2
    19 -1 2
    19 1 2
    -19 1 -3
    -19 -1 -3
    -19 1 -3
    19 -1 3
    -19 1 -3
    -19 -1 -3
    19 1 3
    19 1 3
    19 -1 3
    19 1 3
    19 -1 3
    19 1 3
    -19 1 -4
    -19 -1 -4
    -19 1 -4
    -19 1 -4
    -19 -1 -4
    -19 -1 -4
    -19 1 -4
    -19 -1 -4
    19 1 4
    19 -1 4
    19 1 4
    19 -1 4
    19 1 4
    -19 1 -5
    -19 1 -5
    -19 -1 -5
    -19 -1 -5
    -19 1 -5
    -19 -1 -5
    19 -1 5
    -19 1 -6
    -19 -1 -6
    -19 1 -6
    -19 -1 -6
    -19 1 -6
    -19 -1 -6
    19 -1 6
    -19 -1 -7
    -19 -1 -7
    -19 1 -7
    -19 -1 -7
    19 -3 -7
    19 3 -7
    19 -3 -7
    19 -3 -7
    19 -3 -6
    19 -3 -6
    19 3 -6
    19 3 -6
    19 -3 -6
    19 3 -6
    19 -3 -5
    19 -3 -5
    19 3 -5
    19 3 -5
    19 -3 -5
    19 -3 -5
    19 3 -5
    19 3 -5
    19 -3 -5
    19 3 -5
    19 3 -5
    19 3 -5
    19 3 -4
    19 -3 -4
    19 -3 -4
    19 3 -4
    19 3 -4
    19 -3 -4
    19 3 -4
    19 3 -4
    19 3 -4
    19 -3 -4
    19 3 -4
    19 3 -4
    19 3 -3
    19 -3 -3
    19 -3 -3
    19 3 -3
    19 3 -3
    -19 3 3
    -19 3 3
    19 3 -3
    19 3 -3
    19 3 -3
    19 -3 -3
    19 3 -3
    19 3 -3
    19 3 -3
    19 -3 -3
    19 -3 -3
    19 3 -3
    19 3 -2
    -19 3 2
    19 -3 -2
    19 3 -2
    19 3 -2
    19 3 -2
    19 3 -2
    19 3 -2
    19 -3 -2
    19 3 -2
    19 3 -2
    19 3 -2
    19 -3 -2
    19 3 -2
    19 3 -2
    19 3 -1
    -19 3 1
    -19 3 1
    -19 -3 1
    -19 3 1
    19 -3 -1
    19 -3 -1
    19 3 -1
    19 3 -1
    19 -3 -1
    19 3 -1
    19 3 -1
    19 3 -1
    19 3 -1
    19 3 0
    -19 3 0
    -19 3 0
    19 -3 0
    -19 -3 0
    -19 3 0
    19 -3 0
    19 3 0
    19 3 0
    19 3 0
    -19 3 0
    19 -3 0
    19 3 0
    19 3 0
    19 3 0
    19 -3 0
    19 -3 1
    19 3 1
    -19 3 -1
    -19 3 -1
    19 3 1
    19 -3 1
    -19 -3 -1
    -19 3 -1
    -19 -3 -1
    19 3 1
    19 3 1
    19 -3 1
    19 3 1
    19 3 1
    19 3 2
    19 -3 2
    -19 -3 -2
    -19 3 -2
    -19 3 -2
    19 3 2
    19 -3 2
    19 3 2
    -19 3 -2
    19 3 2
    19 3 2
    19 3 2
    19 -3 2
    19 -3 3
    19 3 3
    19 -3 3
    19 3 3
    -19 -3 -3
    -19 -3 -3
    -19 3 -3
    19 -3 4
    -19 -3 -4
    -19 -3 -4
    19 3 4
    -19 -3 -4
    -19 -3 -4
    -19 -3 -4
    -19 3 -4
    19 -3 5
    -19 -3 -5
    -19 -3 -5
    -19 -3 -5
    -19 -3 -5
    -19 -3 -5
    -19 3 -5
    19 3 6
    19 -3 6
    -19 -3 -6
    -19 -3 -6
    -19 3 -6
    -19 -3 -6
    -19 -3 -6
    -19 -3 -6
    19 -5 -5
    19 5 -5
    19 5 -5
    19 5 -5
    19 -5 -4
    19 -5 -4
    19 5 -4
    19 5 -4
    19 5 -4
    19 -5 -3
    19 -5 -3
    19 -5 -3
    19 5 -3
    19 5 -3
    19 5 -3
    19 5 -3
    19 5 -3
    19 -5 -2
    19 -5 -2
    19 5 -2
    19 5 -2
    19 5 -2
    19 -5 -1
    19 -5 -1
    19 5 -1
    19 5 -1
    19 5 -1
    19 5 -1
    19 -5 0
    19 5 0
    19 -5 0
    19 -5 0
    19 5 0
    19 5 0
    -19 5 0
    19 5 0
    19 -5 1
    19 5 1
    -19 -5 -1
    19 -5 1
    -19 -5 -1
    19 5 1
    -19 5 -1
    19 5 1
    19 -5 1
    19 5 2
    19 5 2
    19 -5 2
    -19 5 -2
    19 5 2
    19 -5 2
    -19 -5 -2
    -19 -5 -2
    19 5 3
    19 5 3
    19 -5 3
    -19 5 -3
    -19 -5 -3
    -19 -5 -3
    19 5 3
    19 -5 3
    -19 -5 -4
    -19 -5 -4
    -19 -5 -4
    19 5 4
    19 -5 4
    20 0 -7
    20 0 -7
    20 0 -7
    20 0 -6
    20 0 -6
    20 0 -6
    20 0 -6
    20 0 -6
    20 0 -6
    20 0 -5
    20 0 -5
    20 0 -5
    20 0 -5
    20 0 -5
    20 0 -5
    20 0 -5
    20 0 -4
    20 0 -4
    20 0 -4
    20 0 -4
    20 0 -4
    20 0 -4
    20 0 -4
    20 0 -4
    20 0 -4
    20 0 -4
    20 0 -4
    20 0 -4
    20 0 -3
    20 0 -3
    20 0 -3
    20 0 -3
    20 0 -3
    20 0 -3
    20 0 -3
    20 0 -3
    20 0 -3
    20 0 -3
    20 0 -3
    20 0 -3
    20 0 -3
    20 0 -3
    20 0 -2
    20 0 -2
    20 0 -2
    20 0 -2
    20 0 -2
    20 0 -2
    20 0 -2
    20 0 -2
    20 0 -2
    20 0 -2
    20 0 -2
    20 0 -1
    20 0 -1
    -20 0 1
    20 0 -1
    20 0 -1
    20 0 -1
    20 0 -1
    20 0 -1
    -20 0 1
    -20 0 1
    20 0 0
    20 0 0
    -20 0 0
    20 0 0
    20 0 0
    20 0 0
    20 0 0
    20 0 1
    -20 0 -1
    -20 0 -1
    20 0 1
    -20 0 -2
    -20 0 -2
    20 0 2
    20 0 2
    20 0 2
    -20 0 -3
    -20 0 -3
    -20 0 -3
    20 0 3
    20 0 3
    20 0 3
    -20 0 -4
    -20 0 -4
    -20 0 -4
    20 0 4
    20 0 4
    -20 0 -4
    20 0 4
    -20 0 -5
    -20 0 -5
    -20 0 -5
    -20 0 -6
    -20 0 -6
    -20 0 -6
    -20 0 -7
    20 -2 -7
    20 -2 -7
    20 2 -7
    20 -2 -7
    20 2 -7
    20 2 -7
    20 2 -7
    20 -2 -6
    20 -2 -6
    20 2 -6
    20 2 -6
    20 -2 -6
    20 -2 -6
    20 2 -6
    20 2 -6
    20 2 -5
    20 -2 -5
    20 -2 -5
    20 -2 -5
    20 2 -5
    20 -2 -5
    20 2 -5
    20 2 -5
    20 -2 -5
    20 -2 -5
    20 2 -5
    20 2 -5
    20 2 -5
    20 2 -5
    20 2 -4
    20 -2 -4
    20 -2 -4
    20 2 -4
    20 2 -4
    20 2 -4
    -20 2 4
    -20 2 4
    20 2 -4
    20 2 -4
    20 2 -4
    20 -2 -4
    20 2 -4
    20 -2 -4
    20 2 -4
    20 -2 -4
    20 2 -4
    20 -2 -4
    20 2 -4
    20 -2 -4
    20 2 -4
    20 -2 -4
    20 2 -4
    20 2 -3
    20 2 -3
    -20 2 3
    -20 2 3
    20 -2 -3
    20 -2 -3
    20 2 -3
    20 2 -3
    20 2 -3
    20 2 -3
    20 2 -3
    20 2 -3
    20 -2 -3
    20 2 -3
    20 -2 -3
    20 2 -3
    20 2 -3
    20 -2 -3
    20 2 -3
    20 2 -3
    20 2 -2
    20 2 -2
    -20 2 2
    -20 2 2
    20 -2 -2
    20 2 -2
    20 2 -2
    20 -2 -2
    20 2 -2
    20 2 -2
    20 2 -2
    20 2 -2
    20 -2 -2
    20 -2 -2
    20 2 -2
    20 2 -2
    20 -2 -2
    20 -2 -2
    20 2 -2
    20 2 -2
    20 2 -1
    20 2 -1
    -20 2 1
    -20 2 1
    -20 -2 1
    -20 2 1
    -20 2 1
    20 -2 -1
    20 2 -1
    20 2 -1
    20 -2 -1
    20 2 -1
    20 2 -1
    20 2 -1
    20 2 -1
    20 -2 -1
    20 2 -1
    20 2 -1
    20 2 -1
    20 -2 -1
    20 2 -1
    20 2 -1
    20 -2 0
    20 2 0
    -20 2 0
    -20 2 0
    -20 -2 0
    -20 2 0
    20 -2 0
    20 -2 0
    20 2 0
    20 2 0
    20 2 0
    20 2 0
    20 -2 0
    20 2 0
    20 2 0
    20 2 0
    20 -2 1
    20 2 1
    20 2 1
    20 -2 1
    -20 -2 -1
    -20 2 -1
    -20 2 -1
    -20 -2 -1
    20 2 1
    20 2 1
    20 2 1
    -20 2 -1
    20 -2 1
    -20 2 -1
    20 2 1
    20 -2 2
    20 2 2
    20 -2 2
    20 -2 2
    20 2 2
    20 2 2
    -20 -2 -2
    -20 2 -2
    20 2 2
    -20 2 -2
    -20 2 -2
    20 2 2
    20 -2 3
    -20 2 -3
    -20 -2 -3
    20 2 3
    20 2 3
    -20 -2 -3
    -20 2 -3
    20 -2 3
    20 2 3
    20 -2 4
    -20 2 -4
    -20 -2 -4
    20 2 4
    20 2 4
    -20 -2 -4
    -20 -2 -4
    20 -2 5
    -20 2 -5
    -20 -2 -5
    20 2 5
    -20 -2 -5
    -20 -2 -5
    20 -2 6
    -20 -2 -6
    -20 -2 -6
    -20 2 -6
    -20 -2 -6
    20 -4 -6
    20 4 -6
    20 4 -6
    20 -4 -5
    20 -4 -5
    20 4 -5
    20 4 -5
    20 4 -5
    20 4 -5
    20 -4 -4
    20 4 -4
    20 -4 -4
    20 4 -4
    20 4 -4
    20 -4 -4
    20 -4 -4
    20 4 -4
    20 -4 -3
    20 -4 -3
    20 4 -3
    20 -4 -3
    20 4 -3
    20 4 -3
    20 -4 -3
    20 4 -3
    20 4 -3
    20 -4 -2
    20 -4 -2
    20 4 -2
    20 -4 -2
    20 4 -2
    20 4 -2
    20 4 -2
    20 4 -2
    20 4 -2
    20 -4 -1
    20 -4 -1
    20 4 -1
    20 4 -1
    20 4 -1
    20 -4 -1
    20 4 -1
    20 -4 -1
    20 4 -1
    20 -4 0
    20 4 0
    20 -4 0
    20 -4 0
    20 4 0
    20 4 0
    20 4 0
    -20 4 0
    20 4 0
    20 -4 0
    20 4 1
    20 -4 1
    20 -4 1
    20 4 1
    20 4 1
    -20 4 -1
    20 4 1
    20 -4 1
    20 4 2
    20 -4 2
    20 4 2
    -20 4 -2
    -20 -4 -2
    20 4 2
    20 4 2
    20 -4 2
    -20 -4 -2
    20 4 3
    20 4 3
    20 -4 3
    -20 -4 -3
    20 4 3
    20 4 3
    20 -4 3
    -20 -4 -3
    -20 4 -3
    -20 4 -3
    20 -4 4
    -20 -4 -4
    -20 -4 -4
    20 4 4
    20 4 4
    -20 -4 -4
    -20 -4 -4
    -20 -4 -4
    -20 4 -4
    -20 4 -4
    -20 -4 -5
    -20 -4 -5
    -20 -4 -5
    -20 -4 -5
    -20 -4 -5
    20 -4 5
    20 -6 -2
    20 6 -2
    20 -6 -2
    20 -6 -1
    20 6 -1
    20 6 -1
    20 -6 0
    -20 -6 0
    -20 -6 0
    20 6 0
    20 6 0
    -20 6 0
    20 6 1
    20 6 1
    -20 -6 -1
    -20 -6 -1
    -20 6 -1
    21 -1 -7
    21 -1 -7
    21 1 -7
    21 -1 -7
    21 1 -7
    21 -1 -7
    21 1 -7
    21 -1 -7
    21 -1 -6
    21 -1 -6
    21 1 -6
    21 1 -6
    21 1 -6
    21 -1 -6
    21 -1 -6
    21 1 -6
    21 -1 -6
    21 1 -6
    21 -1 -6
    21 1 -5
    21 1 -5
    21 1 -5
    21 1 -5
    21 -1 -5
    21 1 -5
    21 -1 -5
    21 -1 -5
    21 -1 -5
    21 1 -5
    21 1 -5
    21 1 -5
    21 -1 -5
    21 -1 -5
    21 1 -4
    21 1 -4
    21 1 -4
    21 -1 -4
    21 1 -4
    -21 1 4
    21 1 -4
    21 1 -4
    21 1 -4
    21 -1 -4
    21 1 -4
    21 -1 -4
    21 1 -4
    21 -1 -4
    21 1 -4
    21 1 -4
    21 1 -4
    21 1 -4
    21 -1 -4
    21 -1 -4
    21 1 -3
    21 1 -3
    21 1 -3
    21 1 -3
    -21 1 3
    21 -1 -3
    -21 1 3
    21 1 -3
    21 1 -3
    21 -1 -3
    21 1 -3
    21 1 -3
    21 1 -3
    21 -1 -3
    21 1 -3
    21 1 -3
    21 -1 -3
    21 -1 -3
    21 -1 -3
    21 1 -3
    21 1 -3
    21 1 -3
    21 -1 -3
    21 1 -2
    21 1 -2
    -21 1 2
    21 -1 -2
    21 1 -2
    21 -1 -2
    21 1 -2
    21 1 -2
    21 1 -2
    21 -1 -2
    21 1 -2
    21 1 -2
    21 1 -2
    21 1 -2
    21 1 -2
    21 -1 -2
    21 1 -2
    21 -1 -2
    21 -1 -2
    21 1 -2
    21 1 -1
    21 1 -1
    21 -1 -1
    -21 1 1
    -21 1 1
    21 1 -1
    -21 -1 1
    21 1 -1
    21 -1 -1
    21 1 -1
    21 1 -1
    21 1 -1
    21 1 -1
    21 1 -1
    21 1 -1
    21 1 -1
    21 1 -1
    21 1 -1
    21 -1 -1
    21 -1 -1
    21 1 0
    21 -1 0
    21 1 0
    -21 1 0
    -21 1 0
    -21 -1 0
    21 -1 0
    21 1 0
    -21 1 0
    -21 -1 0
    21 -1 0
    21 -1 0
    21 1 0
    21 1 0
    21 1 0
    21 1 0
    21 -1 0
    21 1 0
    21 -1 1
    21 1 1
    21 -1 1
    21 -1 1
    21 1 1
    -21 -1 -1
    -21 1 -1
    -21 -1 -1
    21 1 1
    21 1 1
    21 1 1
    -21 1 -1
    -21 1 -1
    21 1 1
    -21 -1 -2
    -21 1 -2
    -21 -1 -2
    21 1 2
    21 -1 2
    21 1 2
    21 1 2
    -21 1 -2
    -21 1 -2
    21 -1 2
    21 1 2
    -21 1 -3
    -21 -1 -3
    -21 1 -3
    21 -1 3
    -21 1 -3
    -21 -1 -3
    21 1 3
    21 1 3
    21 -1 3
    21 1 3
    21 -1 3
    -21 1 -4
    -21 1 -4
    -21 -1 -4
    -21 -1 -4
    -21 1 -4
    -21 -1 -4
    21 1 4
    -21 1 -5
    -21 1 -5
    -21 -1 -5
    -21 -1 -5
    -21 1 -5
    -21 -1 -5
    -21 -1 -6
    -21 -1 -6
    -21 1 -6
    -21 -1 -6
    21 -3 -6
    21 -3 -6
    21 3 -6
    21 -3 -6
    21 -3 -5
    21 -3 -5
    21 -3 -5
    21 -3 -5
    21 3 -5
    21 -3 -5
    21 3 -5
    21 3 -5
    21 3 -5
    21 3 -5
    21 3 -5
    21 3 -5
    21 3 -4
    21 3 -4
    21 -3 -4
    21 -3 -4
    21 3 -4
    21 3 -4
    21 -3 -4
    21 3 -4
    21 3 -4
    21 3 -4
    21 -3 -4
    21 3 -4
    21 3 -4
    21 3 -3
    21 -3 -3
    21 -3 -3
    21 3 -3
    21 3 -3
    -21 3 3
    21 3 -3
    21 3 -3
    21 3 -3
    21 3 -3
    21 -3 -3
    21 3 -3
    21 3 -3
    21 -3 -3
    21 3 -3
    21 3 -2
    -21 -3 2
    -21 3 2
    -21 3 2
    21 -3 -2
    21 3 -2
    21 3 -2
    21 3 -2
    21 3 -2
    21 3 -2
    21 -3 -2
    21 3 -2
    21 3 -2
    21 -3 -2
    21 -3 -2
    21 3 -2
    21 3 -2
    21 3 -1
    -21 3 1
    -21 3 1
    -21 -3 1
    -21 3 1
    21 -3 -1
    21 -3 -1
    21 3 -1
    21 3 -1
    21 -3 -1
    21 3 -1
    21 3 -1
    21 3 -1
    21 -3 0
    21 3 0
    -21 3 0
    -21 3 0
    -21 -3 0
    -21 3 0
    21 -3 0
    21 3 0
    21 3 0
    21 3 0
    21 3 0
    21 -3 0
    21 3 0
    21 3 0
    21 -3 0
    21 3 0
    21 3 1
    -21 3 -1
    21 -3 1
    -21 3 -1
    -21 -3 -1
    -21 3 -1
    -21 -3 -1
    21 3 1
    21 -3 1
    21 3 1
    21 3 1
    21 3 1
    21 3 1
    21 3 1
    -21 -3 -2
    -21 3 -2
    -21 3 -2
    21 3 2
    21 -3 2
    21 -3 2
    21 3 2
    21 3 2
    21 3 2
    21 -3 2
    21 3 2
    21 -3 3
    -21 3 -3
    21 3 3
    21 -3 3
    21 3 3
    21 3 3
    -21 3 -4
    -21 -3 -4
    21 3 4
    21 -3 4
    21 3 4
    21 -3 5
    21 3 5
    -21 -3 -5
    -21 -3 -5
    -21 3 -5
    -21 -3 -5
    21 3 5
    21 -5 -4
    21 5 -4
    21 5 -4
    21 5 -4
    21 -5 -3
    21 -5 -3
    21 -5 -3
    21 5 -3
    21 5 -3
    21 5 -3
    21 5 -3
    21 -5 -2
    21 -5 -2
    21 5 -2
    21 -5 -2
    21 5 -2
    21 -5 -1
    21 -5 -1
    21 5 -1
    21 5 -1
    21 5 -1
    21 5 -1
    21 -5 0
    21 5 0
    21 -5 0
    21 5 0
    21 5 0
    -21 5 0
    21 -5 0
    21 5 0
    21 5 1
    21 -5 1
    21 5 1
    21 5 1
    -21 5 -1
    21 5 1
    21 5 1
    21 -5 1
    21 -5 2
    21 5 2
    21 5 2
    -21 5 -2
    -21 -5 -2
    21 5 2
    -21 -5 -2
    21 -5 2
    21 5 3
    21 5 3
    21 -5 3
    -21 5 -3
    -21 -5 -3
    -21 -5 -3
    22 0 -7
    22 0 -7
    22 0 -7
    22 0 -6
    22 0 -6
    22 0 -6
    22 0 -6
    22 0 -6
    22 0 -6
    22 0 -5
    22 0 -5
    22 0 -5
    22 0 -5
    22 0 -5
    22 0 -5
    22 0 -5
    22 0 -4
    22 0 -4
    22 0 -4
    22 0 -4
    22 0 -4
    22 0 -4
    22 0 -4
    22 0 -4
    22 0 -4
    22 0 -4
    22 0 -4
    22 0 -3
    22 0 -3
    22 0 -3
    22 0 -3
    22 0 -3
    22 0 -3
    22 0 -3
    22 0 -3
    22 0 -3
    22 0 -3
    22 0 -3
    22 0 -2
    22 0 -2
    22 0 -2
    22 0 -2
    22 0 -2
    22 0 -2
    22 0 -2
    22 0 -2
    22 0 -2
    22 0 -1
    22 0 -1
    -22 0 1
    22 0 -1
    22 0 -1
    22 0 -1
    22 0 -1
    22 0 -1
    22 0 0
    22 0 0
    22 0 0
    -22 0 0
    22 0 0
    22 0 0
    22 0 1
    -22 0 -1
    22 0 1
    -22 0 -2
    -22 0 -2
    22 0 2
    -22 0 -3
    -22 0 -3
    22 0 3
    22 0 3
    22 0 3
    22 0 3
    -22 0 -4
    22 0 4
    -22 0 -5
    -22 0 -5
    -22 0 -5
    -22 0 -6
    -22 0 -6
    -22 0 -6
    22 -2 -7
    22 -2 -7
    22 2 -7
    22 -2 -7
    22 2 -7
    22 2 -7
    22 2 -7
    22 -2 -6
    22 -2 -6
    22 2 -6
    22 2 -6
    22 -2 -6
    22 -2 -6
    22 2 -6
    22 2 -6
    22 2 -5
    22 -2 -5
    22 -2 -5
    22 -2 -5
    22 2 -5
    22 2 -5
    22 -2 -5
    22 2 -5
    22 -2 -5
    22 -2 -5
    22 2 -5
    22 2 -5
    22 2 -5
    22 2 -5
    22 -2 -4
    22 -2 -4
    22 2 -4
    22 2 -4
    22 2 -4
    22 2 -4
    22 2 -4
    22 2 -4
    22 -2 -4
    22 2 -4
    22 -2 -4
    22 -2 -4
    22 2 -4
    22 -2 -4
    22 2 -4
    22 2 -4
    22 -2 -4
    22 2 -4
    22 -2 -4
    22 2 -4
    22 2 -3
    22 2 -3
    -22 2 3
    -22 2 3
    22 -2 -3
    22 -2 -3
    22 2 -3
    22 2 -3
    22 2 -3
    22 2 -3
    22 2 -3
    22 2 -3
    22 -2 -3
    22 2 -3
    22 -2 -3
    22 2 -3
    22 -2 -3
    22 2 -3
    22 2 -3
    22 2 -2
    22 2 -2
    -22 2 2
    -22 2 2
    22 -2 -2
    22 2 -2
    22 2 -2
    22 -2 -2
    22 2 -2
    22 2 -2
    22 2 -2
    22 2 -2
    22 -2 -2
    22 -2 -2
    22 2 -2
    22 2 -2
    22 -2 -2
    22 -2 -2
    22 2 -2
    22 2 -1
    22 2 -1
    -22 2 1
    -22 2 1
    -22 -2 1
    -22 2 1
    -22 2 1
    22 -2 -1
    22 2 -1
    22 2 -1
    22 2 -1
    22 2 -1
    22 2 -1
    22 2 -1
    22 -2 -1
    22 2 -1
    22 2 -1
    22 -2 -1
    22 -2 -1
    22 2 0
    -22 2 0
    -22 2 0
    22 -2 0
    -22 -2 0
    -22 -2 0
    -22 2 0
    22 2 0
    22 2 0
    22 2 0
    22 2 0
    22 -2 0
    22 2 0
    22 -2 1
    22 2 1
    22 2 1
    -22 -2 -1
    -22 2 -1
    -22 -2 -1
    22 2 1
    22 2 1
    22 -2 1
    22 2 1
    -22 2 -1
    22 2 1
    22 -2 2
    22 2 2
    -22 -2 -2
    -22 2 -2
    22 2 2
    22 2 2
    22 -2 2
    22 2 2
    22 2 2
    -22 2 -2
    -22 2 -2
    22 2 2
    22 2 3
    -22 -2 -3
    -22 2 -3
    22 -2 3
    -22 2 -3
    22 2 3
    22 2 3
    -22 2 -4
    -22 -2 -4
    22 2 4
    -22 2 -5
    -22 -2 -5
    22 2 5
    -22 -2 -5
    -22 -2 -5
    22 2 6
    -22 -2 -6
    -22 -2 -6
    -22 2 -6
    -22 -2 -6
    22 -4 -5
    22 -4 -5
    22 4 -5
    22 4 -5
    22 4 -5
    22 4 -5
    22 -4 -4
    22 4 -4
    22 -4 -4
    22 4 -4
    22 4 -4
    22 -4 -4
    22 4 -4
    22 -4 -3
    22 -4 -3
    22 4 -3
    22 -4 -3
    22 4 -3
    22 4 -3
    22 -4 -3
    22 4 -3
    22 4 -3
    22 -4 -2
    22 -4 -2
    22 4 -2
    22 4 -2
    22 -4 -2
    22 -4 -2
    22 4 -2
    22 4 -2
    22 -4 -1
    22 -4 -1
    22 4 -1
    22 -4 -1
    22 4 -1
    22 -4 -1
    22 4 -1
    22 -4 0
    22 -4 0
    22 -4 0
    22 4 0
    22 4 0
    -22 4 0
    22 4 0
    22 4 0
    22 -4 1
    22 4 1
    22 -4 1
    22 4 1
    22 4 1
    -22 4 -1
    22 4 1
    22 4 1
    22 -4 1
    22 4 2
    22 4 2
    22 -4 2
    -22 4 -2
    22 -4 2
    22 4 2
    22 4 2
    22 -4 3
    22 4 3
    22 4 3
    22 4 3
    -22 4 -3
    22 4 3
    22 4 3
    22 -4 3
    22 -4 4
    -22 4 -4
    22 4 4
    -22 -4 -4
    22 6 -1
    22 -6 -1
    22 -6 0
    23 -1 -7
    23 -1 -7
    23 1 -7
    23 1 -7
    23 1 -7
    23 1 -6
    23 -1 -6
    23 1 -6
    23 -1 -6
    23 1 -6
    23 1 -6
    23 -1 -6
    23 -1 -6
    23 1 -6
    23 1 -6
    23 1 -5
    23 1 -5
    23 1 -5
    23 1 -5
    23 -1 -5
    23 1 -5
    23 -1 -5
    23 -1 -5
    23 -1 -5
    23 1 -5
    23 -1 -5
    23 1 -5
    23 1 -5
    23 -1 -5
    23 1 -4
    23 -1 -4
    23 1 -4
    23 1 -4
    -23 1 4
    23 -1 -4
    23 1 -4
    23 1 -4
    23 1 -4
    23 1 -4
    23 -1 -4
    23 1 -4
    23 -1 -4
    23 -1 -4
    23 1 -4
    23 1 -4
    23 -1 -4
    23 1 -4
    23 -1 -4
    23 1 -4
    23 -1 -4
    23 1 -4
    23 1 -3
    23 1 -3
    -23 1 3
    23 -1 -3
    -23 1 3
    23 1 -3
    23 1 -3
    23 -1 -3
    23 1 -3
    23 1 -3
    23 1 -3
    23 1 -3
    23 1 -3
    23 -1 -3
    23 1 -3
    23 -1 -3
    23 -1 -3
    23 1 -3
    23 -1 -3
    23 1 -3
    23 -1 -3
    23 1 -3
    23 1 -2
    23 1 -2
    -23 1 2
    23 -1 -2
    23 1 -2
    23 1 -2
    23 -1 -2
    23 1 -2
    23 1 -2
    23 -1 -2
    23 1 -2
    23 1 -2
    23 1 -2
    23 1 -2
    23 -1 -2
    23 1 -2
    23 1 -2
    23 -1 -2
    23 -1 -2
    23 1 -1
    23 1 -1
    23 -1 -1
    -23 1 1
    -23 1 1
    23 -1 -1
    23 1 -1
    -23 -1 1
    23 -1 -1
    23 1 -1
    23 1 -1
    23 -1 -1
    23 1 -1
    23 1 -1
    23 1 -1
    23 1 -1
    23 1 -1
    23 -1 -1
    23 1 -1
    23 1 0
    23 -1 0
    -23 1 0
    -23 1 0
    -23 -1 0
    -23 1 0
    -23 -1 0
    23 -1 0
    23 1 0
    23 1 0
    23 1 0
    23 1 0
    23 -1 0
    23 -1 0
    23 -1 0
    23 1 1
    23 1 1
    23 -1 1
    23 1 1
    23 -1 1
    23 1 1
    23 -1 1
    -23 1 -1
    -23 1 -1
    -23 -1 -1
    -23 1 -1
    -23 -1 -1
    23 -1 1
    23 1 1
    -23 -1 -2
    -23 1 -2
    -23 -1 -2
    23 1 2
    23 1 2
    23 1 2
    -23 1 -2
    -23 1 -2
    23 -1 2
    23 1 2
    23 -1 2
    23 1 2
    23 -1 3
    23 1 3
    23 -1 3
    23 1 3
    -23 -1 -3
    -23 1 -3
    23 -1 4
    -23 1 -4
    23 -1 4
    -23 -1 -4
    23 1 4
    -23 1 -5
    -23 -1 -5
    -23 1 -5
    -23 -1 -5
    -23 1 -5
    -23 -1 -5
    -23 -1 -6
    -23 -1 -6
    -23 1 -6
    -23 -1 -6
    23 -3 -6
    23 -3 -6
    23 -3 -6
    23 3 -6
    23 -3 -6
    23 3 -6
    23 3 -6
    23 3 -5
    23 -3 -5
    23 -3 -5
    23 3 -5
    23 -3 -5
    23 3 -5
    23 3 -5
    23 3 -5
    23 3 -5
    23 3 -5
    23 3 -4
    23 3 -4
    23 -3 -4
    23 3 -4
    23 3 -4
    23 -3 -4
    23 3 -4
    23 3 -4
    23 3 -4
    23 -3 -4
    23 -3 -4
    23 3 -4
    23 3 -4
    23 3 -3
    23 3 -3
    23 -3 -3
    23 3 -3
    23 3 -3
    23 -3 -3
    23 3 -3
    23 3 -3
    23 -3 -3
    23 -3 -3
    23 3 -3
    23 3 -3
    23 3 -2
    -23 -3 2
    -23 3 2
    23 -3 -2
    23 -3 -2
    23 3 -2
    23 3 -2
    23 3 -2
    23 -3 -2
    23 3 -2
    23 3 -2
    23 -3 -2
    23 -3 -2
    23 3 -2
    23 3 -2
    23 3 -1
    -23 3 1
    -23 3 1
    -23 -3 1
    -23 3 1
    23 -3 -1
    23 -3 -1
    23 3 -1
    23 3 -1
    23 -3 -1
    23 3 -1
    23 -3 -1
    23 3 -1
    23 3 -1
    23 3 0
    -23 3 0
    -23 3 0
    -23 -3 0
    -23 -3 0
    -23 3 0
    23 -3 0
    23 3 0
    23 3 0
    23 3 0
    23 3 0
    23 -3 0
    23 3 0
    23 3 0
    23 -3 0
    23 -3 1
    23 3 1
    -23 -3 -1
    -23 3 -1
    -23 -3 -1
    23 3 1
    23 3 1
    23 3 1
    23 3 1
    23 3 1
    -23 3 -1
    -23 3 -1
    23 -3 1
    23 -3 2
    23 -3 2
    23 3 2
    23 3 2
    23 3 2
    23 3 2
    23 -3 3
    23 3 3
    23 3 3
    23 3 3
    -23 -3 -4
    23 3 4
    -23 3 -4
    23 3 4
    -23 -3 -5
    -23 3 -5
    -23 3 -5
    23 3 5
    23 -5 -4
    23 5 -4
    23 5 -4
    23 5 -4
    23 -5 -3
    23 -5 -3
    23 5 -3
    23 -5 -3
    23 -5 -2
    23 -5 -2
    23 5 -2
    23 -5 -2
    23 5 -2
    23 5 -1
    23 -5 -1
    23 -5 -1
    23 5 -1
    23 5 0
    23 -5 0
    23 -5 0
    23 5 0
    -23 5 0
    23 5 1
    23 5 1
    23 -5 1
    23 5 1
    -23 5 -1
    23 -5 1
    23 5 2
    23 5 2
    23 -5 2
    -23 5 -2
    23 -5 2
    23 5 3
    23 5 3
    23 -5 3
    -23 5 -3
    24 0 -7
    24 0 -7
    24 0 -7
    24 0 -7
    24 0 -7
    24 0 -6
    24 0 -6
    24 0 -6
    24 0 -6
    24 0 -6
    24 0 -6
    24 0 -5
    24 0 -5
    24 0 -5
    24 0 -5
    24 0 -5
    24 0 -5
    24 0 -5
    24 0 -5
    24 0 -4
    24 0 -4
    24 0 -4
    24 0 -4
    24 0 -4
    24 0 -4
    24 0 -4
    24 0 -4
    24 0 -4
    24 0 -4
    24 0 -4
    24 0 -4
    24 0 -3
    24 0 -3
    24 0 -3
    24 0 -3
    24 0 -3
    24 0 -3
    24 0 -3
    24 0 -3
    24 0 -3
    24 0 -3
    24 0 -3
    24 0 -2
    24 0 -2
    24 0 -2
    24 0 -2
    24 0 -2
    24 0 -2
    24 0 -2
    24 0 -2
    24 0 -1
    24 0 -1
    24 0 -1
    24 0 -1
    24 0 -1
    24 0 0
    -24 0 0
    24 0 0
    24 0 0
    24 0 0
    24 0 0
    -24 0 0
    -24 0 0
    24 0 1
    24 0 1
    24 0 1
    -24 0 -1
    -24 0 -1
    -24 0 -1
    -24 0 -2
    -24 0 -2
    24 0 2
    -24 0 -2
    -24 0 -2
    24 0 2
    24 0 2
    24 0 2
    24 0 3
    24 0 3
    -24 0 -3
    -24 0 -3
    -24 0 -4
    24 0 4
    -24 0 -5
    -24 0 -6
    -24 0 -6
    -24 0 -6
    24 -2 -6
    24 -2 -6
    24 2 -6
    24 2 -6
    24 -2 -6
    24 -2 -6
    24 2 -6
    24 2 -6
    24 2 -5
    24 -2 -5
    24 2 -5
    24 -2 -5
    24 2 -5
    24 2 -5
    24 -2 -5
    24 2 -5
    24 2 -5
    24 -2 -5
    24 -2 -5
    24 -2 -5
    24 2 -5
    24 2 -5
    24 2 -5
    24 2 -5
    24 -2 -4
    24 2 -4
    24 2 -4
    24 2 -4
    24 2 -4
    24 2 -4
    24 2 -4
    24 -2 -4
    24 2 -4
    24 -2 -4
    24 -2 -4
    24 2 -4
    24 -2 -4
    24 2 -4
    24 -2 -4
    24 2 -4
    24 2 -4
    24 2 -4
    24 2 -3
    -24 2 3
    24 2 -3
    -24 2 3
    24 -2 -3
    24 2 -3
    24 2 -3
    24 2 -3
    24 2 -3
    24 2 -3
    24 2 -3
    24 -2 -3
    24 2 -3
    24 -2 -3
    24 2 -3
    24 -2 -3
    24 2 -3
    24 2 -3
    24 2 -2
    24 2 -2
    -24 2 2
    -24 2 2
    24 2 -2
    24 -2 -2
    24 2 -2
    24 2 -2
    24 -2 -2
    24 2 -2
    24 2 -2
    24 2 -2
    24 2 -2
    24 -2 -2
    24 -2 -2
    24 2 -2
    24 2 -2
    24 -2 -2
    24 -2 -2
    24 2 -2
    24 2 -1
    24 2 -1
    -24 2 1
    -24 2 1
    24 2 -1
    -24 -2 1
    -24 2 1
    -24 2 1
    -24 -2 1
    24 -2 -1
    24 -2 -1
    24 2 -1
    24 2 -1
    24 -2 -1
    24 2 -1
    24 2 -1
    24 -2 -1
    24 2 -1
    24 2 -1
    24 2 0
    -24 2 0
    -24 2 0
    -24 -2 0
    -24 -2 0
    24 2 0
    24 2 0
    24 2 0
    24 2 0
    24 2 0
    24 -2 0
    24 -2 0
    -24 2 -1
    -24 2 -1
    -24 -2 -1
    24 2 1
    -24 2 -1
    -24 -2 -1
    24 -2 1
    24 -2 1
    24 2 1
    24 2 1
    24 2 1
    24 2 1
    24 -2 1
    24 2 1
    24 -2 2
    24 2 2
    24 2 2
    24 -2 2
    24 2 2
    24 2 2
    -24 -2 -2
    -24 2 -2
    24 2 2
    -24 2 -2
    -24 2 -2
    24 -2 3
    24 2 3
    24 2 3
    24 2 3
    24 2 3
    -24 2 -4
    -24 -2 -4
    24 2 4
    24 2 4
    -24 2 -5
    -24 -2 -5
    24 2 5
    24 2 5
    24 4 -5
    24 4 -5
    24 4 -5
    24 -4 -5
    24 4 -5
    24 4 -4
    24 -4 -4
    24 4 -4
    24 4 -4
    24 -4 -4
    24 4 -4
    24 4 -4
    24 -4 -3
    24 -4 -3
    24 4 -3
    24 -4 -3
    24 4 -3
    24 4 -3
    24 -4 -3
    24 4 -3
    24 4 -3
    24 -4 -2
    24 -4 -2
    24 4 -2
    24 4 -2
    24 -4 -2
    24 -4 -2
    24 4 -2
    24 -4 -1
    24 -4 -1
    24 4 -1
    24 -4 -1
    24 -4 -1
    24 4 -1
    24 4 -1
    24 -4 0
    24 -4 0
    24 -4 0
    24 -4 0
    24 4 0
    24 4 0
    24 -4 1
    24 -4 1
    24 4 1
    -24 4 -1
    24 4 1
    24 4 1
    24 4 1
    24 -4 2
    24 4 2
    24 -4 2
    -24 4 -2
    24 4 2
    24 4 2
    24 4 2
    24 4 3
    24 4 3
    -24 4 -3
    24 4 3
    24 -4 3
    24 4 4
    -24 4 -4
    25 -1 -7
    25 -1 -7
    25 1 -7
    25 -1 -7
    25 1 -7
    25 1 -7
    25 1 -6
    25 -1 -6
    25 1 -6
    25 -1 -6
    25 1 -6
    25 1 -6
    25 -1 -6
    25 -1 -6
    25 1 -6
    25 1 -6
    25 1 -5
    25 1 -5
    25 1 -5
    25 -1 -5
    25 1 -5
    25 -1 -5
    25 -1 -5
    25 -1 -5
    25 1 -5
    25 1 -5
    25 -1 -5
    25 -1 -5
    25 -1 -4
    25 1 -4
    25 1 -4
    25 -1 -4
    25 1 -4
    25 1 -4
    25 1 -4
    25 1 -4
    25 -1 -4
    25 1 -4
    25 -1 -4
    25 -1 -4
    25 1 -4
    25 1 -4
    25 -1 -4
    25 1 -4
    25 1 -4
    25 -1 -4
    25 1 -3
    25 1 -3
    25 -1 -3
    25 1 -3
    25 1 -3
    25 -1 -3
    25 1 -3
    -25 1 3
    25 1 -3
    25 1 -3
    25 1 -3
    25 -1 -3
    25 1 -3
    25 -1 -3
    25 -1 -3
    25 1 -3
    25 -1 -3
    25 1 -3
    25 -1 -3
    25 1 -3
    -25 1 2
    25 -1 -2
    25 1 -2
    25 1 -2
    25 -1 -2
    25 1 -2
    25 1 -2
    25 1 -2
    25 1 -2
    25 1 -2
    25 1 -2
    25 -1 -2
    25 1 -2
    25 1 -2
    25 -1 -2
    25 1 -2
    25 1 -2
    25 1 -1
    25 -1 -1
    25 1 -1
    -25 -1 1
    25 -1 -1
    25 -1 -1
    25 1 -1
    25 1 -1
    25 1 -1
    25 1 -1
    25 1 -1
    25 -1 -1
    25 1 -1
    -25 -1 0
    25 -1 0
    25 1 0
    25 1 0
    25 -1 0
    25 -1 0
    25 -1 0
    25 1 0
    25 -1 0
    -25 1 0
    -25 1 0
    25 1 1
    25 1 1
    -25 -1 -1
    25 -1 1
    25 1 1
    -25 1 -1
    -25 -1 -1
    25 1 1
    25 -1 1
    -25 1 -1
    -25 1 -1
    25 -1 1
    25 1 1
    25 -1 1
    25 -1 2
    25 1 2
    25 -1 2
    25 1 2
    -25 -1 -2
    -25 1 -2
    -25 -1 -2
    25 1 2
    25 1 2
    -25 1 -2
    -25 1 -2
    25 -1 2
    25 1 2
    25 -1 3
    25 1 3
    25 1 3
    -25 1 -4
    25 -1 4
    -25 -1 -4
    25 1 4
    25 1 4
    -25 1 -5
    -25 -1 -5
    25 1 5
    -25 1 -6
    -25 -1 -6
    25 -3 -6
    25 3 -6
    25 -3 -6
    25 3 -5
    25 3 -5
    25 -3 -5
    25 3 -5
    25 3 -5
    25 -3 -5
    25 -3 -5
    25 3 -5
    25 3 -5
    25 -3 -4
    25 -3 -4
    25 3 -4
    25 3 -4
    25 -3 -4
    25 3 -4
    25 3 -4
    25 -3 -4
    25 3 -4
    25 3 -4
    25 3 -4
    25 -3 -3
    25 -3 -3
    25 3 -3
    25 3 -3
    25 -3 -3
    25 3 -3
    25 3 -3
    25 3 -3
    25 -3 -3
    25 -3 -2
    25 -3 -2
    25 -3 -2
    25 3 -2
    25 3 -2
    25 3 -2
    25 -3 -2
    25 3 -2
    25 3 -2
    25 -3 -2
    25 -3 -2
    25 3 -2
    25 3 -2
    25 -3 -1
    25 -3 -1
    25 -3 -1
    25 3 -1
    25 -3 -1
    25 3 -1
    25 3 -1
    25 3 -1
    25 -3 0
    25 -3 0
    25 3 0
    25 3 0
    25 3 0
    25 3 0
    25 3 1
    25 3 1
    25 3 1
    25 3 1
    -25 3 -1
    25 -3 1
    25 -3 1
    25 3 1
    25 3 2
    25 3 2
    25 -3 2
    25 -3 2
    25 3 2
    25 3 3
    25 3 3
    25 -3 3
    25 3 3
    25 3 4
    -25 3 -4
    -25 3 -4
    25 3 4
    25 3 5
    -25 3 -5
    -25 -3 -5
    25 -5 -3
    25 -5 -3
    25 5 -3
    25 -5 -3
    25 5 -2
    25 5 -2
    25 -5 -2
    25 -5 -2
    25 5 -1
    25 -5 -1
    25 -5 -1
    25 5 -1
    25 5 0
    25 -5 0
    25 5 0
    25 -5 0
    25 -5 0
    25 5 1
    25 5 1
    -25 5 -1
    25 5 2
    25 5 2
    -25 5 -2
    26 0 -7
    26 0 -6
    26 0 -6
    26 0 -6
    26 0 -6
    26 0 -6
    26 0 -6
    26 0 -5
    26 0 -5
    26 0 -5
    26 0 -5
    26 0 -5
    26 0 -5
    26 0 -5
    26 0 -5
    26 0 -4
    26 0 -4
    26 0 -4
    26 0 -4
    26 0 -4
    26 0 -4
    26 0 -4
    26 0 -4
    26 0 -4
    26 0 -4
    26 0 -3
    26 0 -3
    26 0 -3
    26 0 -3
    26 0 -3
    26 0 -3
    26 0 -3
    26 0 -3
    26 0 -3
    26 0 -2
    26 0 -2
    26 0 -2
    26 0 -2
    26 0 -2
    26 0 -2
    26 0 -2
    26 0 -2
    26 0 -1
    26 0 -1
    26 0 -1
    26 0 0
    -26 0 0
    26 0 0
    26 0 0
    -26 0 0
    -26 0 0
    -26 0 -1
    26 0 1
    26 0 1
    26 0 1
    26 0 1
    26 0 1
    -26 0 -1
    -26 0 -1
    26 0 2
    26 0 2
    26 0 2
    -26 0 -2
    26 0 2
    -26 0 -2
    -26 0 -2
    26 0 3
    26 0 4
    -26 0 -5
    26 -2 -6
    26 -2 -6
    26 2 -6
    26 -2 -6
    26 -2 -6
    26 2 -6
    26 2 -6
    26 2 -5
    26 2 -5
    26 -2 -5
    26 2 -5
    26 -2 -5
    26 2 -5
    26 2 -5
    26 2 -5
    26 -2 -5
    26 -2 -5
    26 2 -5
    26 2 -5
    26 2 -5
    26 2 -5
    26 -2 -4
    26 2 -4
    26 2 -4
    26 2 -4
    26 2 -4
    26 2 -4
    26 2 -4
    26 2 -4
    26 -2 -4
    26 2 -4
    26 -2 -4
    26 2 -4
    26 -2 -4
    26 2 -4
    26 2 -4
    26 -2 -3
    26 2 -3
    26 2 -3
    26 2 -3
    26 2 -3
    26 2 -3
    26 2 -3
    26 2 -3
    26 -2 -3
    26 -2 -3
    26 2 -3
    26 2 -3
    26 2 -3
    26 2 -3
    26 -2 -3
    26 -2 -2
    26 2 -2
    26 2 -2
    26 2 -2
    -26 2 2
    26 -2 -2
    26 2 -2
    26 2 -2
    26 2 -2
    26 2 -2
    26 2 -2
    26 2 -2
    26 -2 -2
    26 -2 -2
    26 2 -2
    26 -2 -2
    26 2 -2
    26 2 -2
    26 2 -1
    -26 2 1
    -26 -2 1
    26 2 -1
    26 -2 -1
    26 2 -1
    26 2 -1
    26 2 -1
    26 -2 -1
    26 -2 -1
    26 2 -1
    26 2 -1
    26 -2 -1
    26 -2 -1
    -26 2 0
    -26 2 0
    26 -2 0
    26 -2 0
    -26 -2 0
    26 2 0
    -26 -2 0
    26 2 0
    26 2 0
    26 -2 0
    26 2 0
    26 -2 1
    26 -2 1
    -26 -2 -1
    26 2 1
    -26 -2 -1
    26 2 1
    26 2 1
    26 -2 1
    -26 2 -1
    -26 2 -1
    26 2 2
    26 2 2
    26 -2 2
    26 2 2
    26 2 2
    26 2 2
    26 2 3
    26 -2 3
    26 2 3
    26 2 3
    26 -2 4
    26 2 4
    26 2 4
    -26 2 -5
    -26 -2 -5
    26 2 5
    26 4 -5
    26 4 -5
    26 -4 -5
    26 -4 -4
    26 4 -4
    26 4 -4
    26 4 -4
    26 4 -4
    26 -4 -4
    26 4 -4
    26 -4 -3
    26 -4 -3
    26 4 -3
    26 -4 -3
    26 4 -3
    26 4 -3
    26 -4 -3
    26 4 -3
    26 -4 -2
    26 -4 -2
    26 4 -2
    26 4 -2
    26 -4 -2
    26 4 -2
    26 -4 -1
    26 -4 -1
    26 4 -1
    26 -4 -1
    26 -4 -1
    26 4 -1
    26 -4 0
    26 -4 0
    26 -4 0
    26 -4 0
    26 4 0
    26 4 0
    26 4 0
    26 -4 1
    26 -4 1
    26 -4 1
    -26 4 -1
    26 4 1
    26 4 1
    26 4 1
    26 4 1
    26 -4 2
    26 -4 2
    26 4 2
    26 4 2
    26 4 2
    -26 4 -2
    26 -4 2
    26 4 3
    26 4 3
    -26 4 -3
    27 1 -6
    27 -1 -6
    27 1 -6
    27 -1 -6
    27 -1 -6
    27 1 -6
    27 1 -6
    27 -1 -6
    27 1 -6
    27 1 -6
    27 -1 -5
    27 1 -5
    27 1 -5
    27 1 -5
    27 -1 -5
    27 1 -5
    27 -1 -5
    27 -1 -5
    27 1 -5
    27 1 -5
    27 -1 -5
    27 -1 -4
    27 1 -4
    27 1 -4
    27 -1 -4
    27 1 -4
    27 1 -4
    27 1 -4
    27 1 -4
    27 -1 -4
    27 1 -4
    27 -1 -4
    27 1 -4
    27 -1 -4
    27 1 -4
    27 1 -4
    27 -1 -4
    27 1 -3
    27 -1 -3
    27 1 -3
    27 1 -3
    27 -1 -3
    27 1 -3
    27 1 -3
    27 1 -3
    27 1 -3
    27 1 -3
    27 1 -3
    27 -1 -3
    27 1 -3
    27 1 -3
    27 -1 -3
    -27 1 2
    27 -1 -2
    27 1 -2
    27 1 -2
    27 -1 -2
    27 1 -2
    27 1 -2
    27 1 -2
    27 1 -2
    27 1 -2
    27 1 -2
    27 -1 -2
    27 1 -2
    27 1 -1
    -27 -1 1
    27 -1 -1
    27 -1 -1
    27 1 -1
    27 1 -1
    27 1 -1
    27 1 -1
    27 1 -1
    27 1 -1
    27 -1 -1
    27 -1 -1
    27 -1 0
    27 -1 0
    27 -1 0
    27 1 0
    -27 -1 0
    27 1 0
    27 -1 0
    27 1 0
    27 -1 0
    -27 1 0
    -27 1 0
    27 -1 1
    27 1 1
    27 -1 1
    27 1 1
    -27 1 -1
    -27 -1 -1
    27 1 1
    27 -1 1
    27 1 1
    27 -1 1
    -27 1 -1
    -27 1 -1
    27 1 2
    27 -1 2
    27 1 2
    27 -1 2
    27 1 2
    27 1 3
    27 -1 3
    27 -1 3
    27 1 3
    27 1 3
    27 -1 3
    27 -1 4
    27 1 4
    27 1 4
    27 -1 4
    27 1 4
    -27 1 -5
    -27 -1 -5
    27 1 5
    27 -3 -5
    27 3 -5
    27 3 -5
    27 3 -5
    27 -3 -5
    27 3 -5
    27 -3 -4
    27 -3 -4
    27 3 -4
    27 3 -4
    27 -3 -4
    27 3 -4
    27 3 -4
    27 3 -4
    27 -3 -3
    27 -3 -3
    27 3 -3
    27 3 -3
    27 -3 -3
    27 3 -3
    27 3 -3
    27 -3 -3
    27 3 -3
    27 -3 -2
    27 -3 -2
    27 -3 -2
    27 3 -2
    27 3 -2
    27 -3 -2
    27 3 -2
    27 3 -2
    27 -3 -2
    27 3 -2
    27 -3 -1
    27 -3 -1
    27 -3 -1
    27 -3 -1
    27 3 -1
    27 3 -1
    27 3 -1
    27 -3 0
    27 -3 0
    27 -3 0
    27 3 0
    27 3 0
    27 3 0
    27 -3 1
    27 -3 1
    27 -3 1
    27 3 1
    -27 3 -1
    27 3 1
    27 3 1
    27 3 2
    27 3 2
    -27 3 -2
    27 -3 2
    27 -3 2
    27 3 2
    27 3 3
    27 3 3
    -27 3 -3
    27 -3 3
    27 3 3
    27 3 4
    -27 3 -4
    27 5 -2
    27 5 -2
    27 -5 -2
    27 -5 -2
    27 5 -1
    27 5 -1
    27 -5 -1
    27 -5 -1
    27 5 0
    27 -5 0
    -27 5 -1
    27 5 1
    27 5 1
    28 0 -6
    28 0 -6
    28 0 -6
    28 0 -6
    28 0 -5
    28 0 -5
    28 0 -5
    28 0 -5
    28 0 -4
    28 0 -4
    28 0 -4
    28 0 -4
    28 0 -4
    28 0 -4
    28 0 -3
    28 0 -3
    28 0 -3
    28 0 -3
    28 0 -3
    28 0 -3
    28 0 -3
    28 0 -2
    28 0 -2
    28 0 -2
    28 0 -2
    28 0 -1
    28 0 -1
    28 0 -1
    28 0 0
    -28 0 0
    28 0 0
    28 0 0
    -28 0 0
    -28 0 0
    -28 0 -1
    28 0 1
    28 0 1
    28 0 1
    28 0 1
    28 0 1
    -28 0 -1
    -28 0 -1
    28 0 2
    28 0 2
    28 0 3
    28 0 3
    28 0 4
    28 0 4
    28 0 5
    28 -2 -6
    28 -2 -6
    28 2 -6
    28 2 -6
    28 2 -6
    28 2 -5
    28 -2 -5
    28 2 -5
    28 -2 -5
    28 2 -5
    28 -2 -5
    28 -2 -5
    28 2 -5
    28 -2 -5
    28 2 -5
    28 2 -5
    28 2 -5
    28 -2 -4
    28 2 -4
    28 2 -4
    28 2 -4
    28 2 -4
    28 2 -4
    28 2 -4
    28 2 -4
    28 -2 -4
    28 -2 -4
    28 2 -4
    28 2 -4
    28 2 -4
    28 -2 -4
    28 -2 -3
    28 2 -3
    28 2 -3
    28 2 -3
    28 2 -3
    28 2 -3
    28 2 -3
    28 2 -3
    28 -2 -3
    28 2 -3
    28 -2 -3
    28 2 -3
    28 -2 -3
    28 2 -2
    28 -2 -2
    28 2 -2
    28 2 -2
    28 -2 -2
    28 -2 -2
    28 -2 -2
    28 2 -2
    28 2 -2
    28 -2 -2
    28 -2 -1
    28 2 -1
    28 2 -1
    28 -2 -1
    28 -2 -1
    28 -2 -1
    28 -2 -1
    28 2 -1
    28 2 0
    28 2 0
    28 2 0
    28 -2 0
    28 -2 0
    28 -2 0
    28 -2 0
    28 2 0
    28 2 1
    28 2 1
    28 -2 1
    28 -2 1
    28 -2 1
    28 2 1
    28 2 2
    28 -2 2
    28 2 2
    28 -2 2
    28 2 2
    28 2 3
    28 -2 3
    28 2 3
    28 -2 3
    28 2 3
    28 -2 4
    28 -2 4
    28 2 4
    28 2 4
    -28 2 -5
    28 -4 -4
    28 4 -4
    28 4 -4
    28 -4 -4
    28 4 -4
    28 -4 -3
    28 -4 -3
    28 4 -3
    28 -4 -3
    28 4 -3
    28 4 -3
    28 -4 -3
    28 4 -3
    28 -4 -2
    28 -4 -2
    28 4 -2
    28 -4 -2
    28 4 -2
    28 -4 -1
    28 -4 -1
    28 -4 -1
    28 -4 -1
    28 -4 -1
    28 4 -1
    28 4 -1
    28 4 -1
    28 -4 0
    28 -4 0
    28 -4 0
    28 4 0
    28 4 0
    28 4 0
    28 -4 1
    28 -4 1
    28 -4 1
    28 -4 1
    28 4 1
    28 4 1
    28 4 1
    28 -4 2
    28 4 2
    28 4 2
    -28 4 -2
    28 -4 2
    28 4 3
    -28 4 -3
    29 1 -6
    29 -1 -6
    29 1 -6
    29 -1 -6
    29 1 -6
    29 1 -6
    29 1 -6
    29 -1 -6
    29 1 -5
    29 -1 -5
    29 1 -5
    29 -1 -5
    29 -1 -5
    29 1 -5
    29 1 -5
    29 -1 -5
    29 1 -5
    29 -1 -5
    29 -1 -4
    29 1 -4
    29 1 -4
    29 1 -4
    29 -1 -4
    29 1 -4
    29 -1 -4
    29 1 -4
    29 -1 -4
    29 1 -4
    29 1 -4
    29 1 -4
    29 -1 -4
    29 1 -4
    29 1 -4
    29 -1 -4
    29 -1 -3
    29 1 -3
    29 1 -3
    29 1 -3
    29 1 -3
    29 1 -3
    29 -1 -3
    29 1 -3
    29 1 -3
    29 1 -3
    29 -1 -3
    29 1 -3
    29 -1 -3
    29 1 -2
    29 -1 -2
    29 1 -2
    29 1 -2
    29 -1 -2
    29 -1 -2
    29 1 -2
    29 1 -2
    29 1 -2
    29 1 -2
    29 1 -1
    29 1 -1
    29 -1 -1
    29 -1 -1
    29 1 -1
    29 1 -1
    29 -1 0
    29 1 0
    29 -1 0
    29 -1 0
    29 1 0
    29 1 1
    29 -1 1
    29 -1 1
    29 -1 1
    29 1 1
    29 -1 2
    29 -1 2
    29 1 2
    29 -1 2
    29 -1 2
    29 1 2
    29 1 2
    29 -1 3
    29 1 3
    29 -1 3
    29 1 3
    29 1 3
    29 -1 4
    29 1 4
    29 -1 4
    29 1 4
    29 1 4
    29 -1 5
    29 1 5
    29 3 -5
    29 -3 -5
    29 3 -5
    29 3 -5
    29 3 -5
    29 -3 -5
    29 3 -4
    29 3 -4
    29 -3 -4
    29 -3 -4
    29 3 -4
    29 3 -4
    29 3 -4
    29 -3 -4
    29 3 -3
    29 3 -3
    29 -3 -3
    29 -3 -3
    29 3 -3
    29 3 -3
    29 -3 -3
    29 -3 -2
    29 3 -2
    29 3 -2
    29 -3 -2
    29 3 -2
    29 3 -2
    29 -3 -2
    29 -3 -1
    29 -3 -1
    29 -3 -1
    29 -3 -1
    29 3 -1
    29 3 -1
    29 3 -1
    29 -3 0
    29 -3 0
    29 -3 0
    29 -3 0
    29 3 0
    29 3 0
    29 3 0
    29 -3 1
    29 -3 1
    29 -3 1
    29 3 1
    29 3 1
    29 -3 2
    29 3 2
    29 -3 2
    -29 3 -2
    29 3 2
    29 -3 3
    29 3 3
    -29 3 -3
    29 3 3
    29 3 4
    -29 3 -4
    29 -3 4
    30 0 -6
    30 0 -6
    30 0 -6
    30 0 -5
    30 0 -5
    30 0 -5
    30 0 -4
    30 0 -4
    30 0 -4
    30 0 -4
    30 0 -4
    30 0 -4
    30 0 -3
    30 0 -3
    30 0 -3
    30 0 -3
    30 0 -2
    30 0 -2
    30 0 -2
    30 0 -1
    30 0 -1
    30 0 0
    30 0 0
    30 0 1
    30 0 1
    30 0 2
    30 0 2
    30 0 3
    30 0 3
    30 0 3
    30 0 4
    30 0 4
    30 0 4
    30 0 5
    30 2 -5
    30 2 -5
    30 -2 -5
    30 2 -5
    30 2 -5
    30 -2 -5
    30 2 -4
    30 2 -4
    30 2 -4
    30 -2 -4
    30 -2 -4
    30 2 -4
    30 -2 -4
    30 2 -4
    30 -2 -4
    30 -2 -3
    30 -2 -3
    30 2 -3
    30 -2 -3
    30 2 -3
    30 2 -3
    30 2 -3
    30 2 -3
    30 -2 -2
    30 2 -2
    30 2 -2
    30 -2 -2
    30 2 -2
    30 2 -2
    30 -2 -2
    30 2 -2
    30 -2 -1
    30 -2 -1
    30 -2 -1
    30 -2 -1
    30 -2 -1
    30 2 -1
    30 2 -1
    30 -2 0
    30 -2 0
    30 -2 0
    30 2 0
    30 2 0
    30 -2 1
    30 -2 1
    30 2 1
    30 -2 1
    30 2 1
    30 2 2
    30 -2 2
    30 -2 2
    30 2 2
    30 2 3
    30 -2 3
    30 -2 3
    30 2 3
    30 2 3
    30 -2 3
    30 2 4
    30 -2 4
    30 4 -3
    30 -4 -3
    30 -4 -3
    30 -4 -3
    30 4 -2
    30 -4 -2
    30 -4 -2
    30 -4 -2
    30 -4 -1
    30 -4 -1
    30 -4 -1
    30 -4 -1
    30 4 -1
    30 4 -1
    30 4 -1
    30 -4 0
    30 -4 0
    30 -4 0
    30 4 0
    30 4 0
    30 4 1
    30 -4 1
    30 -4 1
    30 4 2
    30 -4 2
    -30 4 -2
    31 1 -5
    31 -1 -5
    31 1 -5
    31 -1 -5
    31 -1 -5
    31 1 -5
    31 1 -5
    31 1 -5
    31 -1 -5
    31 1 -4
    31 1 -4
    31 1 -4
    31 -1 -4
    31 1 -4
    31 -1 -4
    31 -1 -4
    31 1 -4
    31 1 -4
    31 -1 -4
    31 1 -4
    31 -1 -4
    31 -1 -3
    31 1 -3
    31 -1 -3
    31 1 -3
    31 -1 -3
    31 1 -3
    31 1 -3
    31 1 -3
    31 1 -3
    31 1 -3
    31 -1 -2
    31 -1 -2
    31 -1 -2
    31 1 -2
    31 1 -2
    31 1 -2
    31 1 -2
    31 -1 -1
    31 -1 -1
    31 1 -1
    31 1 -1
    31 -1 0
    31 -1 0
    31 1 0
    31 1 0
    31 -1 1
    31 1 1
    31 -1 1
    31 -1 1
    31 1 1
    31 -1 2
    31 -1 2
    31 1 2
    31 -1 2
    31 -1 2
    31 1 2
    31 -1 3
    31 -1 3
    31 1 3
    31 -1 3
    31 1 3
    31 -1 4
    31 1 4
    31 -3 -4
    31 -3 -4
    31 3 -4
    31 3 -4
    31 -3 -4
    31 3 -3
    31 3 -3
    31 -3 -3
    31 -3 -3
    31 3 -3
    31 3 -3
    31 3 -2
    31 3 -2
    31 -3 -2
    31 -3 -2
    31 3 -1
    31 3 -1
    31 -3 -1
    31 -3 -1
    31 -3 -1
    31 -3 -1
    31 3 0
    31 -3 0
    31 -3 0
    31 -3 0
    31 3 1
    31 -3 1
    31 -3 1
    31 -3 1
    31 -3 2
    31 3 2
    -31 3 -2
    31 -3 2
    31 3 3
    -31 3 -3
    31 -3 3
    32 0 -5
    32 0 -5
    32 0 -4
    32 0 -4
    32 0 -4
    32 0 -4
    32 0 -4
    32 0 -4
    32 0 -3
    32 0 -3
    32 0 -3
    32 0 -3
    32 0 -2
    32 0 -2
    32 0 -2
    32 0 -1
    32 0 -1
    32 0 0
    32 0 0
    32 0 1
    32 0 1
    32 0 2
    32 0 2
    32 0 2
    32 0 3
    32 0 3
    32 0 3
    32 0 4
    32 0 4
    32 -2 -5
    32 -2 -5
    32 2 -4
    32 -2 -4
    32 -2 -4
    32 -2 -4
    32 2 -4
    32 2 -4
    32 -2 -4
    32 -2 -3
    32 -2 -3
    32 -2 -3
    32 2 -3
    32 2 -3
    32 2 -3
    32 2 -3
    32 2 -3
    32 -2 -2
    32 -2 -2
    32 2 -2
    32 2 -2
    32 -2 -2
    32 2 -2
    32 2 -2
    32 -2 -1
    32 -2 -1
    32 -2 -1
    32 2 -1
    32 2 -1
    32 -2 0
    32 -2 0
    32 -2 0
    32 -2 0
    32 2 0
    32 2 0
    32 -2 1
    32 -2 1
    32 -2 1
    32 -2 1
    32 2 1
    32 2 1
    32 -2 2
    32 2 2
    32 2 2
    32 -2 2
    32 2 3
    32 -2 3
    32 4 -2
    32 -4 -2
    32 -4 -2
    32 4 -1
    32 4 -1
    32 -4 -1
    32 -4 -1
    32 4 0
    32 4 0
    32 -4 0
    32 -4 0
    32 -4 0
    32 4 1
    32 -4 1
    32 -4 1
    33 -1 -5
    33 -1 -5
    33 1 -5
    33 -1 -5
    33 1 -4
    33 1 -4
    33 1 -4
    33 1 -4
    33 -1 -4
    33 -1 -4
    33 1 -3
    33 1 -3
    33 -1 -3
    33 -1 -3
    33 1 -2
    33 1 -2
    33 -1 -2
    33 -1 -2
    33 1 -1
    33 1 -1
    33 -1 -1
    33 -1 0
    33 1 0
    33 -1 0
    33 -1 1
    33 1 1
    33 -1 1
    33 1 2
    33 -1 2
    33 1 3
    33 -1 3
    33 3 -3
    33 3 -3
    33 -3 -3
    33 -3 -3
    33 3 -3
    33 3 -3
    33 3 -2
    33 3 -2
    33 -3 -2
    33 -3 -2
    33 -3 -1
    33 -3 -1
    33 3 -1
    33 -3 0
    33 -3 0
    33 3 0
    33 -3 0
    33 -3 1
    33 -3 1
    33 3 1
    33 -3 2
    33 3 2
    34 0 -5
    34 0 -5
    34 0 -4
    34 0 -4
    34 0 -4
    34 0 -2
    34 0 -2
    34 0 -2
    34 0 -1
    34 0 -1
    34 0 0
    34 0 0
    34 0 1
    34 0 1
    34 0 2
    34 0 2
    34 0 3
    34 0 3
    34 -2 -4
    34 2 -4
    34 -2 -3
    34 -2 -3
    34 2 -3
    34 2 -3
    34 2 -3
    34 -2 -2
    34 -2 -2
    34 -2 -2
    34 2 -2
    34 -2 -1
    34 -2 -1
    34 2 -1
    34 2 -1
    34 -2 0
    34 -2 0
    34 -2 0
    34 2 0
    34 2 0
    34 -2 1
    34 -2 1
    34 -2 1
    34 2 1
    34 2 1
    34 -2 2
    34 -2 2
    34 2 2
    34 -2 3
    34 -2 3
    35 -1 -4
    35 -1 -4
    35 -1 -3
    35 1 -3
    35 -1 -3
    35 -1 -2
    35 -1 -2
    35 1 -2
    35 -1 -1
    35 1 -1
    35 -1 0
    35 1 0
    35 -1 1
    35 1 1
    35 -1 2
    35 1 2
    35 -1 3
    35 1 3
    35 -3 -2
    35 -3 -2
    35 3 -2
    35 -3 -1
    35 3 -1
    35 -3 0
    35 -3 0
    35 3 0
    35 -3 1
    35 -3 1
    35 3 1
    36 0 -4
    36 0 -4
    36 0 -2
    36 0 -2
    36 0 -1
    36 0 -1
    36 0 0
    36 0 0
    36 0 1
    36 0 1
    36 0 2
    36 0 2
    36 -2 -3
    36 -2 -3
    36 2 -3
    36 -2 -2
    36 -2 -2
    36 2 -2
    36 2 -2
    36 -2 -1
    36 2 -1
    36 2 -1
    36 -2 0
    36 2 0
    36 2 0
    36 -2 1
    36 2 1
    37 -1 -3
    37 1 -3
    37 -1 -2
    37 1 -2
    37 -1 -1
    37 1 -1
    37 -1 0
    37 1 0
    37 -1 1
    37 1 1
    37 -1 2
    37 1 2
    38 0 -3
    38 0 -2
    38 0 -2
    38 0 -1
    38 0 -1
    38 0 0
    38 0 0
    38 0 1
    38 -2 -1
    39 -1 -2
    39 -1 -1
    39 1 -1
    39 -1 0
    39 1 0
_diffrn_reflns_number     13137
_diffrn_reflns_av_R_equivalents     0.0280
_diffrn_reflns_av_unetI/netI     0.0125
_diffrn_reflns_theta_min     2.698
_diffrn_reflns_theta_max     68.884
_diffrn_reflns_theta_full     67.684
_diffrn_measured_fraction_theta_max     0.998
_diffrn_measured_fraction_theta_full     1.000
_diffrn_reflns_limit_h_min     -31
_diffrn_reflns_limit_h_max     39
_diffrn_reflns_limit_k_min     -7
_diffrn_reflns_limit_k_max     7
_diffrn_reflns_limit_l_min     -8
_diffrn_reflns_limit_l_max     8
_diffrn_radiation_probe     x-ray
_refine_special_details     ?
_reflns_number_total     1312
_reflns_number_gt     1252
_reflns_threshold_expression     'I > 2\s(I)'
_refine_ls_structure_factor_coef     Fsqd
_refine_ls_matrix_type     full
_refine_ls_R_factor_all     0.0297
_refine_ls_R_factor_gt     0.0286
_refine_ls_wR_factor_gt     0.0769
_refine_ls_wR_factor_ref     0.0779
_refine_ls_goodness_of_fit_ref     1.050
_refine_ls_restrained_S_all     1.050
_refine_ls_number_reflns     1312
_refine_ls_number_parameters     114
_refine_ls_number_restraints     0
_refine_ls_hydrogen_treatment     mixed
_refine_ls_weighting_scheme     calc
_refine_ls_weighting_details
              'w=1/[\s^2^(Fo^2^)+(0.0395P)^2^+1.1690P] where P=(Fo^2^+2Fc^2^)/3'
_atom_sites_solution_hydrogens     mixed
_atom_sites_solution_primary     dual
_atom_sites_solution_secondary     ?
_refine_ls_shift/su_max     0.001
_refine_ls_shift/su_mean     0.000
_refine_diff_density_max     0.201
_refine_diff_density_min     -0.168
_refine_ls_extinction_method
;
SHELXL-2019/2 (Sheldrick 2015b)
;
_refine_ls_extinction_coef     0.00100(16)
_refine_ls_extinction_expression
                                  'Fc^*^=kFc[1+0.001xFc^2^\l^3^/sin(2\q)]^-1/4^'
loop_
    _atom_type_symbol
    _atom_type_description
    _atom_type_scat_dispersion_real
    _atom_type_scat_dispersion_imag
    _atom_type_scat_source
    'C' 'C' 0.0181 0.0091
                         'International Tables Vol C Tables 4.2.6.8 and 6.1.1.4'
    'H' 'H' 0.0000 0.0000
                         'International Tables Vol C Tables 4.2.6.8 and 6.1.1.4'
    'N' 'N' 0.0311 0.0180
                         'International Tables Vol C Tables 4.2.6.8 and 6.1.1.4'
    'O' 'O' 0.0492 0.0322
                         'International Tables Vol C Tables 4.2.6.8 and 6.1.1.4'
    'F' 'F' 0.0727 0.0534
                         'International Tables Vol C Tables 4.2.6.8 and 6.1.1.4'
_computing_data_collection
;
CrysAlisPro (Rigaku OD, 2023)
;
_computing_cell_refinement
;
CrysAlisPro (Rigaku OD, 2023)
;
_computing_data_reduction
;
CrysAlisPro (Rigaku OD, 2023)
;
_computing_structure_solution
;
<i>SHELXT</i> (Sheldrick, 2015a)
;
_computing_structure_refinement
;
SHELXL (Sheldrick, 2015b)
;
_computing_molecular_graphics
;
Olex2 (Dolomanov <i>et al.</i>,  2009)
;
_computing_publication_material
;
Olex2 (Dolomanov <i>et al.</i>,  2009)
;
loop_
    _atom_site_type_symbol
    _atom_site_label
    _atom_site_fract_x
    _atom_site_fract_y
    _atom_site_fract_z
    _atom_site_U_iso_or_equiv
    _atom_site_adp_type
    _atom_site_calc_flag
    _atom_site_occupancy
    _atom_site_disorder_assembly
    _atom_site_disorder_group
    C C1 0.51924(3) 0.11462(17) 0.30286(14) 0.0162(3) Uani d 1 . .
    F F1 0.73109(2) 0.88737(12) 0.71765(9) 0.0280(2) Uani d 1 . .
    N N1 0.57648(3) 0.62961(15) 0.42481(12) 0.0158(2) Uani d 1 . .
    O O1 0.500000 0.46983(17) 0.250000 0.0150(3) Uani d 1 . .
    C C2 0.52992(3) 0.33229(18) 0.33073(14) 0.0152(2) Uani d 1 . .
    C C3 0.56719(3) 0.42300(18) 0.41997(14) 0.0160(2) Uani d 1 . .
    H H3 0.586445 0.322231 0.480032 0.019 Uiso calc 1 . .
    C C4 0.61637(3) 0.68551(17) 0.50427(14) 0.0149(2) Uani d 1 . .
    C C5 0.62174(3) 0.88471(17) 0.60383(14) 0.0165(3) Uani d 1 . .
    H H5 0.598685 0.974298 0.621945 0.020 Uiso calc 1 . .
    C C6 0.66028(3) 0.95307(19) 0.67642(14) 0.0185(3) Uani d 1 . .
    H H6 0.663913 1.088192 0.744385 0.022 Uiso calc 1 . .
    C C7 0.69331(3) 0.81989(19) 0.64753(15) 0.0189(3) Uani d 1 . .
    C C8 0.68949(3) 0.62270(19) 0.54995(15) 0.0180(3) Uani d 1 . .
    C C9 0.65075(3) 0.55601(18) 0.47783(14) 0.0163(3) Uani d 1 . .
    H H9 0.647485 0.420854 0.409678 0.020 Uiso calc 1 . .
    H H1 0.5356(4) -0.012(2) 0.3467(17) 0.019(3) Uiso d 1 . .
    H H8 0.7127(4) 0.537(2) 0.5300(19) 0.027(4) Uiso d 1 . .
loop_
    _atom_site_aniso_label
    _atom_site_aniso_U_11
    _atom_site_aniso_U_22
    _atom_site_aniso_U_33
    _atom_site_aniso_U_12
    _atom_site_aniso_U_13
    _atom_site_aniso_U_23
    C1 0.0153(6) 0.0160(5) 0.0175(5) 0.0018(4) 0.0024(4) 0.0015(4)
    F1 0.0172(4) 0.0342(4) 0.0314(4) -0.0070(3) -0.0038(3) -0.0062(3)
    N1 0.0146(5) 0.0164(5) 0.0162(4) 0.0003(3) 0.0004(3) -0.0007(3)
    O1 0.0130(5) 0.0137(5) 0.0179(5) 0.000 -0.0010(4) 0.000
    C2 0.0138(5) 0.0168(5) 0.0149(5) 0.0023(4) 0.0011(4) 0.0014(4)
    C3 0.0153(5) 0.0165(5) 0.0160(5) 0.0021(4) 0.0011(4) 0.0013(4)
    C4 0.0165(5) 0.0146(5) 0.0133(5) -0.0007(4) 0.0004(4) 0.0030(4)
    C5 0.0191(6) 0.0143(5) 0.0162(5) 0.0016(4) 0.0022(4) 0.0025(4)
    C6 0.0240(6) 0.0161(5) 0.0155(5) -0.0030(4) 0.0019(4) -0.0004(4)
    C7 0.0156(5) 0.0236(6) 0.0169(5) -0.0053(4) -0.0012(4) 0.0022(4)
    C8 0.0161(6) 0.0203(6) 0.0177(5) 0.0021(4) 0.0021(4) 0.0019(4)
    C9 0.0187(5) 0.0152(5) 0.0149(5) -0.0001(4) 0.0009(4) 0.0007(4)
_geom_special_details
;
 All esds (except the esd in the dihedral angle between two l.s. planes)
 are estimated using the full covariance matrix.  The cell esds are taken
 into account individually in the estimation of esds in distances, angles
 and torsion angles; correlations between esds in cell parameters are only
 used when they are defined by crystal symmetry.  An approximate (isotropic)
 treatment of cell esds is used for estimating esds involving l.s. planes.
;
loop_
    _geom_bond_atom_site_label_1
    _geom_bond_atom_site_label_2
    _geom_bond_site_symmetry_2
    _geom_bond_distance
    _geom_bond_publ_flag
    C1 C1 2_655 1.411(2) ?
    C1 C2 . 1.3678(15) ?
    C1 H1 . 0.970(14) ?
    F1 C7 . 1.3573(12) ?
    N1 C3 . 1.2819(14) ?
    N1 C4 . 1.4198(13) ?
    O1 C2 2_655 1.3712(12) ?
    O1 C2 . 1.3712(12) ?
    C2 C3 . 1.4353(15) ?
    C3 H3 . 0.9500 ?
    C4 C5 . 1.3983(15) ?
    C4 C9 . 1.4020(15) ?
    C5 H5 . 0.9500 ?
    C5 C6 . 1.3861(15) ?
    C6 H6 . 0.9500 ?
    C6 C7 . 1.3825(16) ?
    C7 C8 . 1.3778(16) ?
    C8 C9 . 1.3880(15) ?
    C8 H8 . 0.945(14) ?
    C9 H9 . 0.9500 ?
loop_
    _geom_angle_atom_site_label_1
    _geom_angle_atom_site_label_2
    _geom_angle_atom_site_label_3
    _geom_angle_site_symmetry_1
    _geom_angle_site_symmetry_3
    _geom_angle
    _geom_angle_publ_flag
    C1 C1 H1 2_655 . 128.1(8) ?
    C2 C1 C1 . 2_655 106.43(6) ?
    C2 C1 H1 . . 125.5(8) ?
    C3 N1 C4 . . 116.75(9) ?
    C2 O1 C2 2_655 . 105.61(12) ?
    C1 C2 O1 . . 110.76(10) ?
    C1 C2 C3 . . 128.81(10) ?
    O1 C2 C3 . . 120.34(10) ?
    N1 C3 C2 . . 124.98(10) ?
    N1 C3 H3 . . 117.5 ?
    C2 C3 H3 . . 117.5 ?
    C5 C4 N1 . . 118.31(9) ?
    C5 C4 C9 . . 118.84(10) ?
    C9 C4 N1 . . 122.74(10) ?
    C4 C5 H5 . . 119.6 ?
    C6 C5 C4 . . 120.82(10) ?
    C6 C5 H5 . . 119.6 ?
    C5 C6 H6 . . 120.8 ?
    C7 C6 C5 . . 118.40(10) ?
    C7 C6 H6 . . 120.8 ?
    F1 C7 C6 . . 118.43(10) ?
    F1 C7 C8 . . 118.77(10) ?
    C8 C7 C6 . . 122.79(10) ?
    C7 C8 C9 . . 118.29(10) ?
    C7 C8 H8 . . 120.8(9) ?
    C9 C8 H8 . . 120.9(9) ?
    C4 C9 H9 . . 119.6 ?
    C8 C9 C4 . . 120.86(10) ?
    C8 C9 H9 . . 119.6 ?
loop_
    _geom_torsion_atom_site_label_1
    _geom_torsion_atom_site_label_2
    _geom_torsion_atom_site_label_3
    _geom_torsion_atom_site_label_4
    _geom_torsion_site_symmetry_1
    _geom_torsion_site_symmetry_2
    _geom_torsion_site_symmetry_3
    _geom_torsion_site_symmetry_4
    _geom_torsion
    _geom_torsion_publ_flag
    C1 C1 C2 O1 2_655 . . . 0.69(14) ?
    C1 C1 C2 C3 2_655 . . . -175.88(10) ?
    C1 C2 C3 N1 . . . . 172.93(11) ?
    F1 C7 C8 C9 . . . . -179.59(9) ?
    N1 C4 C5 C6 . . . . -176.78(9) ?
    N1 C4 C9 C8 . . . . 176.64(9) ?
    O1 C2 C3 N1 . . . . -3.35(15) ?
    C2 O1 C2 C1 2_655 . . . -0.27(6) ?
    C2 O1 C2 C3 2_655 . . . 176.63(11) ?
    C3 N1 C4 C5 . . . . -146.10(10) ?
    C3 N1 C4 C9 . . . . 37.67(14) ?
    C4 N1 C3 C2 . . . . -174.20(9) ?
    C4 C5 C6 C7 . . . . 0.19(15) ?
    C5 C4 C9 C8 . . . . 0.43(15) ?
    C5 C6 C7 F1 . . . . 179.63(9) ?
    C5 C6 C7 C8 . . . . -0.02(17) ?
    C6 C7 C8 C9 . . . . 0.05(17) ?
    C7 C8 C9 C4 . . . . -0.26(16) ?
    C9 C4 C5 C6 . . . . -0.39(15) ?
loop_
    _geom_hbond_atom_site_label_D
    _geom_hbond_atom_site_label_H
    _geom_hbond_atom_site_label_A
    _geom_hbond_site_symmetry_A
    _geom_hbond_distance_DH
    _geom_hbond_distance_HA
    _geom_hbond_distance_DA
    _geom_hbond_angle_DHA
    _geom_hbond_publ_flag
    C1 H1 N1 1_545 0.970(14) 2.576(14) 3.5408(14) 173.1(10) yes
    C8 H8 F1 4_646 0.945(14) 2.617(14) 3.2815(13) 127.8(10) yes
_shelx_space_group_comment
;
The symmetry employed for this shelxl refinement is uniquely defined
by the following loop, which should always be used as a source of
symmetry information in preference to the above space-group names.
They are only intended as comments.
;
_shelx_estimated_absorpt_T_min     0.831
_shelx_estimated_absorpt_T_max     0.936
_iucr_refine_instructions_details
;
TITL mkl6abs_a.res in C2/c
    mkl6abs.res
    created by SHELXL-2019/3 at 08:36:20 on 30-Apr-2025
REM Old TITL MKL6abs in C2/c
REM SHELXT solution in C2/c: R1 0.094, Rweak 0.005, Alpha 0.014
REM <I/s> 0.514 for 131 systematic absences, Orientation as input
REM Formula found by SHELXT: C18 N2 O F2
CELL 1.54184 32.903312 6.026945 7.149979 90 95.5021 90
ZERR 4 0.00031 0.000046 0.000056 0 0.0008 0
LATT 7
SYMM -X,+Y,0.5-Z
SFAC C H N O F
UNIT 72 48 8 4 8
EQIV $1 +X,-1+Y,+Z
EQIV $2 1.5-X,-0.5+Y,1.5-Z
L.S. 10
PLAN  1
SIZE 0.072 0.107 0.208
TEMP -173
CONF
HTAB C1 N1_$1
HTAB C8 F1_$2
BOND
list 4
MORE -1
BOND $H
fmap 2
acta
REM <olex2.extras>
REM <HklSrc "%.\\MKL6abs.hkl">
REM </olex2.extras>
WGHT    0.039500    1.169000
EXTI    0.000999
FVAR       0.32654
C1    1    0.519236    0.114622    0.302857    11.00000    0.01535    0.01601 =
         0.01753    0.00148    0.00243    0.00181
F1    5    0.731094    0.887365    0.717647    11.00000    0.01721    0.03416 =
         0.03139   -0.00624   -0.00385   -0.00698
N1    3    0.576477    0.629613    0.424814    11.00000    0.01460    0.01644 =
         0.01616   -0.00074    0.00040    0.00032
O1    4    0.500000    0.469828    0.250000    10.50000    0.01305    0.01365 =
         0.01787    0.00000   -0.00097    0.00000
C2    1    0.529916    0.332293    0.330734    11.00000    0.01378    0.01675 =
         0.01493    0.00137    0.00110    0.00233
C3    1    0.567189    0.422999    0.419972    11.00000    0.01531    0.01654 =
         0.01602    0.00126    0.00108    0.00205
AFIX  43
H3    2    0.586445    0.322231    0.480032    11.00000   -1.20000
AFIX   0
C4    1    0.616367    0.685507    0.504269    11.00000    0.01653    0.01459 =
         0.01326    0.00296    0.00037   -0.00067
C5    1    0.621738    0.884708    0.603830    11.00000    0.01905    0.01432 =
         0.01615    0.00252    0.00218    0.00160
AFIX  43
H5    2    0.598685    0.974298    0.621945    11.00000   -1.20000
AFIX   0
C6    1    0.660282    0.953070    0.676419    11.00000    0.02397    0.01607 =
         0.01554   -0.00036    0.00189   -0.00297
AFIX  43
H6    2    0.663913    1.088192    0.744385    11.00000   -1.20000
AFIX   0
C7    1    0.693314    0.819893    0.647535    11.00000    0.01559    0.02357 =
         0.01695    0.00216   -0.00116   -0.00530
C8    1    0.689492    0.622704    0.549946    11.00000    0.01607    0.02032 =
         0.01767    0.00194    0.00207    0.00205
C9    1    0.650749    0.556009    0.477834    11.00000    0.01875    0.01517 =
         0.01492    0.00067    0.00094   -0.00012
AFIX  43
H9    2    0.647485    0.420854    0.409678    11.00000   -1.20000
AFIX   0
H1    2    0.535644   -0.012055    0.346738    11.00000    0.01938
H8    2    0.712726    0.537004    0.529990    11.00000    0.02699
HKLF 4
REM  mkl6abs_a.res in C2/c
REM wR2 = 0.0779, GooF = S = 1.050, Restrained GooF = 1.050 for all data
REM R1 = 0.0286 for 1252 Fo > 4sig(Fo) and 0.0297 for all 1312 data
REM 114 parameters refined using 0 restraints
END
WGHT      0.0395      1.1691
REM Highest difference peak  0.201,  deepest hole -0.168,  1-sigma level  0.036
Q1    1   0.5000  0.1067  0.2500  10.50000  0.05    0.20
  REM The information below was added by Olex2.
  REM
  REM R1 = 0.0286 for 1252 Fo > 4sig(Fo) and 0.0297 for all 13862 data
  REM 114 parameters refined using n/a restraints
  REM Highest difference peak 0.20, deepest hole -0.17
  REM Mean Shift 0, Max Shift -0.001.
  REM +++ Tabular Listing of Refinement Information +++
  REM R1_all = 0.0297
  REM R1_gt = 0.0286
  REM wR_ref = 0.0779
  REM GOOF = 1.050
  REM Shift_max = -0.001
  REM Shift_mean = 0
  REM Reflections_all = 13862
  REM Reflections_gt = 1252
  REM Parameters = 114
  REM Hole = -0.17
  REM Peak = 0.20
  REM Flack = n/a
;
