# Supplementary material for: Mol­ecular and crystal structure of 2,5-bis­[(4-fluoro­phen­yl)imino­meth­yl]furan
Source: Acta Crystallogr E Crystallogr Commun. 2025 Jun 17;81(Pt 7):623–6. doi: 10.1107/S2056989025005006 (PMC12230620; doi:10.1107/S2056989025005006)
Supplement: Supplementary file 2 [file e-81-00623-Isup3.mol]

connectivity file.mol
  ChemDraw05022509032D

 23 25  0  0  0  0  0  0  0  0999 V2000
   -0.6576   -0.8072    0.0000 C   0  0  0  0  0  0  0  0  0  0  0  0
   -0.3989   -1.5906    0.0000 C   0  0  0  0  0  0  0  0  0  0  0  0
    0.4261   -1.5867    0.0000 C   0  0  0  0  0  0  0  0  0  0  0  0
    0.6773   -0.8009    0.0000 C   0  0  0  0  0  0  0  0  0  0  0  0
    0.0076   -0.3191    0.0000 O   0  0  0  0  0  0  0  0  0  0  0  0
    1.4607   -0.5422    0.0000 C   0  0  0  0  0  0  0  0  0  0  0  0
   -1.4434   -0.5560    0.0000 C   0  0  0  0  0  0  0  0  0  0  0  0
    1.6284    0.2655    0.0000 N   0  0  0  0  0  0  0  0  0  0  0  0
   -1.6187    0.2502    0.0000 N   0  0  0  0  0  0  0  0  0  0  0  0
    2.4118    0.5242    0.0000 C   0  0  0  0  0  0  0  0  0  0  0  0
   -2.4046    0.5014    0.0000 C   0  0  0  0  0  0  0  0  0  0  0  0
    3.0275   -0.0249    0.0000 C   0  0  0  0  0  0  0  0  0  0  0  0
    3.8109    0.2337    0.0000 C   0  0  0  0  0  0  0  0  0  0  0  0
    3.9786    1.0415    0.0000 C   0  0  0  0  0  0  0  0  0  0  0  0
    3.3629    1.5906    0.0000 C   0  0  0  0  0  0  0  0  0  0  0  0
    2.5795    1.3320    0.0000 C   0  0  0  0  0  0  0  0  0  0  0  0
   -2.5799    1.3075    0.0000 C   0  0  0  0  0  0  0  0  0  0  0  0
   -3.3657    1.5588    0.0000 C   0  0  0  0  0  0  0  0  0  0  0  0
   -3.9762    1.0038    0.0000 C   0  0  0  0  0  0  0  0  0  0  0  0
   -3.8009    0.1977    0.0000 C   0  0  0  0  0  0  0  0  0  0  0  0
   -3.0150   -0.0535    0.0000 C   0  0  0  0  0  0  0  0  0  0  0  0
    4.7620    1.3001    0.0000 F   0  0  0  0  0  0  0  0  0  0  0  0
   -4.7620    1.2551    0.0000 F   0  0  0  0  0  0  0  0  0  0  0  0
  1  2  2  0      
  2  3  1  0      
  3  4  2  0      
  4  5  1  0      
  5  1  1  0      
  4  6  1  0      
  1  7  1  0      
  6  8  2  0      
  7  9  2  0      
  8 10  1  0      
  9 11  1  0      
 10 12  2  0      
 12 13  1  0      
 13 14  2  0      
 14 15  1  0      
 15 16  2  0      
 16 10  1  0      
 11 17  2  0      
 17 18  1  0      
 18 19  2  0      
 19 20  1  0      
 20 21  2  0      
 21 11  1  0      
 14 22  1  0      
 19 23  1  0      
M  END
