# Supplementary material for: Mol­ecular and crystal structure of 2,5-bis­[(4-fluoro­phen­yl)imino­meth­yl]furan
Source: Acta Crystallogr E Crystallogr Commun. 2025 Jun 17;81(Pt 7):623–6. doi: 10.1107/S2056989025005006 (PMC12230620; doi:10.1107/S2056989025005006)
Supplement: Supplementary file 4 [file e-81-00623-sup5.txt]

   0   0  -1    0.06    0.08
   0   0   1    0.06    0.06
   0   0  -1    0.01    0.07
   0   0  -1    0.01    0.05
   0   0  -1    0.01    0.06
   0   0  -1    0.04    0.06
   0   0   2    0.34    0.14
   0   0  -2    0.36    0.16
   0   0  -2    0.23    0.12
   0   0  -2    0.18    0.15
   0   0  -2    0.27    0.16
   0   0   2    0.41    0.13
   0   0  -3    0.20    0.16
   0   0  -3    0.15    0.16
   0   0  -3    0.03    0.08
   0   0   3    0.03    0.10
   0   0  -3    0.05    0.14
   0   0  -3   -0.14    0.14
   0   0  -3    0.14    0.12
   0   0   3   -0.04    0.12
   0   0  -4   61.12    1.87
   0   0   4   56.77    2.32
   0   0   4   60.46    2.36
   0   0  -4   54.82    2.38
   0   0  -4   59.99    2.46
   0   0   4   56.34    2.28
   0   0   5   -0.08    0.18
   0   0   5   -0.09    0.18
   0   0   5   -0.09    0.15
   0   0  -5    0.10    0.14
   0   0  -5    0.03    0.13
   0   0  -5   -0.08    0.17
   0   0  -5    0.04    0.16
   0   0  -5   -0.10    0.23
   0   0  -5   -0.10    0.25
   0   0  -6    3.60    0.76
   0   0  -6    2.66    0.65
   0   0   6    3.06    0.59
   0   0  -6    2.13    0.32
   0   0  -6    2.30    0.33
   0   0  -6    2.96    0.40
   0   0  -6    2.35    0.43
   0   0  -6    2.73    0.39
   0   0  -6    3.26    0.44
   0   0  -6    2.16    0.35
   0   0  -6    2.47    0.38
   0   0   6    4.07    0.73
   0   0   6    2.92    0.63
   0   0  -7    0.12    0.22
   0   0  -7   -0.06    0.23
   0   0  -7    0.12    0.18
   0   0  -7    0.09    0.18
   0   0  -7    0.14    0.18
   0   0  -8   19.01    1.09
   0   0  -8   20.92    0.99
   0   0  -8   21.53    0.93
   0   0  -8   21.15    0.94
   0   0  -8   18.86    0.96
   0   0   8   19.81    0.92
   0  -2   0  386.20    9.51
   0   2   0  400.99    9.63
   0   2   0  397.47    9.63
   0  -2   0  398.42    9.41
   0   2   0  396.53    9.15
   0  -2   0  381.21    9.43
   0   2   0  398.49    9.32
   0   2   1  841.73   19.32
   0   2  -1  836.60   19.22
   0   2  -1  805.74   19.18
   0   2   1  849.87   19.32
   0  -2  -1  868.55   19.03
   0   2   1  800.67   19.24
   0  -2   1  828.54   19.21
   0  -2   1  844.16   19.21
   0  -2  -1  834.38   19.16
   0   2  -1  843.89   18.96
   0  -2   1  829.03   19.30
   0   2   1  868.31   19.39
   0  -2  -1  835.67   19.16
   0   2   1  819.33   19.33
   0   2  -1  838.47   19.22
   0   2  -1  825.95   19.21
   0   2   2   44.01    1.92
   0   2  -2   49.71    1.88
   0   2  -2   45.49    1.81
   0   2   2   46.73    1.96
   0   2   2   46.81    1.39
   0   2  -2   45.27    1.74
   0   2   2   44.90    1.96
   0  -2   2   46.24    1.87
   0  -2  -2   48.09    1.83
   0  -2  -2   48.85    1.84
   0  -2   2   45.44    1.93
   0  -2  -2   44.39    1.47
   0   2  -3   24.66    1.40
   0   2   3   26.18    1.53
   0   2  -3   26.39    0.95
   0   2   3   29.42    1.60
   0   2  -3   26.92    1.44
   0   2   3   26.63    1.00
   0  -2  -3   25.28    1.11
   0  -2  -3   28.41    1.45
   0   2   3   24.97    1.53
   0  -2   3   26.62    1.48
   0  -2  -3   25.19    1.37
   0  -2  -3   25.38    1.40
   0  -2  -3   26.34    1.40
   0   2  -3   24.29    1.59
   0   2  -3   24.42    1.58
   0  -2  -4   18.13    1.35
   0  -2  -4   22.03    1.44
   0   2  -4   21.52    1.67
   0  -2  -4   22.88    1.47
   0   2  -4   21.94    1.68
   0  -2   4   23.53    1.55
   0   2   4   21.14    1.51
   0  -2  -4   20.17    0.88
   0  -2  -4   21.00    0.90
   0  -2  -4   20.96    0.90
   0  -2  -4   23.91    1.19
   0  -2  -4   21.30    0.89
   0   2  -4   20.84    1.03
   0   2  -4   23.02    1.08
   0   2   4   22.57    1.59
   0   2   4   21.05    1.53
   0   2  -4   22.59    0.94
   0  -2  -4   20.26    0.88
   0   2  -4   24.25    1.54
   0   2  -4   24.32    1.54
   0   2   4   22.72    1.00
   0   2   5    4.50    0.46
   0   2  -5    4.63    0.78
   0   2  -5    3.78    0.42
   0  -2  -5    4.53    0.42
   0   2   5    3.91    0.74
   0   2   5    3.98    0.76
   0   2  -5    4.03    0.73
   0  -2   5    3.74    0.69
   0   2  -5    4.13    0.49
   0  -2  -5    3.88    0.56
   0  -2  -5    4.32    0.42
   0  -2  -5    3.83    0.40
   0  -2  -5    4.80    0.76
   0   2  -5    3.26    0.74
   0  -2  -5    3.84    0.67
   0   2  -5    2.84    0.70
   0   2  -6   32.39    1.39
   0  -2  -6   36.13    1.48
   0   2  -6   35.89    1.56
   0  -2  -6   36.02    1.80
   0   2  -6   33.29    1.56
   0   2   6   34.27    1.48
   0  -2  -7    2.76    0.38
   0  -2  -7    2.58    0.34
   0  -2  -7    3.03    0.37
   0  -2  -7    2.24    0.47
   0   2  -7    2.89    0.43
   0   2  -7    2.70    0.41
   0   2  -7    2.82    0.40
   0  -2  -7    2.77    0.38
   0   2   7    2.42    0.36
   0   2  -7    2.59    0.41
   0  -2  -8    5.01    0.38
   0  -2  -8    4.92    0.38
   0   2  -8    5.35    0.45
   0   2  -8    4.66    0.40
   0  -2  -8    4.52    0.39
   0  -2  -8    4.46    0.39
   0  -4   0  850.80   19.55
   0   4   0  877.79   19.64
   0   4   0  882.67   19.64
   0  -4   0  860.32   19.54
   0  -4   0  854.50   20.67
   0  -4   0  866.94   21.00
   0  -4   0  850.57   19.53
   0   4   0  861.65   19.63
   0   4  -1   11.31    1.12
   0  -4  -1   11.77    0.67
   0   4  -1   11.99    0.70
   0   4  -1   12.49    1.16
   0   4   1   12.10    0.73
   0  -4   1   11.14    1.08
   0  -4  -1   10.81    1.03
   0  -4   1   12.44    0.71
   0  -4  -1   11.32    0.65
   0  -4   1   12.82    1.22
   0  -4  -1   12.26    1.13
   0  -4  -1   12.68    1.14
   0   4  -1   12.35    0.72
   0   4  -1   11.20    0.70
   0  -4  -1   11.87    0.66
   0   4   1   10.92    0.68
   0  -4   1   12.23    0.70
   0   4  -2    0.19    0.19
   0   4   2    0.12    0.29
   0   4  -2    0.29    0.22
   0   4   2    0.04    0.13
   0   4   2    0.24    0.24
   0  -4  -2    0.30    0.14
   0   4  -2    0.04    0.14
   0  -4   2    0.10    0.21
   0  -4  -2    0.09    0.15
   0  -4  -2    0.43    0.15
   0  -4  -2    0.10    0.19
   0  -4   2   -0.12    0.23
   0  -4  -2    0.28    0.14
   0   4   2    0.07    0.13
   0   4  -2    0.24    0.19
   0   4   3   13.69    1.44
   0   4  -3   14.38    1.31
   0  -4  -3   12.73    0.72
   0   4  -3   12.02    1.22
   0   4  -3   13.58    0.77
   0   4   3   13.75    0.86
   0   4   3   12.15    1.37
   0  -4   3   13.92    1.38
   0  -4  -3   14.04    1.27
   0   4   3   11.57    1.28
   0  -4  -3   13.89    0.74
   0   4  -3   11.98    0.81
   0  -4   3   11.88    1.34
   0  -4  -3   13.02    1.27
   0   4  -3   13.19    0.86
   0  -4  -3   13.51    0.73
   0   4   3   14.36    0.79
   0   4   4    4.72    0.89
   0   4  -4    3.41    0.70
   0   4   4    4.90    0.54
   0  -4  -4    5.05    0.46
   0   4  -4    4.35    0.46
   0   4  -4    4.59    0.80
   0   4   4    4.88    0.92
   0  -4   4    5.33    0.90
   0   4   4    3.75    0.82
   0   4  -4    4.78    0.53
   0  -4  -4    4.19    0.42
   0  -4  -4    5.05    0.51
   0  -4  -4    5.42    0.53
   0  -4  -4    5.29    0.70
   0   4  -4    4.96    0.58
   0  -4  -4    4.52    0.43
   0  -4  -4    4.79    0.79
   0  -4  -4    3.57    0.71
   0  -4  -4    3.73    0.70
   0  -4   4    4.74    0.89
   0   4  -5   10.29    0.82
   0   4   5   10.60    0.79
   0   4  -5    9.01    0.66
   0  -4  -5    9.50    0.65
   0   4  -5    9.97    0.78
   0  -4  -5   12.48    1.06
   0   4  -6   28.76    1.29
   0  -4  -6   29.73    1.57
   0   4  -6   27.31    1.26
   0   4   6   26.77    1.24
   0   4  -6   29.35    1.20
   0   4  -7   72.40    2.13
   0  -4  -7   74.03    2.00
   0  -4  -7   75.97    2.01
   0   4  -7   75.97    2.17
   0  -6   0    0.21    0.14
   0  -6   0    0.14    0.16
   0   6   0    0.15    0.16
   0   6   0   -0.04    0.14
   0  -6   0    0.29    0.17
   0  -6   1   51.78    1.83
   0  -6  -1   54.82    1.81
   0  -6   1   51.35    1.83
   0  -6  -1   55.46    1.82
   0   6   1   55.62    1.91
   0  -6   1   53.37    1.86
   0   6   1   53.97    1.94
   0  -6  -1   52.81    1.82
   0  -6   2    0.93    0.22
   0  -6  -2    1.22    0.24
   0   6   2    1.36    0.27
   0  -6  -2    0.93    0.22
   0  -6   2    1.47    0.28
   0   6  -2    0.91    0.21
   0   6  -2    1.07    0.21
   0   6  -2    1.02    0.24
   0   6  -2    0.96    0.23
   0  -6   2    1.18    0.26
   0  -6  -2    1.54    0.26
   0   6   2    1.11    0.26
   0  -6  -3    5.31    0.42
   0  -6   3    5.81    0.48
   0  -6   3    5.22    0.46
   0  -6  -3    4.88    0.40
   0   6  -3    4.98    0.41
   0   6  -3    5.45    0.46
   0   6  -3    5.73    0.43
   0  -6   3    5.49    0.47
   0   6   3    4.36    0.45
   0   6  -3    4.57    0.43
   0  -6  -3    5.63    0.45
   0  -6   4    0.29    0.13
   0  -6   4    0.42    0.16
   0   6  -4    0.44    0.16
   0   6  -4    0.15    0.12
   0   6  -4    0.24    0.12
   0  -6  -4    0.34    0.13
   0  -6   4    0.21    0.14
   1   1  -8    7.52    0.52
   1  -1  -8    7.64    0.51
   1  -1  -8    7.72    0.50
   1  -1  -8    7.62    0.50
   1  -1  -8    7.80    0.68
   1   1  -8    7.52    0.57
   1   1  -8    7.20    0.52
   1  -1  -8    7.38    0.56
   1   1  -8    7.61    0.57
   1  -1  -8    6.49    0.52
  -1   1   8    6.30    0.49
   1  -1  -7    7.14    0.57
   1  -1  -7    6.31    0.54
   1   1  -7    7.35    0.69
   1  -1  -7    6.87    0.74
   1  -1  -7    7.41    0.64
   1   1  -7    7.16    0.59
   1  -1  -7    6.85    0.61
   1   1  -7    6.58    0.63
   1  -1  -7    7.33    0.64
   1   1  -7    7.45    0.67
   1  -1  -6   81.97    3.70
   1  -1  -6   77.11    3.61
   1   1  -6   74.49    3.42
   1   1  -6   78.27    3.87
   1   1  -6   74.38    3.81
  -1  -1   6   77.95    3.44
  -1  -1   6   79.03    3.44
  -1   1   6   79.24    3.65
   1   1  -6   78.97    2.65
  -1   1   6   77.10    3.62
  -1  -1   6   70.31    3.15
  -1   1   6   79.13    3.36
   1  -1  -6   86.00    2.96
   1   1  -6   81.54    2.70
   1  -1  -6   79.42    2.49
   1  -1  -6   71.52    2.72
   1  -1  -6   80.30    2.50
   1   1  -6   74.33    2.60
   1   1  -6   77.86    2.50
   1  -1  -6   77.52    2.54
   1   1  -5  102.35    4.27
   1   1  -5  110.68    4.39
   1  -1  -5  112.45    4.11
   1  -1  -5  109.33    4.08
   1   1  -5  111.28    3.22
  -1   1   5  107.14    4.11
  -1   1   5  114.15    4.18
  -1  -1   5  111.13    4.00
  -1   1   5  109.85    3.94
  -1  -1   5  117.15    3.93
   1  -1  -5  109.49    3.33
   1   1  -5  105.12    3.16
   1   1  -5  105.92    3.16
   1  -1  -5  109.99    3.06
   1  -1  -5  107.71    3.05
   1   1  -5  109.03    3.21
   1  -1  -5  111.43    3.12
   1   1  -4  267.62    7.50
   1  -1  -4  262.34    7.13
   1  -1  -4  261.43    7.11
   1   1  -4  264.55    7.48
   1   1  -4  255.43    7.24
  -1   1   4  259.75    7.20
   1   1  -4  248.50    7.21
   1   1  -4  250.63    6.22
   1  -1  -4  262.84    6.18
  -1   1   4  269.77    7.26
   1   1  -4  256.86    6.34
  -1  -1   4  263.28    7.13
  -1  -1   4  272.23    7.00
  -1   1   4  262.25    7.11
   1   1  -4  257.29    6.32
   1   1  -4  260.54    6.33
   1  -1  -4  262.88    6.21
   1  -1  -4  260.97    6.44
   1  -1  -4  261.80    6.20
   1   1  -4  261.55    6.36
   1   1  -4  251.68    6.34
   1  -1  -3    0.81    0.18
  -1   1   3    0.81    0.28
  -1  -1   3    1.06    0.27
  -1   1   3    0.72    0.24
  -1  -1   3    0.70    0.21
   1  -1  -3    0.74    0.23
   1   1  -3    0.78    0.28
   1  -1  -3    1.25    0.28
   1  -1  -3    1.55    0.31
   1   1  -3    1.26    0.32
   1   1  -3    0.76    0.26
   1   1  -3    0.99    0.16
  -1   1   3    0.86    0.24
   1   1  -3    0.86    0.27
  -1   1   3    1.07    0.28
  -1   1   2   29.52    1.33
  -1  -1   2   30.65    1.24
  -1   1   2   30.14    1.22
   1  -1  -2   31.15    1.21
  -1  -1   2   32.75    1.17
   1  -1  -2   30.16    1.20
   1  -1  -2   31.63    1.22
   1   1  -2   31.17    1.34
   1   1  -2   29.92    1.33
  -1  -1   2   30.38    1.09
   1  -1  -2   29.10    1.19
  -1   1   2   32.80    1.28
  -1   1   2   32.32    1.28
   1   1  -2   31.77    1.26
   1   1  -2   30.90    1.25
  -1  -1   1   38.43    1.06
   1   1  -1   37.74    1.17
   1  -1  -1   38.76    1.22
   1  -1  -1   36.28    1.03
  -1   1   1   37.61    1.28
   1   1  -1   35.86    1.14
  -1  -1   1   39.44    1.23
  -1   1   1   36.12    1.26
   1   1  -1   36.70    1.07
   1   1  -1   37.25    1.16
   1  -1  -1   35.56    0.95
   1   1  -1   38.02    1.24
   1   1  -1   36.55    1.24
  -1   1   1   39.14    1.27
  -1   1   1   36.59    1.25
   1  -1   0  414.67    9.45
   1  -1   0  409.16    9.47
  -1   1   0  401.00    9.38
  -1  -1   0  426.36    9.54
  -1   1   0  427.64    9.49
  -1  -1   0  413.32    9.43
   1   1   0  412.72    9.30
   1   1   0  425.11    9.44
  -1   1   0  412.64    9.46
   1   1   0  424.17    9.57
   1   1   0  423.58    9.56
   1   1   0  412.50    9.24
   1  -1   0  418.20    9.52
  -1   1   0  419.36    9.60
  -1  -1   0  415.12    9.51
  -1   1   0  412.84    9.59
   1   1   0  423.88    9.21
  -1   1   0  413.47    9.53
   1   1   0  402.75    9.51
  -1   1   0  409.63    9.52
   1   1   0  412.30    9.52
   1   1   1 3281.02   74.57
  -1  -1  -1 3328.28   74.62
  -1   1  -1 3323.50   74.67
   1  -1   1 3397.35   74.54
   1  -1   1 3463.49   74.83
  -1   1  -1 3593.91   74.39
   1  -1   1 3371.53   74.66
  -1   1  -1 3401.18   74.70
  -1   1  -1 3406.42   74.70
  -1   1  -1 3323.65   74.71
  -1   1  -1 3366.68   74.71
   1   1   1 3312.41   74.76
   1   1   1 3329.33   74.77
  -1  -1  -2 2139.50   48.51
  -1   1  -2 2250.29   48.83
   1   1   2 2215.62   48.62
   1  -1   2 2225.74   48.56
   1  -1   2 2176.15   48.70
   1   1   2 2250.41   48.85
  -1  -1  -2 2195.64   48.68
  -1   1  -2 2175.67   48.69
   1   1   2 2236.46   48.60
  -1   1  -2 2275.68   48.71
   1   1   2 2214.50   48.73
   1   1   2 2207.93   48.73
   1  -1   2 2133.49   48.55
  -1   1  -2 2111.79   48.83
  -1  -1  -2 2261.03   48.67
  -1   1  -2 2118.57   48.83
  -1  -1  -2 2215.79   48.64
   1  -1   2 2141.48   48.71
  -1  -1  -2 2146.60   48.68
  -1  -1  -3   17.45    0.77
   1   1   3   20.03    1.13
   1  -1   3   20.92    1.05
   1   1   3   19.42    1.05
  -1   1  -3   17.49    1.07
   1  -1   3   18.69    1.06
  -1  -1  -3   17.82    1.01
  -1   1  -3   18.07    1.15
  -1   1  -3   19.94    1.21
  -1  -1  -3   20.46    1.08
  -1  -1  -3   17.47    1.04
  -1   1  -3   18.26    0.70
  -1   1  -3   18.12    1.08
   1   1   3   18.76    1.08
  -1   1  -3   17.59    1.07
   1   1   3   18.67    1.08
  -1   1  -4    0.91    0.33
   1   1   4    0.79    0.29
  -1   1  -4    0.99    0.32
  -1  -1  -4    0.78    0.17
  -1   1  -4    1.13    0.23
  -1   1  -4    0.81    0.19
   1   1   4    0.88    0.31
   1  -1   4    1.21    0.32
   1  -1   4    0.94    0.32
   1   1   4    1.23    0.33
  -1  -1  -4    0.73    0.17
  -1   1  -4    0.78    0.19
  -1  -1  -4    0.87    0.22
  -1  -1  -4    1.03    0.19
  -1   1  -4    0.55    0.18
  -1   1  -4    0.93    0.20
  -1  -1  -4    0.68    0.28
  -1   1  -4    0.61    0.31
  -1  -1  -4    1.08    0.33
  -1   1  -4    1.12    0.36
  -1  -1  -5    0.10    0.19
  -1   1  -5    0.24    0.26
  -1  -1  -5   -0.10    0.19
  -1   1  -5    0.12    0.29
  -1   1  -5    0.04    0.15
   1   1   5    0.20    0.24
   1   1   5    0.10    0.14
   1  -1   5    0.24    0.20
   1   1   5    0.08    0.15
  -1  -1  -5    0.19    0.17
  -1  -1  -5    0.03    0.14
  -1   1  -5    0.04    0.15
  -1   1  -5    0.16    0.18
  -1  -1  -5   -0.03    0.14
  -1   1  -5    0.08    0.15
  -1  -1  -5   -0.03    0.14
  -1   1  -6   13.76    1.53
  -1   1  -6   12.72    1.46
  -1  -1  -6   12.02    1.32
  -1   1  -6   16.06    1.47
  -1  -1  -6   15.22    1.47
   1  -1   6   13.53    1.31
   1   1   6   11.69    1.32
   1  -1   6   12.86    1.28
   1   1   6   14.39    1.43
  -1   1  -6   12.48    0.87
   1   1   6   15.91    1.35
   1  -1   6   13.26    1.21
  -1  -1  -6   16.87    1.14
  -1  -1  -6   14.37    1.03
  -1   1  -6   12.79    0.91
  -1  -1  -6   13.97    0.85
  -1  -1  -6   15.38    0.89
  -1   1  -6   14.68    0.93
  -1  -1  -6   15.61    0.91
  -1   1  -6   13.87    0.84
  -1   1  -7   12.41    0.79
  -1  -1  -7   12.70    0.84
  -1  -1  -7   13.20    0.77
  -1  -1  -7   13.33    0.78
  -1   1  -7   13.89    0.96
  -1  -1  -7   11.24    0.78
  -1  -1  -7   13.51    0.84
  -1  -1  -7   13.50    1.03
  -1   1  -7   14.27    0.90
  -1  -1  -7   14.89    0.89
   1   1   7   12.80    0.80
  -1   1  -7   14.38    0.93
  -1  -1  -7   14.96    0.90
  -1  -1  -8    0.74    0.20
  -1   1  -8    0.79    0.20
  -1  -1  -8    1.06    0.20
  -1  -1  -8    1.03    0.20
  -1   1  -8    0.87    0.22
  -1   1  -8    0.67    0.20
  -1  -1  -8    0.83    0.21
  -1   1  -8    0.89    0.21
  -1  -1  -8    0.67    0.20
   1  -3  -7    3.66    0.39
   1   3  -7    4.11    0.44
   1  -3  -7    3.73    0.38
   1  -3  -7    3.12    0.34
   1  -3  -7    3.18    0.32
   1   3  -7    3.49    0.44
   1  -3  -7    3.01    0.31
  -1   3   7    3.37    0.39
   1   3  -7    3.88    0.41
   1  -3  -7    2.77    0.50
   1  -3  -6   86.55    3.15
   1   3  -6   82.55    2.66
  -1   3   6   87.56    2.80
   1   3  -6   85.79    2.91
   1   3  -6   89.95    2.78
   1  -3  -6   87.30    2.70
  -1  -3   5   30.68    2.14
  -1   3   5   37.55    2.33
   1  -3  -5   32.85    1.67
   1   3  -5   32.35    1.34
  -1   3   5   30.30    1.41
   1  -3  -5   29.32    1.24
   1   3  -5   29.13    2.07
  -1   3   5   33.67    2.38
  -1   3   5   32.77    2.35
   1   3  -5   33.02    2.17
   1   3  -5   30.22    1.49
   1   3  -5   31.02    1.39
   1  -3  -5   30.18    2.02
   1  -3  -5   29.82    2.01
   1  -3  -5   25.04    1.91
  -1  -3   5   29.74    2.21
   1  -3  -4    1.60    0.45
  -1  -3   4    1.60    0.49
   1  -3  -4    1.96    0.47
   1  -3  -4    1.60    0.44
  -1   3   4    0.46    0.49
  -1  -3   4    1.33    0.44
   1  -3  -4    1.87    0.40
   1   3  -4    1.52    0.47
  -1   3   4    1.74    0.50
   1   3  -4    1.81    0.28
   1  -3  -4    2.02    0.28
   1   3  -4    2.13    0.53
  -1   3   4    2.10    0.33
  -1   3   4    1.37    0.52
   1  -3  -4    1.67    0.25
   1   3  -4    1.70    0.33
   1   3  -4    1.88    0.31
   1  -3  -4    1.63    0.26
  -1  -3   3    1.12    0.41
   1  -3  -3    2.03    0.45
  -1   3   3    1.93    0.51
  -1   3   3    2.25    0.31
   1   3  -3    1.31    0.39
   1   3  -3    1.48    0.24
  -1   3   3    2.66    0.58
   1  -3  -3    1.67    0.24
   1   3  -3    1.71    0.42
  -1  -3   3    2.03    0.48
  -1   3   3    1.76    0.51
   1  -3  -3    1.89    0.44
   1  -3  -3    1.70    0.35
   1  -3  -3    1.69    0.24
   1   3  -3    1.62    0.31
   1   3  -3    1.68    0.26
   1  -3  -3    1.85    0.24
   1   3  -2   12.37    1.01
  -1   3   2   10.57    0.63
   1  -3  -2   13.21    0.62
  -1   3   2   11.02    1.04
   1   3  -2   12.21    0.99
  -1   3   2   12.28    1.09
  -1  -3   2   11.78    1.03
  -1  -3   2   12.43    1.05
  -1   3   2   12.32    1.09
   1  -3  -2   12.12    0.95
   1   3  -2   13.11    0.68
   1  -3  -2   12.59    0.60
   1   3  -2   11.67    0.69
  -1  -3   2   12.75    1.10
   1  -3  -2   14.43    1.08
   1  -3  -2   12.82    0.60
   1   3  -1    0.61    0.18
   1  -3  -1    1.25    0.32
   1   3  -1    0.33    0.21
   1   3  -1    0.46    0.26
  -1   3   1    0.38    0.27
  -1  -3   1    0.43    0.24
  -1   3   1    0.53    0.25
  -1   3   1    0.66    0.30
  -1   3   1    0.14    0.16
   1   3  -1    0.33    0.20
  -1   3   1    0.39    0.14
   1   3  -1    0.45    0.21
  -1   3   1    0.38    0.31
   1  -3  -1    1.33    0.33
   1  -3  -1    1.18    0.28
  -1  -3   1    0.27    0.17
  -1  -3   1    0.50    0.24
   1   3   0   53.99    1.64
  -1   3   0   51.51    1.61
  -1   3   0   53.44    2.34
   1   3   0   56.11    2.35
   1   3   0   54.06    2.32
  -1   3   0   52.17    2.32
   1  -3   0   53.11    2.22
  -1  -3   0   50.30    2.19
  -1   3   0   55.25    1.64
   1   3   0   52.32    1.61
   1  -3   0   49.88    2.08
  -1  -3   0   54.42    2.21
   1  -3   0   55.14    2.16
  -1  -3   0   55.91    2.11
   1   3   1  870.73   19.37
   1  -3   1  865.96   20.27
  -1   3  -1  863.69   19.87
   1  -3   1  854.78   20.23
  -1  -3  -1  829.12   20.17
   1   3   1  887.39   20.28
  -1  -3  -1  907.45   20.32
  -1   3  -1  874.71   20.45
   1  -3   1  840.10   20.40
  -1  -3  -1  898.77   20.25
  -1   3  -1  862.88   20.44
  -1   3  -1  849.86   19.32
   1   3   1  855.72   20.47
  -1   3  -1  858.26   20.29
   1   3   1  832.46   19.37
  -1   3  -1  880.61   20.31
   1   3   1  856.12   20.47
  -1   3  -2  291.55    7.76
   1   3   2  279.24    7.96
   1   3   2  292.26    8.03
  -1   3  -2  298.10    7.80
  -1  -3  -2  284.91    6.74
   1   3   2  289.48    6.90
   1  -3   2  289.58    7.89
   1   3   2  286.08    7.90
  -1   3  -2  279.33    7.46
  -1  -3  -2  293.00    7.71
  -1   3  -2  295.15    6.96
  -1  -3  -2  284.65    6.71
   1  -3   2  277.89    7.94
  -1  -3  -2  288.24    7.74
  -1  -3  -2  285.42    6.71
   1   3   2  275.33    6.77
  -1   3  -2  283.53    6.99
  -1  -3  -3   16.44    0.76
  -1   3  -3   18.00    0.82
  -1   3  -3   16.27    1.25
   1   3   3   15.67    1.36
  -1   3  -3   17.63    1.30
   1   3   3   14.29    1.31
   1   3   3   17.58    0.88
  -1  -3  -3   15.90    1.23
   1  -3   3   15.79    1.31
   1   3   3   16.76    1.37
  -1  -3  -3   17.13    0.76
  -1  -3  -3   16.09    0.77
  -1  -3  -3   14.13    0.73
  -1   3  -3   17.68    0.94
  -1  -3  -3   19.01    0.79
   1   3   3   19.02    0.81
   1  -3   3   12.64    1.22
  -1  -3  -3   16.79    1.28
  -1  -3  -4   44.06    2.26
   1  -3   4   37.93    2.38
  -1  -3  -4   39.52    2.25
  -1  -3  -4   39.89    2.19
  -1   3  -4   45.17    2.36
   1   3   4   41.41    1.60
  -1  -3  -4   40.96    1.45
   1   3   4   37.06    2.38
  -1   3  -4   40.45    1.48
  -1   3  -4   41.64    2.29
   1   3   4   43.40    2.54
  -1  -3  -4   41.27    2.25
   1   3   4   43.11    2.44
   1  -3   4   39.07    2.33
  -1  -3  -4   41.45    1.55
  -1  -3  -4   40.10    1.52
  -1  -3  -4   38.52    1.42
  -1  -3  -4   44.67    1.49
  -1  -3  -4   42.88    1.47
  -1  -3  -4   36.84    1.73
  -1   3  -4   41.42    1.70
  -1   3  -4   40.14    1.54
  -1  -3  -4   38.88    1.41
   1  -3   5   30.47    2.13
   1   3   5   29.07    2.07
  -1  -3  -5   30.57    1.62
  -1  -3  -5   30.48    2.02
  -1  -3  -5   28.88    1.96
   1  -3   5   27.27    2.13
  -1   3  -5   31.57    1.51
  -1   3  -5   29.92    1.35
  -1   3  -5   29.50    2.07
  -1  -3  -5   30.86    1.27
  -1   3  -5   30.62    2.12
  -1   3  -5   30.79    1.32
   1   3   5   34.55    2.40
   1   3   5   31.60    1.41
   1   3   5   30.61    2.26
  -1  -3  -6    2.63    0.38
  -1  -3  -6    1.81    0.43
  -1   3  -6    2.60    0.44
  -1   3  -6    2.36    0.37
   1   3   6    1.69    0.32
  -1   3  -6    2.19    0.34
  -1  -3  -7   28.00    1.11
  -1  -3  -7   29.24    1.13
  -1   3  -7   27.31    1.21
  -1   3  -7   27.63    1.23
  -1  -3  -7   30.52    1.54
  -1  -3  -7   29.73    1.45
  -1   3  -7   27.03    1.26
  -1   3  -7   29.75    1.20
   1   3   7   26.04    1.17
   1   5  -6   32.34    1.16
   1  -5  -6   34.03    1.07
  -1  -5   6   30.44    1.10
   1  -5  -6   32.56    1.06
   1   5  -6   30.12    1.05
   1   5  -6   32.83    1.18
  -1  -5   6   29.15    1.08
   1   5  -5    0.15    0.18
  -1   5   5    0.35    0.18
   1  -5  -5    0.03    0.12
   1   5  -5    0.22    0.15
  -1  -5   5    0.10    0.16
   1   5  -5    0.10    0.12
   1   5  -5    0.03    0.12
  -1  -5   5    0.21    0.16
   1   5  -5    0.20    0.19
   1  -5  -4   20.84    0.96
   1   5  -4   21.05    1.12
   1  -5  -4   20.77    0.98
   1   5  -4   21.38    1.02
  -1   5   4   20.56    1.12
  -1  -5   4   19.60    1.04
   1   5  -4   20.86    0.96
   1   5  -4   21.04    0.96
   1   5  -4   22.34    1.16
   1  -5  -4   20.97    0.96
  -1  -5   4   21.41    1.08
   1  -5  -3    2.34    0.33
  -1  -5   3    2.94    0.40
  -1   5   3    2.78    0.43
   1   5  -3    3.28    0.41
   1  -5  -3    3.46    0.39
   1   5  -3    2.90    0.41
  -1   5   3    3.52    0.41
   1   5  -3    2.65    0.41
   1  -5  -3    3.09    0.36
  -1  -5   3    3.81    0.45
   1  -5  -2   17.50    0.90
   1   5  -2   16.32    1.51
   1   5  -2   18.37    1.60
   1  -5  -2   18.39    0.93
  -1   5   2   17.96    1.04
   1  -5  -2   18.17    1.58
  -1  -5   2   16.47    1.65
   1  -5  -2   19.09    0.93
  -1  -5   2   19.08    1.02
   1   5  -2   17.75    1.03
  -1   5   2   21.27    1.05
  -1  -5   2   17.63    0.98
   1   5  -1   11.69    0.77
   1  -5  -1   13.10    0.76
  -1   5   1   15.02    1.49
   1   5  -1   10.84    1.23
   1   5  -1   12.11    1.30
  -1  -5   1   12.07    0.78
  -1   5   1   11.07    1.30
  -1   5   1   11.44    0.79
   1  -5  -1   11.23    1.22
   1  -5  -1   10.32    1.19
  -1  -5   1   11.53    1.31
  -1   5   1   12.36    0.80
   1   5  -1   11.67    0.78
   1  -5  -1   12.52    0.74
  -1  -5   1   12.39    0.78
  -1  -5   1   11.76    0.76
   1  -5  -1   11.12    0.71
   1  -5   0   27.88    1.21
  -1  -5   0   28.02    1.22
   1   5   0   23.80    1.90
  -1   5   0   26.86    1.99
   1   5   0   26.26    1.98
  -1   5   0   26.68    1.25
  -1   5   0   28.47    2.07
   1   5   0   26.18    1.24
  -1  -5   0   32.07    2.12
   1  -5   0   28.20    2.02
   1  -5   0   22.92    1.79
  -1  -5   0   27.80    1.20
   1  -5   0   26.67    1.19
   1   5   0   27.76    1.25
  -1   5   0   26.02    1.23
  -1  -5   0   26.43    1.17
   1  -5   0   26.89    1.20
   1  -5   1    7.06    0.60
   1   5   1    7.42    0.64
   1   5   1    6.85    1.02
   1   5   1    6.66    1.01
  -1   5  -1   18.18    1.53
  -1  -5  -1   13.57    0.76
  -1   5  -1   16.18    1.48
  -1  -5  -1    7.30    0.57
   1  -5   1   13.22    0.78
  -1  -5  -1    7.15    0.96
   1  -5   1    7.66    1.06
  -1  -5  -1   11.34    1.22
  -1   5  -1    8.30    0.66
   1  -5   1   13.62    0.79
   1   5   1    6.60    0.59
  -1  -5  -1    6.63    0.55
   1  -5   2   73.44    3.50
  -1  -5  -2   75.14    2.30
  -1  -5  -2   75.23    2.30
   1   5   2   73.96    2.41
  -1   5  -2   75.82    2.50
   1  -5   2   75.43    2.45
  -1  -5  -2   73.80    2.32
  -1   5  -2   75.62    3.49
  -1   5  -2   71.11    3.40
   1   5   2   72.52    2.50
   1  -5   2   68.31    3.53
  -1  -5  -2   74.00    3.42
   1  -5   2   73.81    2.43
   1  -5   3    0.40    0.19
  -1  -5  -3    0.62    0.19
   1   5   3    0.45    0.20
  -1   5  -3    0.58    0.25
   1  -5   3    0.13    0.16
  -1  -5  -3    0.59    0.18
  -1  -5  -3    0.14    0.13
   1   5   3    0.34    0.21
  -1   5  -3    0.19    0.15
  -1  -5  -4   10.80    0.66
  -1   5  -4   11.92    0.84
   1  -5   4   12.00    0.78
   1  -5   4   11.14    0.76
  -1  -5  -4   11.98    0.69
  -1  -5  -4   12.46    0.79
  -1  -5  -4   13.01    0.80
  -1   5  -4   13.71    0.86
  -1   5  -4   12.10    0.70
  -1   5  -4   11.65    0.69
  -1   5  -4   11.16    0.71
  -1  -5  -4   11.83    0.70
   1   5   4   11.80    0.81
  -1   5  -5   84.40    2.60
   1  -5   5   81.75    2.48
   1  -5   5   81.13    2.48
  -1   5  -5   84.71    2.57
  -1   5  -5   84.75    2.34
  -1   5  -5   83.95    2.33
  -1   5  -5   80.14    2.42
   1   5   5   80.18    2.54
  -1  -5  -5   81.01    2.37
   1  -5   6    9.13    0.52
  -1  -5  -6   10.31    0.50
  -1  -5  -6    9.62    0.49
  -1   5  -6    9.79    0.56
  -1   5  -6    9.70    0.51
   1  -5   6    8.96    0.51
  -1   5  -6   10.83    0.59
  -1  -7   2    1.28    0.17
   1  -7  -2    0.98    0.18
   1  -7  -2    1.05    0.18
  -1  -7   2    1.13    0.18
   1  -7  -2    1.56    0.19
   1   7  -2    1.40    0.18
  -1  -7   2    1.52    0.19
  -1  -7   1    0.09    0.10
   1  -7  -1    0.02    0.09
  -1  -7   1    0.08    0.09
   1  -7  -1    0.10    0.10
   1  -7  -1    0.11    0.10
  -1  -7   1    0.11    0.10
   1  -7   0    0.26    0.11
   1  -7   0    0.43    0.13
  -1  -7   0    0.19    0.11
  -1   7   0    0.11    0.11
   1  -7   0    0.20    0.11
   1  -7   1    8.27    0.46
   1  -7   1    7.33    0.43
  -1  -7  -1    6.76    0.42
   1  -7   1    8.14    0.46
   1  -7   2   11.86    0.54
  -1  -7  -2   12.21    0.60
  -1  -7  -2   11.51    0.58
   1  -7   2   12.03    0.54
  -1   7  -2   11.42    0.52
  -1  -7  -2   11.19    0.53
   1  -7   2   12.42    0.56
   2   0  -8    1.21    0.26
   2   0  -8    1.60    0.28
   2   0  -8    1.28    0.25
   2   0  -7    0.11    0.17
   2   0  -7    0.07    0.15
   2   0  -7    0.05    0.17
   2   0  -7   -0.12    0.26
   2   0  -7    0.06    0.21
   2   0  -7   -0.05    0.17
   2   0  -7    0.04    0.17
   2   0  -6   65.25    3.39
   2   0  -6   64.36    3.37
  -2   0   6   64.21    2.98
   2   0  -6   68.84    2.21
   2   0  -6   69.20    2.21
   2   0  -6   71.34    2.34
   2   0  -6   70.14    2.33
   2   0  -6   69.73    2.52
   2   0  -6   68.97    2.37
   2   0  -6   69.88    2.39
   2   0  -6   70.70    2.39
  -2   0   6   67.45    3.21
  -2   0   6   73.11    3.33
  -2   0   5   -0.09    0.18
  -2   0   5   -0.09    0.20
  -2   0   5    0.08    0.16
   2   0  -5    0.08    0.16
   2   0  -5    0.03    0.15
   2   0  -5    0.03    0.12
   2   0  -5    0.17    0.17
   2   0  -5    0.10    0.20
   2   0  -5   -0.10    0.20
   2   0  -5    0.04    0.16
   2   0  -4  357.75    8.33
  -2   0   4  356.42    9.05
  -2   0   4  351.26    9.02
  -2   0   4  355.73    9.04
   2   0  -4  348.64    9.15
   2   0  -4  323.87    9.07
  -2   0   3    0.04    0.17
   2   0  -3   -0.02    0.09
   2   0  -3    0.05    0.16
   2   0  -3    0.05    0.16
   2   0  -3    0.14    0.16
   2   0  -3    0.05    0.13
   2   0  -2   41.31    1.44
   2   0  -2   40.45    1.43
  -2   0   2   38.81    1.34
  -2   0   1    0.06    0.06
   2   0  -1    0.03    0.07
  -2   0   1    0.00    0.02
   2   0  -1    0.01    0.07
   2   0  -1    0.03    0.05
   2   0  -1   -0.01    0.06
   2   0  -1    0.01    0.07
  -2   0   0   28.95    0.78
   2   0   0   27.19    0.73
  -2   0  -1    0.14    0.09
  -2   0  -1   -0.03    0.09
   2   0   1   -0.01    0.07
  -2   0  -1    0.01    0.06
  -2   0  -1    0.01    0.07
   2   0   1    0.01    0.06
  -2   0  -1   -0.01    0.06
  -2   0  -1    0.03    0.06
   2   0   2   72.45    1.95
  -2   0  -2   69.28    2.08
  -2   0  -2   68.26    1.96
  -2   0  -2   63.70    2.05
   2   0   2   63.35    1.94
  -2   0  -2   62.01    2.03
  -2   0  -2   64.70    2.00
  -2   0  -2   67.80    2.02
   2   0   2   67.38    1.93
   2   0   3    0.04    0.11
  -2   0  -3   -0.05    0.15
  -2   0  -3    0.09    0.17
  -2   0  -3    0.05    0.14
   2   0   3    0.03    0.10
  -2   0  -3    0.20    0.16
  -2   0  -3    0.15    0.15
  -2   0  -3    0.10    0.09
  -2   0  -4   39.12    1.35
  -2   0  -4   39.04    1.34
  -2   0  -4   43.25    2.02
   2   0   4   40.77    1.86
  -2   0  -4   41.24    1.95
  -2   0  -4   39.23    1.91
   2   0   4   40.46    1.84
   2   0   4   40.63    1.85
   2   0   5   -0.09    0.15
   2   0   5    0.17    0.20
  -2   0  -5   -0.11    0.13
   2   0   5   -0.08    0.17
  -2   0  -5    0.08    0.18
  -2   0  -5    0.07    0.15
  -2   0  -5   -0.07    0.14
  -2   0  -5   -0.04    0.13
  -2   0  -5    0.10    0.20
  -2   0  -5    0.10    0.25
  -2   0  -6   -0.13    0.23
  -2   0  -6    0.26    0.30
  -2   0  -6    0.23    0.18
   2   0   6    0.11    0.16
   2   0   6    0.11    0.25
  -2   0  -6    0.14    0.17
  -2   0  -6    0.27    0.20
  -2   0  -6   -0.11    0.22
   2   0   6   -0.10    0.23
  -2   0  -6   -0.09    0.16
  -2   0  -6    0.14    0.19
  -2   0  -7    0.04    0.16
  -2   0  -7   -0.05    0.19
  -2   0  -7    0.23    0.21
  -2   0  -7    0.06    0.22
  -2   0  -7   -0.05    0.15
  -2   0  -8   18.33    1.05
  -2   0  -8   18.88    0.88
   2   0   8   18.85    0.86
   2  -2  -8    1.72    0.23
   2  -2  -8    2.04    0.25
   2   2  -8    2.35    0.31
   2  -2  -8    2.42    0.30
   2   2  -8    2.02    0.27
   2  -2  -8    1.74    0.26
   2   2  -7    0.92    0.25
   2  -2  -7    1.06    0.26
   2  -2  -7    1.12    0.24
   2  -2  -7    1.46    0.27
   2   2  -7    1.22    0.30
  -2   2   7    1.01    0.24
   2  -2  -7    1.37    0.29
   2   2  -7    1.21    0.28
   2   2  -7    1.40    0.32
   2  -2  -7    0.78    0.33
   2   2  -7    1.12    0.29
   2   2  -6   48.68    1.87
   2  -2  -6   46.04    2.11
  -2   2   6   45.50    1.79
   2   2  -6   45.33    1.89
   2  -2  -6   44.61    1.58
   2  -2  -6   44.72    1.58
   2   2  -6   46.12    1.80
   2   2  -6   45.49    1.89
   2  -2  -6   47.01    1.77
   2   2  -6   44.93    1.71
   2   2  -5  122.66    5.03
   2  -2  -5  119.06    4.43
   2  -2  -5  124.49    4.51
   2   2  -5  118.95    4.43
   2   2  -5  117.15    4.94
  -2  -2   5  116.64    4.50
  -2   2   5  124.78    3.52
   2   2  -5  112.99    4.53
  -2   2   5  125.64    4.81
   2  -2  -5  120.83    3.34
   2   2  -5  120.00    4.60
  -2   2   5  132.89    4.92
   2   2  -5  125.87    3.46
   2  -2  -5  126.37    3.88
   2   2  -5  122.84    3.64
   2   2  -5  120.03    3.40
   2  -2  -4   60.49    2.57
   2  -2  -4   58.07    2.55
   2   2  -4   58.20    2.91
   2  -2  -4   58.32    2.57
   2   2  -4   59.80    2.96
  -2  -2   4   61.19    2.71
  -2   2   4   62.20    2.78
  -2   2   4   63.25    2.52
   2  -2  -4   55.91    1.79
   2  -2  -4   64.04    2.21
   2   2  -4   59.02    1.85
   2  -2  -4   56.41    1.78
   2   2  -4   56.36    2.00
   2  -2  -4   60.17    1.81
   2   2  -4   60.67    2.04
   2   2  -4   60.94    1.87
   2   2  -4   64.21    2.71
   2   2  -4   59.40    2.64
  -2   2   4   65.52    2.87
  -2   2   4   59.77    1.92
  -2   2   4   64.98    2.88
   2   2  -3 1227.40   28.23
   2   2  -3 1241.18   27.28
   2   2  -3 1230.59   28.23
  -2   2   3 1238.20   28.45
  -2   2   3 1254.28   28.49
  -2   2   3 1240.72   27.36
  -2   2   3 1187.91   28.00
  -2  -2   3 1210.62   28.32
  -2   2   3 1242.52   28.60
   2  -2  -3 1238.03   28.16
   2   2  -3 1208.73   28.69
   2  -2  -3 1224.21   28.14
   2  -2  -3 1204.68   28.13
   2  -2  -3 1209.97   28.15
   2   2  -3 1206.76   28.69
   2  -2  -3 1221.91   27.60
   2   2  -2   19.86    1.09
  -2   2   2   18.11    1.13
  -2   2   2   21.39    1.21
   2   2  -2   19.75    1.09
  -2   2   2   19.33    0.75
  -2   2   2   18.00    1.17
   2  -2  -2   19.41    1.04
  -2  -2   2   18.99    1.10
  -2  -2   2   18.74    1.15
  -2   2   2   21.49    1.17
   2  -2  -2   18.68    1.05
  -2   2   2   18.85    1.10
   2  -2  -2   19.38    0.85
   2   2  -1  146.64    4.00
  -2   2   1  139.69    4.06
  -2   2   1  136.92    4.04
   2   2  -1  140.69    3.97
   2  -2  -1  138.96    3.92
  -2  -2   1  145.90    4.07
  -2   2   1  140.69    4.11
   2   2  -1  143.80    3.95
  -2   2   1  144.67    4.14
   2   2  -1  144.73    3.95
  -2   2   1  145.65    3.74
  -2   2   1  126.40    3.99
   2  -2  -1  146.36    3.87
   2  -2  -1  142.39    3.86
  -2  -2   1  143.24    4.06
  -2  -2   1  144.56    3.95
   2   2  -1  143.85    3.70
  -2  -2   0    2.34    0.34
  -2   2   0    2.02    0.35
   2   2   0    1.81    0.33
   2   2   0    2.53    0.36
  -2   2   0    2.11    0.35
   2  -2   0    2.34    0.34
   2  -2   0    1.92    0.30
  -2   2   0    2.20    0.27
  -2  -2   0    2.18    0.30
   2   2   0    2.18    0.29
  -2  -2   0    1.80    0.32
  -2   2   0    2.26    0.32
   2  -2   0    2.10    0.30
  -2   2  -1  653.52   15.19
   2   2   1  638.11   15.31
  -2   2  -1  688.41   15.24
   2   2   1  638.04   15.30
   2  -2   1  650.07   15.30
  -2   2  -1  636.08   15.28
  -2  -2  -1  640.00   15.14
  -2   2  -1  656.72   15.31
   2  -2   1  691.37   15.51
  -2  -2  -1  663.82   15.14
  -2   2  -1  649.23   15.03
  -2  -2  -1  648.35   14.89
   2  -2   1  648.26   15.12
   2   2   1  662.90   15.26
  -2   2  -1  653.22   15.38
  -2  -2  -1  640.30   15.21
   2  -2   1  646.75   15.23
   2   2   2   26.92    1.41
  -2   2  -2   29.17    1.36
  -2   2  -2   31.98    1.42
   2   2   2   27.62    1.43
   2   2   2   27.99    0.97
  -2  -2  -2   26.97    1.34
   2  -2   2   28.28    1.41
  -2   2  -2   30.61    1.55
  -2   2  -2   27.20    1.29
   2   2   2   32.01    1.53
   2  -2   2   27.98    1.43
   2  -2   2   28.78    1.46
  -2  -2  -2   30.49    1.37
   2   2   3  140.26    4.51
  -2   2  -3  144.29    3.57
   2   2   3  136.42    4.46
   2   2   3  136.98    3.61
  -2   2  -3  137.09    4.32
  -2   2  -3  140.62    4.36
  -2  -2  -3  148.21    3.83
  -2  -2  -3  140.08    4.34
   2   2   3  151.77    4.57
   2  -2   3  138.86    4.41
  -2  -2  -3  142.12    4.27
  -2  -2  -3  148.81    4.32
  -2  -2  -3  138.52    4.33
  -2  -2  -4   47.07    2.23
  -2  -2  -4   46.36    2.20
  -2  -2  -4   45.03    2.25
  -2   2  -4   44.44    2.51
  -2   2  -4   43.25    2.49
   2  -2   4   48.88    2.35
   2   2   4   45.86    2.31
  -2   2  -4   51.93    1.80
  -2   2  -4   49.75    1.79
  -2  -2  -4   43.61    1.49
  -2  -2  -4   47.99    1.61
  -2  -2  -4   47.57    1.62
  -2   2  -4   45.18    2.27
  -2  -2  -4   48.64    1.53
   2   2   4   50.00    2.47
   2   2   4   48.97    1.63
  -2   2  -4   47.54    2.30
   2   2   4   50.42    2.47
  -2   2  -4   46.04    1.55
  -2  -2  -4   42.55    1.47
  -2   2  -4   48.13    1.72
  -2  -2  -4   45.68    1.54
  -2  -2  -4   47.46    1.56
  -2  -2  -4   50.98    1.87
  -2  -2  -5    4.28    0.42
  -2  -2  -5    4.71    0.59
  -2  -2  -5    3.76    0.40
   2  -2   5    3.17    0.63
  -2  -2  -5    3.09    0.61
  -2  -2  -5    4.52    0.72
  -2   2  -5    4.38    0.49
  -2   2  -5    4.25    0.44
   2   2   5    5.74    0.89
  -2   2  -5    3.16    0.67
  -2   2  -5    2.80    0.62
   2   2   5    5.94    0.91
  -2  -2  -5    4.32    0.41
   2   2   5    5.13    0.48
  -2  -2  -6   30.33    1.32
  -2  -2  -6   30.84    1.31
  -2  -2  -6   29.72    1.61
  -2  -2  -6   30.67    1.31
  -2   2  -6   30.67    1.44
  -2   2  -6   27.18    1.38
   2   2   6   28.69    1.33
  -2  -2  -7    1.29    0.29
  -2  -2  -7    1.06    0.34
  -2  -2  -7    2.02    0.32
  -2   2  -7    1.99    0.35
  -2   2  -7    1.45    0.32
  -2  -2  -7    1.78    0.31
  -2   2  -7    1.55    0.31
   2   2   7    2.21    0.33
  -2  -2  -7    2.04    0.32
  -2  -2  -8   12.44    0.61
  -2   2  -8   14.21    0.74
  -2   2  -8   12.57    0.66
  -2  -2  -8   14.75    0.65
  -2  -2  -8   14.31    0.64
  -2  -2  -8   13.30    0.67
  -2   2  -8   13.92    0.69
  -2  -2  -8   12.15    0.65
   2   4  -7   27.56    1.05
   2  -4  -7   26.99    0.94
   2  -4  -7   27.93    0.95
   2   4  -7   27.81    1.01
   2   4  -7   27.01    1.03
   2  -4  -6    3.92    0.41
   2   4  -6    4.34    0.47
   2   4  -6    3.92    0.46
   2  -4  -6    3.51    0.57
   2  -4  -6    4.05    0.38
   2  -4  -6    4.08    0.39
   2   4  -6    3.42    0.40
   2   4  -6    3.43    0.38
  -2   4   6    3.64    0.43
   2   4  -5   39.98    1.70
   2   4  -5   40.50    1.71
   2  -4  -5   44.93    2.11
   2   4  -5   39.81    1.77
   2   4  -5   41.39    1.46
   2   4  -5   39.52    1.44
   2   4  -5   40.73    1.62
  -2   4   5   41.82    1.73
   2   4  -5   41.64    1.59
   2  -4  -5   43.18    1.56
  -2  -4   4   34.49    2.45
   2  -4  -4   35.20    2.19
   2  -4  -4   35.96    2.22
   2  -4  -4   35.42    2.26
   2   4  -4   38.22    1.48
   2   4  -4   37.47    2.33
  -2   4   4   39.18    2.64
   2   4  -4   36.40    2.28
  -2   4   4   36.22    1.60
   2  -4  -4   36.37    1.41
  -2   4   4   34.81    2.51
  -2  -4   4   37.78    2.43
  -2   4   4   36.72    2.44
   2  -4  -4   38.42    1.43
   2   4  -4   39.78    1.65
   2  -4  -4   40.89    1.96
   2   4  -4   38.25    1.70
   2   4  -4   35.31    1.36
   2   4  -4   33.79    1.34
   2   4  -4   36.73    1.61
   2  -4  -4   34.64    1.38
   2   4  -3    3.15    0.37
   2   4  -3    3.37    0.65
  -2   4   3    4.29    0.82
  -2   4   3    2.53    0.66
   2  -4  -3    3.14    0.35
   2   4  -3    2.33    0.55
  -2   4   3    3.42    0.42
   2  -4  -3    3.47    0.36
   2   4  -3    2.67    0.40
  -2   4   3    2.19    0.66
  -2  -4   3    2.59    0.62
   2  -4  -3    3.84    0.69
  -2  -4   3    2.75    0.66
   2  -4  -3    3.08    0.35
   2   4  -3    3.31    0.44
  -2   4   3    3.56    0.38
  -2   4   2   23.43    1.13
  -2   4   2   20.15    1.70
   2   4  -2   27.32    1.75
   2  -4  -2   23.93    1.02
  -2   4   2   25.70    1.88
   2   4  -2   28.21    1.78
   2   4  -2   22.77    1.10
   2  -4  -2   24.27    1.01
  -2   4   2   26.58    1.84
  -2  -4   2   26.67    1.79
  -2  -4   2   26.98    1.90
   2  -4  -2   22.11    1.60
  -2   4   2   24.88    1.09
   2   4  -2   23.09    1.12
   2  -4  -2   25.53    1.04
   2   4  -1   29.71    1.18
  -2   4   1   29.29    1.21
   2  -4  -1   26.24    1.09
   2   4  -1   25.84    1.73
   2   4  -1   28.44    1.79
  -2  -4   1   30.15    1.88
  -2  -4   1   27.78    1.72
   2  -4  -1   27.54    1.09
   2  -4  -1   27.37    1.10
  -2  -4   1   29.14    1.17
   2  -4  -1   24.80    1.68
  -2  -4   1   26.37    1.80
   2  -4  -1   28.21    1.76
   2   4  -1   28.45    1.19
  -2   4   1   27.81    1.19
  -2  -4   1   26.88    1.14
   2  -4  -1   29.07    1.13
  -2   4   0    9.31    1.01
   2   4   0    8.18    0.96
   2  -4   0    7.43    0.53
  -2  -4   0    8.23    0.55
  -2   4   0    8.04    0.95
   2   4   0    7.39    0.92
   2   4   0    7.73    0.57
  -2   4   0    8.00    0.56
   2   4   0    7.32    0.56
  -2  -4   0    7.61    0.90
   2  -4   0    8.16    0.89
   2  -4   0    8.57    0.56
   2  -4   0    8.85    0.54
  -2  -4   0    7.24    0.52
  -2   4   0    7.19    0.95
  -2  -4   0    8.30    0.94
   2  -4   0    7.24    0.90
  -2   4   0    8.57    1.03
  -2  -4   0    7.67    0.53
  -2   4   0    7.05    0.56
   2   4   0    8.09    0.56
   2  -4   0    8.66    0.57
  -2  -4  -1    8.34    0.56
  -2   4  -1    9.40    0.61
  -2   4  -1   10.33    1.06
   2   4   1    9.84    0.65
  -2   4  -1    7.30    0.91
   2   4   1    9.43    0.65
  -2  -4  -1    9.89    0.59
   2  -4   1   10.17    0.64
   2  -4   1    9.43    1.01
  -2  -4  -1    9.69    1.00
  -2  -4  -1    8.14    0.92
  -2  -4  -1    9.29    0.95
   2  -4   1    9.65    1.07
  -2   4  -1    8.62    1.02
  -2   4  -1    8.22    1.02
   2   4   1   10.33    0.65
  -2  -4  -1    8.67    0.55
  -2   4  -1    9.68    0.66
   2  -4   1    9.86    0.63
   2   4   2   28.67    2.04
  -2   4  -2   32.79    1.97
   2   4   2   33.98    1.40
  -2  -4  -2   31.89    1.23
  -2   4  -2   33.48    2.00
   2   4   2   30.79    2.10
   2  -4   2   33.20    2.06
   2   4   2   32.69    1.99
  -2  -4  -2   30.60    1.90
  -2  -4  -2   33.47    1.23
   2  -4   2   37.67    2.26
  -2  -4  -2   29.87    1.87
  -2   4  -2   30.16    1.32
   2   4   2   33.24    1.30
  -2  -4  -2   32.63    1.21
   2   4   3    0.04    0.15
  -2   4  -3    0.21    0.24
  -2   4  -3    0.18    0.16
   2   4   3    0.13    0.23
   2   4   3    0.13    0.23
  -2  -4  -3    0.13    0.13
  -2   4  -3    0.31    0.23
   2  -4   3   -0.12    0.21
   2   4   3   -0.12    0.28
  -2  -4  -3    0.20    0.20
  -2   4  -3   -0.09    0.18
  -2  -4  -3    0.10    0.13
  -2  -4  -3    0.10    0.12
  -2  -4  -3    0.94    0.21
  -2   4  -3    0.29    0.17
   2  -4   3    0.26    0.34
  -2  -4  -3    0.11    0.21
  -2  -4  -3    0.70    0.18
  -2   4  -4   66.27    3.20
  -2   4  -4   68.61    2.21
  -2  -4  -4   68.01    2.14
   2   4   4   70.29    3.60
   2   4   4   62.90    2.31
  -2   4  -4   68.82    3.25
   2   4   4   67.41    3.56
  -2  -4  -4   67.67    3.19
   2   4   4   70.09    3.41
   2  -4   4   65.50    3.33
  -2  -4  -4   63.70    2.07
  -2  -4  -4   69.56    2.29
  -2  -4  -4   71.67    2.30
  -2   4  -4   67.75    2.37
  -2   4  -4   67.25    2.44
  -2  -4  -4   65.21    2.08
  -2  -4  -4   63.03    3.18
  -2  -4  -4   63.49    3.09
   2  -4   4   65.80    3.46
  -2  -4  -4   65.34    3.11
  -2   4  -5   65.19    2.42
  -2  -4  -5   74.61    2.81
  -2  -4  -5   64.57    2.12
   2   4   5   70.62    2.37
  -2   4  -5   66.80    2.19
  -2  -4  -5   65.00    2.22
  -2   4  -5   66.74    2.36
  -2  -4  -5   66.87    2.24
  -2   4  -6   23.41    1.13
  -2  -4  -6   22.81    1.34
  -2   4  -6   21.67    1.13
  -2   4  -6   22.38    1.11
  -2   4  -6   20.76    0.98
   2   4   6   21.39    1.06
  -2  -4  -7    0.16    0.09
  -2  -4  -7    0.23    0.11
  -2   4  -7    0.15    0.13
  -2   4  -7    0.39    0.15
  -2  -4  -7    0.28    0.12
  -2  -6   4   22.89    0.93
   2  -6  -4   20.11    0.83
  -2  -6   4   23.46    0.94
   2  -6  -4   19.51    0.83
   2   6  -4   21.87    0.92
   2   6  -4   22.95    0.87
   2   6  -4   25.03    0.90
   2  -6  -4   22.49    0.89
  -2  -6   4   21.91    0.93
   2  -6  -3    2.21    0.28
  -2  -6   3    2.52    0.32
  -2  -6   3    2.52    0.31
   2  -6  -3    2.66    0.31
   2   6  -3    2.28    0.28
   2   6  -3    2.39    0.33
   2   6  -3    2.36    0.29
  -2   6   3    2.30    0.34
   2   6  -3    2.56    0.32
   2  -6  -3    2.13    0.29
  -2  -6   3    2.70    0.34
  -2  -6   2    2.53    0.33
   2  -6  -2    2.24    0.30
  -2   6   2    1.84    0.32
   2  -6  -2    2.23    0.30
  -2  -6   2    2.53    0.33
   2   6  -2    2.29    0.29
   2   6  -2    2.39    0.33
   2   6  -2    2.42    0.29
  -2   6   2    2.05    0.33
   2  -6  -2    1.89    0.29
   2   6  -2    3.06    0.38
  -2  -6   2    2.17    0.33
  -2  -6   1   28.61    1.20
   2  -6  -1   27.33    1.18
  -2   6   1   28.70    1.29
  -2  -6   1   28.54    1.23
   2  -6  -1   28.36    1.20
  -2  -6   1   31.29    1.24
   2  -6  -1   27.00    1.17
  -2   6   1   30.79    1.30
  -2  -6   0    7.08    0.54
   2  -6   0    5.46    0.49
  -2   6   0    5.88    0.54
  -2  -6   0    6.12    0.50
   2   6   0    6.20    0.53
   2  -6   0    6.48    0.53
  -2  -6   0    5.96    0.51
   2  -6   0    6.31    0.53
   2  -6   1   34.05    1.35
  -2  -6  -1   31.25    1.24
   2   6   1   29.98    1.34
  -2  -6  -1   32.25    1.29
   2  -6   1   32.71    1.32
   2   6   1   34.12    1.36
  -2   6  -1   31.58    1.33
  -2  -6  -1   31.16    1.24
   2  -6   1   31.03    1.30
   2  -6   2    9.75    0.65
   2   6   2    9.81    0.65
   2  -6   2    8.69    0.62
  -2   6  -2    8.79    0.61
   2  -6   2    8.33    0.61
  -2  -6  -2    8.79    0.59
   2   6   2    9.15    0.67
   2  -6   3   68.65    2.13
   2  -6   3   70.89    2.15
  -2  -6  -3   72.43    2.20
  -2  -6  -3   72.34    2.21
  -2   6  -3   67.04    2.02
  -2   6  -3   66.27    2.02
  -2   6  -3   66.08    2.09
  -2   6  -3   66.39    2.08
   2  -6   3   70.17    2.14
  -2  -6  -3   66.01    2.04
   2   6   3   65.74    2.17
   2  -6   4    0.05    0.12
  -2  -6  -4    0.14    0.13
  -2  -6  -4    0.13    0.12
   2  -6   4    0.23    0.15
  -2   6  -4    0.11    0.10
  -2   6  -4    0.26    0.15
  -2   6  -4    0.26    0.12
  -2  -6  -4    0.31    0.13
   2  -6   4    0.20    0.13
   3   1  -8    0.97    0.22
   3  -1  -8    1.27    0.24
   3  -1  -8    1.33    0.23
   3  -1  -8    1.14    0.23
   3  -1  -8    0.43    0.30
   3   1  -8    1.09    0.24
   3   1  -8    1.08    0.25
   3   1  -8    1.18    0.23
   3  -1  -8    1.29    0.25
  -3   1   8    1.02    0.21
   3  -1  -8    1.20    0.24
   3  -1  -7    0.34    0.20
   3  -1  -7    0.52    0.20
   3  -1  -7    0.26    0.28
   3   1  -7    0.53    0.27
   3   1  -7    0.41    0.23
   3  -1  -7    0.68    0.24
   3  -1  -7    0.65    0.23
   3   1  -7    0.15    0.19
   3  -1  -7    0.77    0.24
   3   1  -7    0.93    0.26
   3  -1  -7    0.64    0.24
   3   1  -7    0.30    0.20
   3   1  -6    1.63    0.56
   3  -1  -6    2.13    0.56
   3  -1  -6    2.13    0.59
   3   1  -6    1.33    0.54
   3   1  -6    1.12    0.56
  -3  -1   6    1.74    0.49
  -3   1   6    1.75    0.52
  -3  -1   6    1.85    0.51
   3   1  -6    1.40    0.31
  -3   1   6    1.90    0.54
  -3   1   6    0.92    0.37
  -3  -1   6    2.26    0.50
   3  -1  -6    1.75    0.44
   3   1  -6    1.99    0.37
   3  -1  -6    0.95    0.31
   3   1  -6    1.84    0.37
   3  -1  -6    1.67    0.34
   3   1  -6    1.72    0.32
   3  -1  -5   28.87    1.83
   3  -1  -5   29.43    1.84
   3   1  -5   28.57    1.80
   3   1  -5   26.16    1.92
   3   1  -5   26.74    1.94
  -3   1   5   30.34    1.91
  -3   1   5   31.24    1.93
   3   1  -5   29.47    1.29
  -3  -1   5   28.39    1.77
  -3   1   5   29.42    1.78
  -3  -1   5   31.15    1.73
   3  -1  -5   34.26    1.52
   3   1  -5   30.99    1.31
   3   1  -5   27.82    1.24
   3   1  -5   27.81    1.24
   3  -1  -5   27.78    1.35
   3   1  -5   27.73    1.28
   3   1  -5   28.55    1.19
   3  -1  -5   31.58    1.25
   3  -1  -4  852.46   20.10
   3   1  -4  845.57   20.48
   3  -1  -4  858.35   20.09
   3   1  -4  846.93   20.48
   3   1  -4  809.56   20.21
   3   1  -4  795.06   19.08
   3   1  -4  822.51   20.21
  -3   1   4  898.46   20.30
   3  -1  -4  852.47   19.04
  -3   1   4  868.89   20.25
   3   1  -4  852.99   19.22
  -3  -1   4  881.17   20.14
  -3  -1   4  881.93   19.91
  -3   1   4  848.14   20.08
   3   1  -4  845.37   19.18
   3   1  -4  848.45   19.19
   3  -1  -4  849.93   19.33
   3   1  -4  868.78   19.24
   3   1  -4  846.26   19.21
   3   1  -3  728.51   16.95
   3   1  -3  729.73   16.17
  -3   1   3  745.98   16.99
  -3   1   3  731.37   16.95
   3   1  -3  709.43   16.93
  -3   1   3  724.98   16.94
  -3   1   3  677.69   17.03
  -3  -1   3  754.68   16.78
   3  -1  -3  705.73   16.79
   3  -1  -3  746.67   16.88
   3   1  -3  731.14   17.13
   3  -1  -3  737.23   16.89
   3   1  -3  689.05   17.06
   3  -1  -3  702.44   16.31
   3   1  -2 2312.46   51.47
   3   1  -2 2323.10   51.48
  -3   1   2 2330.92   51.51
  -3   1   2 2276.99   51.51
   3  -1  -2 2320.54   51.44
  -3   1   2 2343.28   51.35
   3  -1  -2 2306.40   51.44
   3  -1  -2 2366.61   51.42
   3  -1  -2 2310.33   51.19
   3   1  -2 2266.35   51.63
   3   1  -2 2318.90   51.65
   3   1  -2 2313.28   51.25
  -3   1   2 2365.49   51.36
  -3  -1   2 2333.31   51.33
  -3   1   2 2320.64   51.74
   3  -1  -2 2324.29   51.43
  -3   1   1   82.68    2.30
  -3   1   1   84.26    2.31
   3   1  -1   84.08    2.27
   3   1  -1   86.40    2.29
   3  -1  -1   79.60    2.01
   3  -1  -1   79.00    2.01
  -3   1   1   82.48    2.37
   3  -1  -1   84.59    2.26
  -3   1   1   80.50    2.36
   3   1  -1   81.26    2.18
   3   1  -1   82.14    2.36
   3   1  -1   79.97    2.36
   3   1  -1   81.97    2.20
  -3  -1   1   82.88    2.27
  -3   1   1   86.10    2.01
  -3  -1   1   83.90    2.08
   3  -1  -1   85.18    2.21
   3   1   0  196.42    4.59
  -3   1   0  187.85    4.57
   3   1   0  188.55    4.57
  -3   1   0  189.90    4.58
   3   1   0  188.91    4.36
   3   1   0  189.44    4.40
  -3  -1   0  192.53    4.57
   3  -1   0  193.93    4.58
  -3   1   0  195.57    4.59
   3   1   0  183.31    4.28
   3  -1   0  190.19    4.44
  -3   1   0  177.20    4.58
  -3  -1   0  187.82    4.44
  -3   1   0  192.32    4.55
   3   1   0  204.12    4.54
   3   1   1    4.89    0.38
   3   1   1    4.66    0.36
  -3   1  -1    4.99    0.37
  -3   1  -1    4.15    0.35
   3   1   1    4.77    0.37
  -3   1  -1    5.02    0.41
  -3  -1  -1    5.37    0.36
  -3   1  -1    5.46    0.42
  -3   1  -1    4.76    0.40
   3  -1   1    4.69    0.44
  -3  -1  -1    5.17    0.37
  -3   1  -1    4.51    0.39
   3  -1   1    4.77    0.38
   3   1   1    4.73    0.30
  -3   1  -1    5.85    0.43
   3  -1   1    4.75    0.33
  -3  -1  -1    4.79    0.38
  -3   1  -1    4.64    0.36
   3  -1   1    5.15    0.39
  -3   1  -2  148.11    3.85
   3   1   2  133.87    3.80
   3   1   2  144.63    3.85
   3   1   2  139.58    3.84
  -3   1  -2  150.53    3.86
  -3  -1  -2  143.12    3.80
   3   1   2  143.08    3.73
   3   1   2  141.00    3.91
   3  -1   2  140.65    3.84
  -3   1  -2  138.31    3.80
  -3   1  -2  144.60    4.01
   3  -1   2  148.87    3.77
  -3   1  -2  139.71    3.97
  -3  -1  -2  145.58    3.84
  -3  -1  -2  138.11    3.76
   3  -1   2  141.69    3.81
  -3  -1  -2  140.89    3.77
   3  -1   2  146.91    4.03
  -3   1  -2  141.45    3.97
  -3   1  -2  135.71    3.94
  -3  -1  -2  135.05    3.82
  -3   1  -3   27.31    1.39
  -3   1  -3   29.53    0.96
   3   1   3   29.63    1.44
   3   1   3   29.71    1.43
  -3   1  -3   29.03    1.42
  -3  -1  -3   29.20    1.05
  -3   1  -3   29.90    1.49
   3   1   3   29.70    1.34
   3   1   3   29.47    1.41
   3  -1   3   29.77    1.35
  -3   1  -3   30.78    1.58
   3  -1   3   30.20    1.40
   3  -1   3   29.59    1.35
  -3   1  -3   26.34    1.46
  -3   1  -3   28.01    1.48
  -3  -1  -3   25.79    1.35
  -3  -1  -3   30.82    1.38
  -3  -1  -3   28.53    1.37
   3  -1   4  141.65    4.20
   3  -1   4  132.75    4.21
   3   1   4  132.25    4.13
  -3  -1  -4  133.61    3.51
  -3   1  -4  129.79    3.59
  -3  -1  -4  131.14    3.49
  -3   1  -4  135.92    3.61
  -3  -1  -4  128.87    3.43
  -3  -1  -4  133.89    3.62
  -3   1  -4  134.28    3.55
  -3   1  -4  133.29    3.54
  -3  -1  -4  135.82    3.46
  -3  -1  -4  136.96    4.27
  -3   1  -4  131.64    4.51
  -3   1  -4  132.07    4.52
  -3  -1  -4  132.70    4.21
  -3   1  -4  134.44    3.53
  -3   1  -4  127.58    4.34
  -3   1  -4  125.55    4.32
  -3   1  -4  128.35    3.43
  -3  -1  -4  129.03    3.38
   3   1   4  135.83    4.32
   3   1   4  129.34    4.25
  -3   1  -4  134.55    3.56
  -3  -1  -5   47.33    2.40
  -3   1  -5   52.71    2.75
  -3   1  -5   49.24    2.67
  -3  -1  -5   41.74    2.27
   3   1   5   43.06    2.36
   3   1   5   46.55    2.42
  -3   1  -5   49.54    1.76
   3  -1   5   43.86    2.20
   3   1   5   43.45    2.22
  -3  -1  -5   45.91    1.63
  -3   1  -5   45.88    1.72
  -3   1  -5   42.40    1.67
  -3  -1  -5   44.96    1.61
  -3  -1  -5   41.95    1.74
  -3   1  -5   46.13    1.70
  -3  -1  -5   46.81    1.63
  -3   1  -6   31.38    2.35
  -3  -1  -6   33.41    2.24
  -3   1  -6   35.38    2.49
  -3  -1  -6   34.71    2.27
   3  -1   6   35.34    2.15
   3  -1   6   32.28    2.07
   3   1   6   39.61    2.43
  -3   1  -6   37.25    1.60
   3   1   6   36.20    2.31
   3  -1   6   35.76    2.11
   3   1   6   38.39    2.17
  -3  -1  -6   39.47    1.55
  -3   1  -6   40.73    1.69
  -3  -1  -6   38.89    1.54
  -3  -1  -6   34.27    1.67
  -3   1  -6   37.38    1.58
  -3  -1  -6   33.30    1.46
  -3   1  -7   23.89    1.10
  -3  -1  -7   24.40    1.07
  -3  -1  -7   22.17    1.03
  -3  -1  -7   22.82    1.13
  -3   1  -7   22.23    1.25
  -3  -1  -7   22.19    1.12
  -3  -1  -7   25.53    1.41
  -3   1  -7   20.58    1.11
  -3  -1  -7   24.68    1.17
   3   1   7   23.10    1.10
  -3  -1  -7   21.29    1.11
  -3  -1  -8    0.03    0.13
  -3   1  -8   -0.08    0.13
  -3   1  -8    0.03    0.14
  -3   1  -8    0.14    0.15
  -3  -1  -8    0.15    0.13
   3  -3  -7   13.18    0.76
   3  -3  -7   14.58    0.74
   3  -3  -7   12.86    0.70
   3   3  -7   14.34    0.80
   3  -3  -7   13.23    1.00
   3  -3  -7   13.99    0.69
   3  -3  -7   13.32    0.67
   3   3  -7   12.37    0.81
   3   3  -7   12.49    0.75
  -3   3   7   13.20    0.79
   3  -3  -6   16.18    0.91
   3   3  -6   13.97    0.91
   3   3  -6   13.61    0.95
   3  -3  -6   14.86    0.80
   3  -3  -6   15.69    0.82
   3   3  -6   14.45    0.86
  -3   3   6   14.93    0.93
   3   3  -6   13.78    0.88
   3  -3  -6   18.14    1.31
   3  -3  -6   12.79    1.08
   3   3  -5   86.23    3.77
   3   3  -5   81.46    2.55
  -3   3   5   85.86    4.03
   3   3  -5   86.32    3.76
  -3   3   5   85.41    4.02
  -3   3   5   85.02    2.72
   3  -3  -5   78.23    2.45
  -3   3   5   83.02    3.77
  -3  -3   5   78.45    3.67
   3  -3  -5   80.87    3.02
   3   3  -5   80.04    2.78
   3   3  -5   85.19    2.67
   3  -3  -5   79.25    3.53
  -3  -3   5   81.00    3.89
   3  -3  -5   83.59    3.61
   3  -3  -4  297.01    8.40
   3  -3  -4  283.80    8.40
  -3  -3   4  289.68    8.87
   3  -3  -4  288.42    8.37
   3   3  -4  298.20    8.53
   3   3  -4  302.42    7.20
  -3   3   4  298.05    7.37
   3  -3  -4  299.12    7.13
  -3   3   4  291.08    8.90
   3   3  -4  294.95    8.50
  -3   3   4  300.32    8.96
  -3  -3   4  288.08    8.64
  -3   3   4  302.35    8.88
   3  -3  -4  293.76    7.12
   3  -3  -4  297.22    7.72
   3   3  -4  301.18    7.50
   3   3  -4  291.57    7.29
   3  -3  -4  286.83    7.11
  -3  -3   3   53.17    2.68
   3  -3  -3   57.19    2.52
   3   3  -3   59.42    1.81
   3   3  -3   58.35    2.55
   3  -3  -3   57.54    1.76
   3   3  -3   61.30    2.60
  -3   3   3   58.76    1.91
  -3   3   3   54.52    2.71
  -3   3   3   54.70    2.72
  -3   3   3   56.03    2.77
  -3  -3   3   58.62    2.68
   3  -3  -3   57.29    2.45
   3  -3  -3   57.15    1.76
   3  -3  -3   56.40    2.09
   3   3  -3   56.39    1.96
   3   3  -3   55.08    1.89
   3   3  -3   58.73    1.86
   3  -3  -3   56.62    1.75
   3  -3  -2   17.21    0.75
  -3   3   2   17.53    1.30
   3   3  -2   18.10    1.24
  -3   3   2   17.17    0.82
   3   3  -2   17.70    1.21
  -3   3   2   16.01    1.25
  -3   3   2   20.07    1.44
   3  -3  -2   20.94    1.22
  -3  -3   2   18.63    1.35
  -3  -3   2   19.69    1.31
   3   3  -2   16.43    0.81
   3   3  -2   16.59    0.86
   3  -3  -2   18.31    0.76
   3  -3  -2   18.20    1.23
  -3  -3   2   17.61    1.31
   3  -3  -2   18.89    0.77
   3  -3  -2   18.50    0.99
   3   3  -1    0.13    0.12
  -3  -3   1    0.14    0.18
  -3   3   1    0.40    0.24
   3  -3  -1    0.25    0.20
  -3   3   1    0.16    0.21
  -3   3   1    0.15    0.10
   3   3  -1    0.29    0.12
  -3   3   1    0.15    0.22
   3   3  -1   -0.07    0.16
   3   3  -1    0.13    0.19
  -3   3   1    0.07    0.18
   3  -3  -1    0.11    0.14
   3  -3  -1    0.16    0.17
  -3   3   1    0.42    0.30
  -3  -3   1    0.24    0.16
  -3  -3   1    0.07    0.18
   3   3   0    0.22    0.12
  -3  -3   0    0.19    0.17
  -3   3   0    0.77    0.31
   3  -3   0    0.19    0.19
  -3   3   0    0.08    0.20
  -3   3   0    0.31    0.13
   3   3   0    0.11    0.10
  -3  -3   0    0.20    0.18
  -3  -3   0    0.20    0.18
   3  -3   0    0.24    0.18
   3   3   1    6.69    0.46
   3  -3   1    6.25    0.70
   3   3   1    6.50    0.69
  -3   3  -1    7.56    0.66
  -3  -3  -1    7.14    0.74
   3  -3   1    7.32    0.84
  -3  -3  -1    6.45    0.68
   3  -3   1    7.31    0.77
  -3   3  -1    6.24    0.75
  -3   3  -1    7.06    0.79
  -3  -3  -1    7.21    0.70
  -3   3  -1    7.04    0.44
   3   3   1    7.69    0.79
  -3   3  -1    8.46    0.79
   3   3   1    5.83    0.71
  -3   3  -1    6.58    0.70
   3   3   1    6.56    0.45
   3   3   2   23.40    1.53
  -3   3  -2   25.74    1.46
  -3  -3  -2   23.08    0.87
   3   3   2   21.30    0.94
  -3   3  -2   25.84    1.47
   3   3   2   20.78    1.46
   3   3   2   20.99    1.41
  -3   3  -2   20.00    1.26
   3  -3   2   20.91    1.41
  -3  -3  -2   22.06    1.38
  -3   3  -2   22.48    1.00
   3  -3   2   21.92    0.92
  -3  -3  -2   22.82    1.38
   3  -3   2   24.20    1.54
   3   3   2   21.85    0.89
  -3   3  -2   22.30    1.05
  -3  -3  -3    7.55    0.48
  -3   3  -3    6.98    0.49
  -3   3  -3    6.48    0.79
   3   3   3    6.37    0.52
   3   3   3    6.21    0.85
  -3   3  -3    7.25    0.83
   3   3   3    8.73    1.00
   3  -3   3    5.95    0.81
  -3  -3  -3    6.05    0.79
   3   3   3    6.74    0.86
  -3  -3  -3    7.40    0.46
  -3  -3  -3    6.74    0.48
  -3  -3  -3    7.07    0.49
  -3   3  -3    7.53    0.59
   3  -3   3    7.98    0.55
  -3  -3  -3    6.42    0.78
   3  -3   3   10.19    1.07
   3   3   3    7.88    0.50
  -3  -3  -3    6.58    0.44
  -3   3  -3    7.12    0.59
  -3   3  -4    3.95    0.40
   3   3   4    5.74    0.89
  -3  -3  -4    4.29    0.40
  -3   3  -4    3.94    0.70
   3   3   4    4.42    0.78
   3   3   4    3.59    0.42
  -3   3  -4    3.44    0.64
  -3  -3  -4    4.79    0.72
   3   3   4    3.98    0.74
   3  -3   4    4.56    0.78
  -3  -3  -4    4.15    0.44
  -3  -3  -4    4.41    0.45
  -3  -3  -4    3.82    0.37
  -3  -3  -4    4.36    0.42
  -3  -3  -4    4.44    0.42
  -3   3  -4    3.68    0.46
  -3  -3  -4    4.07    0.38
  -3  -3  -4    4.69    0.76
  -3  -3  -4    4.02    0.67
   3  -3   4    4.11    0.77
  -3  -3  -4    4.45    0.71
  -3   3  -5   13.82    1.42
  -3  -3  -5   17.13    0.87
   3   3   5   16.78    1.63
  -3   3  -5   17.17    0.92
   3   3   5   16.11    0.96
   3   3   5   16.87    1.64
  -3   3  -5   14.90    1.45
   3   3   5   17.60    1.56
   3  -3   5   18.39    1.60
  -3  -3  -5   17.75    0.98
  -3  -3  -5   16.62    0.94
  -3   3  -5   15.85    1.04
  -3  -3  -5   16.59    0.89
  -3  -3  -5   16.55    0.89
  -3   3  -5   16.62    0.95
  -3  -3  -5   16.70    1.46
   3  -3   5   14.82    1.53
  -3  -3  -5   16.97    1.48
  -3  -3  -6    1.44    0.28
  -3  -3  -6    1.84    0.31
  -3  -3  -6    1.62    0.43
  -3   3  -6    1.65    0.35
  -3   3  -6    1.32    0.31
   3   3   6    1.82    0.33
  -3   3  -6    1.44    0.28
  -3   3  -7   15.74    0.88
  -3   3  -7   18.35    0.95
  -3  -3  -7   18.67    1.17
  -3   3  -7   17.60    0.95
  -3   3  -7   18.23    0.89
   3   3   7   17.74    0.88
  -3  -5   6    0.02    0.10
   3  -5  -6   -0.04    0.11
   3  -5  -6    0.02    0.09
   3  -5  -6    0.06    0.11
   3   5  -6    0.03    0.11
  -3  -5   6    0.09    0.11
   3   5  -6    0.08    0.15
   3   5  -5    5.92    0.53
   3   5  -5    5.28    0.51
  -3  -5   5    5.53    0.48
   3  -5  -5    5.31    0.42
  -3  -5   5    5.06    0.46
   3  -5  -5    5.30    0.42
   3   5  -5    5.71    0.42
   3   5  -5    4.96    0.40
   3   5  -5    4.47    0.43
   3   5  -5    5.33    0.46
   3  -5  -5    4.67    0.41
  -3   5   5    4.71    0.48
   3  -5  -4  110.69    3.16
   3   5  -4  118.04    3.43
   3   5  -4  111.04    3.40
   3  -5  -4  112.16    3.16
  -3  -5   4  112.60    3.31
  -3  -5   4  113.18    3.31
   3   5  -4  110.39    3.13
   3   5  -4  114.68    3.15
   3   5  -4  116.55    3.25
   3  -5  -4  113.16    3.17
  -3   5   4  116.70    3.44
   3  -5  -3   72.14    2.24
   3   5  -3   76.82    2.48
  -3   5   3   74.51    2.33
   3  -5  -3   70.18    2.23
   3   5  -3   72.68    2.47
  -3  -5   3   71.19    2.37
  -3  -5   3   71.06    2.36
   3   5  -3   65.73    2.17
   3   5  -3   66.75    2.18
   3   5  -3   74.46    2.33
   3  -5  -3   70.00    2.24
  -3   5   3   69.99    2.44
   3   5  -2    2.37    0.58
  -3   5   2    0.75    0.24
   3   5  -2    1.07    0.41
   3  -5  -2    1.21    0.26
   3   5  -2    1.56    0.31
  -3   5   2    1.24    0.28
  -3  -5   2    1.35    0.29
   3   5  -2    1.43    0.31
   3  -5  -2    1.34    0.26
   3  -5  -2    1.06    0.24
  -3  -5   2    1.48    0.30
   3   5  -2    1.15    0.29
  -3  -5   2    1.36    0.49
   3  -5  -2    1.67    0.49
  -3   5   1   10.49    0.75
  -3  -5   1   10.34    0.70
   3  -5  -1   11.66    0.72
   3  -5  -1    9.58    0.66
  -3  -5   1   10.19    0.69
  -3   5   1    9.85    1.22
  -3   5   1   10.20    1.24
   3  -5  -1    9.96    0.68
  -3  -5   1   13.05    0.79
   3   5  -1    8.65    1.09
   3   5  -1   10.96    1.23
  -3   5   1   10.88    0.76
   3   5  -1    9.86    0.68
   3  -5  -1   11.37    1.22
  -3  -5   1   11.59    1.30
   3  -5  -1   10.21    1.20
   3  -5   0   25.21    1.14
   3   5   0   26.51    1.18
  -3  -5   0   24.99    1.11
  -3   5   0   23.34    1.17
   3  -5   0   25.27    1.14
   3  -5   0   22.58    1.07
  -3  -5   0   24.45    1.10
  -3  -5   0   24.22    1.85
   3  -5   0   20.51    1.99
   3  -5   0   21.64    1.76
  -3   5   0   24.90    1.18
  -3   5   0   22.07    1.80
   3   5   0   23.92    1.17
   3   5   0   26.07    1.95
   3   5   0   25.35    1.92
   3  -5   0   24.41    1.13
  -3  -5   0   24.42    1.13
  -3   5   0   23.38    1.84
   3   5   1   14.73    1.49
  -3  -5  -1   17.41    0.90
   3  -5   1   16.57    0.92
  -3   5  -1   15.51    1.46
   3   5   1   16.70    1.59
  -3   5  -1   15.35    1.48
   3   5   1   15.60    0.94
   3  -5   1   16.53    1.50
   3   5   1   16.77    0.98
  -3  -5  -1   18.35    0.89
   3  -5   1   18.16    0.97
   3  -5   1   18.31    1.63
  -3  -5  -1   16.13    1.45
  -3   5  -1   16.51    0.96
   3   5   1   17.89    0.95
  -3  -5  -1   16.04    0.84
   3  -5   1   17.58    0.95
  -3  -5  -2   97.56    2.81
   3   5   2   94.12    2.98
   3  -5   2   95.61    4.10
  -3  -5  -2   88.91    3.85
  -3  -5  -2   96.15    2.75
   3  -5   2   92.28    2.90
  -3  -5  -2   93.48    2.80
  -3  -5  -2   95.46    2.81
   3  -5   2   94.11    2.91
  -3  -5  -2   95.79    2.74
   3   5   2   97.83    2.91
  -3  -5  -2   88.03    3.84
   3  -5   2   89.80    4.11
   3  -5   3    0.53    0.22
  -3   5  -3    0.75    0.24
   3  -5   3    0.22    0.19
   3   5   3    0.52    0.22
  -3   5  -3    0.61    0.21
  -3  -5  -3    0.69    0.21
   3  -5   4   93.32    2.91
  -3  -5  -4   97.46    2.95
  -3  -5  -4   94.89    2.92
  -3   5  -4   97.85    3.03
   3  -5   4   98.37    2.94
  -3   5  -4   94.70    2.83
  -3  -5  -4   99.86    2.80
   3   5   4   96.16    2.99
   3  -5   5  203.09    5.11
  -3   5  -5  204.45    5.22
   3  -5   5  197.85    5.09
  -3   5  -5  196.85    5.15
  -3  -5  -5  194.88    5.09
  -3  -5  -5  199.14    5.10
  -3   5  -5  208.27    4.94
  -3   5  -5  208.02    4.94
  -3   5  -5  198.51    5.03
  -3  -5  -5  189.78    4.96
   3   5   5  201.50    5.17
  -3  -5  -6   38.69    1.17
   3  -5   6   36.37    1.20
  -3  -5  -6   39.15    1.18
  -3   5  -6   36.14    1.24
  -3   5  -6   37.43    1.20
  -3   5  -6   37.81    1.29
   3  -5   6   35.25    1.19
   3  -7  -2    0.02    0.07
   3  -7  -2    0.08    0.10
  -3  -7   2    0.07    0.09
   3   7  -2    0.11    0.09
   3  -7  -2    0.29    0.10
   3  -7  -1    0.51    0.14
   3  -7  -1    0.62    0.14
  -3   7   1    0.60    0.16
  -3  -7   1    0.55    0.15
   3  -7  -1    0.45    0.13
  -3   7   0    0.99    0.19
   3  -7   0    1.24    0.18
   3  -7   0    1.00    0.18
   3  -7   0    1.38    0.19
   3   7   0    1.05    0.17
   3  -7   0    1.28    0.19
  -3  -7   0    1.27    0.20
   3  -7   1    0.80    0.17
   3  -7   1    0.73    0.15
  -3  -7  -1    0.90    0.16
   3  -7   1    0.64    0.14
   3  -7   2    6.60    0.39
  -3  -7  -2    6.38    0.42
  -3  -7  -2    6.47    0.42
  -3   7  -2    6.30    0.37
   3  -7   2    6.68    0.39
  -3  -7  -2    6.20    0.37
   3  -7   2    6.99    0.39
   4   0  -8   17.87    0.81
   4   0  -8   18.41    0.82
   4   0  -8   15.70    0.88
   4   0  -8   17.01    0.91
   4   0  -8   16.21    0.83
   4   0  -7    0.04    0.15
   4   0  -7    0.04    0.16
   4   0  -7    0.05    0.18
   4   0  -7   -0.12    0.27
   4   0  -7    0.06    0.20
   4   0  -7    0.10    0.19
   4   0  -7   -0.12    0.16
   4   0  -6  107.93    4.62
   4   0  -6  107.15    4.63
  -4   0   6  118.99    4.33
   4   0  -6  117.00    3.29
   4   0  -6  117.38    3.29
  -4   0   6  121.33    4.57
  -4   0   6  120.08    4.55
   4   0  -6  114.19    3.44
   4   0  -6  112.35    3.45
   4   0  -6  114.02    3.44
  -4   0   5    0.08    0.17
   4   0  -5    0.06    0.13
   4   0  -5    0.03    0.12
   4   0  -5   -0.08    0.17
   4   0  -5   -0.11    0.16
   4   0  -5    0.08    0.20
   4   0  -5   -0.10    0.18
   4   0  -5    0.10    0.23
  -4   0   5   -0.09    0.20
  -4   0   5   -0.09    0.18
   4   0  -4  100.94    3.45
   4   0  -4   96.31    3.41
   4   0  -4  101.69    3.31
  -4   0   4   97.17    3.30
  -4   0   4   99.47    3.32
  -4   0   4  101.27    3.38
   4   0  -4  100.93    2.76
   4   0  -4   88.86    2.59
   4   0  -4   99.29    2.68
   4   0  -3   -0.05    0.15
   4   0  -3    0.03    0.10
   4   0  -3   -0.05    0.12
   4   0  -3    0.05    0.13
   4   0  -3   -0.05    0.12
  -4   0   3    0.05    0.13
   4   0  -3    0.08    0.12
   4   0  -2 8060.16  197.72
   4   0  -2 8182.78  197.72
  -4   0   2 8427.53  197.77
  -4   0   2 9999.00  197.85
   4   0  -2 9437.65  197.76
   4   0  -2 9901.30  197.78
   4   0  -2 9405.31  197.76
   4   0  -1    0.04    0.07
   4   0  -1   -0.01    0.07
   4   0  -1    0.03    0.07
   4   0  -1    0.02    0.05
   4   0  -1   -0.01    0.06
   4   0  -1    0.12    0.10
   4   0  -1   -0.02    0.08
  -4   0   1    0.14    0.08
  -4   0   1    0.14    0.07
   4   0   0   15.01    0.53
  -4   0   0   15.75    0.50
  -4   0   0   16.46    0.59
  -4   0   0   15.39    0.46
   4   0   0   15.22    0.59
   4   0   0   15.08    0.51
   4   0   0   17.00    0.51
  -4   0  -1    0.07    0.07
   4   0   1   -0.02    0.10
  -4   0  -1    0.10    0.07
   4   0   1    0.02    0.06
   4   0   1    0.05    0.07
  -4   0  -1   -0.02    0.10
  -4   0  -1    0.01    0.07
  -4   0  -1   -0.01    0.06
  -4   0  -1    0.01    0.06
  -4   0  -1   -0.01    0.08
  -4   0  -2    7.43    0.54
  -4   0  -2    6.95    0.52
   4   0   2    7.16    0.52
  -4   0  -2    7.88    0.58
   4   0   2    7.87    0.52
  -4   0  -2    8.51    0.57
   4   0   2    8.96    0.51
   4   0   2    7.64    0.50
  -4   0  -2    8.44    0.53
  -4   0  -2    7.68    0.51
   4   0   3   -0.04    0.13
  -4   0  -3   -0.05    0.12
  -4   0  -3   -0.05    0.13
   4   0   3   -0.04    0.12
   4   0   3    0.04    0.12
  -4   0  -3   -0.05    0.14
  -4   0  -4   33.79    1.80
   4   0   4   35.22    1.68
  -4   0  -4   29.31    1.17
  -4   0  -4   30.82    1.19
   4   0   4   32.50    1.61
   4   0   4   28.63    1.54
  -4   0  -4   29.48    1.13
  -4   0  -4   29.41    1.14
   4   0   4   31.19    1.51
  -4   0  -4   31.31    1.68
  -4   0  -4   34.54    1.75
  -4   0  -4   32.61    1.17
   4   0   5    0.51    0.28
  -4   0  -5   -0.08    0.16
  -4   0  -5    0.12    0.16
  -4   0  -5   -0.07    0.16
  -4   0  -5   -0.04    0.13
  -4   0  -5    0.04    0.16
  -4   0  -5    0.04    0.15
  -4   0  -5    0.10    0.18
  -4   0  -5   -0.10    0.20
   4   0   5   -0.09    0.17
  -4   0  -5    0.07    0.13
   4   0   5    0.18    0.20
   4   0   6   20.91    1.63
   4   0   6   20.70    1.63
  -4   0  -6   18.42    1.02
   4   0   6   15.88    1.39
  -4   0  -6   18.20    1.01
  -4   0  -6   17.67    1.66
  -4   0  -6   17.82    1.66
  -4   0  -6   19.38    1.15
  -4   0  -6   17.67    1.02
  -4   0  -6   19.59    1.06
  -4   0  -7    0.05    0.17
  -4   0  -7   -0.05    0.18
  -4   0  -7    0.06    0.21
  -4   0  -7   -0.04    0.15
  -4   0  -8   21.79    0.93
   4  -2  -8   50.17    1.56
   4  -2  -8   51.60    1.56
   4   2  -8   47.94    1.64
   4   2  -8   50.59    1.61
   4  -2  -8   48.46    1.62
   4   2  -8   50.35    1.57
   4   2  -7    0.15    0.17
   4  -2  -7    0.21    0.17
   4  -2  -7    0.56    0.19
   4  -2  -7    0.17    0.14
   4   2  -7    0.81    0.26
  -4   2   7    0.42    0.19
   4  -2  -7    0.21    0.16
   4   2  -7    0.46    0.22
   4   2  -7    0.35    0.22
   4  -2  -7    0.33    0.31
   4  -2  -7    0.20    0.28
   4  -2  -6   39.88    1.92
  -4   2   6   34.95    1.52
   4  -2  -6   36.42    1.37
   4  -2  -6   37.13    1.38
   4   2  -6   37.17    1.64
   4   2  -6   33.54    1.60
   4   2  -6   35.11    1.53
   4  -2  -6   37.08    1.53
   4   2  -6   35.56    1.49
   4   2  -5   37.78    2.52
   4   2  -5   35.28    2.14
   4  -2  -5   35.93    2.13
   4   2  -5   37.88    2.52
   4  -2  -5   38.01    2.19
   4   2  -5   38.38    2.28
   4   2  -5   37.28    2.27
   4   2  -5   36.89    1.44
   4  -2  -5   37.75    1.40
  -4   2   5   37.35    2.36
  -4   2   5   33.47    2.23
  -4   2   5   39.01    1.53
  -4  -2   5   37.00    2.22
  -4   2   5   35.37    2.03
   4  -2  -5   39.08    1.80
   4   2  -5   37.87    1.59
   4   2  -5   36.54    1.59
   4   2  -5   38.42    1.53
   4   2  -5   36.89    1.45
   4   2  -4   71.06    3.36
   4  -2  -4   80.22    3.08
   4   2  -4   74.96    3.00
   4  -2  -4   81.25    3.09
   4   2  -4   72.82    3.39
   4  -2  -4   75.30    3.01
  -4  -2   4   78.31    3.17
  -4   2   4   80.96    3.09
  -4   2   4   81.21    3.32
   4  -2  -4   79.77    2.22
   4  -2  -4   78.51    2.61
   4   2  -4   75.81    2.27
   4  -2  -4   78.16    2.21
   4  -2  -4   77.63    2.21
   4   2  -4   73.89    2.43
   4   2  -4   75.68    3.08
   4   2  -4   78.29    2.26
   4  -2  -4   79.06    2.23
   4   2  -4   76.43    2.45
   4   2  -4   76.38    3.09
  -4   2   4   78.55    3.29
  -4   2   4   76.33    2.32
  -4   2   4   76.72    3.24
  -4  -2   3 1006.32   23.86
  -4   2   3  980.17   23.65
  -4   2   3  921.06   24.03
   4  -2  -3 1000.09   23.60
   4   2  -3 1033.16   23.78
   4   2  -3 1033.84   22.82
   4   2  -3 1039.12   23.79
  -4   2   3 1068.45   24.03
  -4   2   3 1040.51   22.91
  -4   2   3 1030.64   24.00
   4  -2  -3 1047.06   23.71
   4  -2  -3 1054.88   23.71
   4   2  -3 1028.13   23.64
   4  -2  -3 1020.33   23.69
   4  -2  -3  998.23   23.17
   4  -2  -2    8.54    0.65
  -4   2   2    8.42    0.64
  -4   2   2    9.24    0.84
  -4  -2   2    9.77    0.75
  -4   2   2    8.37    0.74
  -4   2   2    7.59    0.70
  -4   2   2    8.75    0.46
   4   2  -2    9.21    0.72
   4   2  -2    8.52    0.70
  -4   2   2    7.74    0.71
   4   2  -2    9.02    0.65
   4  -2  -2    8.86    0.70
  -4  -2   2    8.17    0.75
  -4   2   2    8.93    0.76
   4  -2  -2    8.57    0.55
  -4  -2   1    3.73    0.47
  -4   2   1    2.90    0.35
  -4   2   1    2.99    0.45
   4  -2  -1    2.85    0.34
  -4  -2   1    3.26    0.39
   4  -2  -1    2.85    0.36
   4   2  -1    3.44    0.36
  -4   2   1    3.74    0.49
  -4  -2   1    2.68    0.39
   4  -2  -1    2.56    0.35
  -4   2   1    3.32    0.47
   4   2  -1    3.24    0.40
  -4   2   1    3.10    0.42
   4   2  -1    3.65    0.42
  -4   2   1    3.77    0.45
  -4   2   0    0.15    0.17
  -4   2   0    0.05    0.15
  -4  -2   0   -0.08    0.13
   4  -2   0    0.04    0.11
  -4  -2   0   -0.03    0.10
   4  -2   0    0.12    0.11
   4  -2   0    0.04    0.10
  -4   2   0    0.04    0.13
   4   2   0    0.18    0.14
  -4  -2   0    0.04    0.13
  -4   2   0   -0.04    0.16
  -4   2   0    0.07    0.13
  -4   2  -1   76.48    2.55
  -4  -2  -1   69.11    2.32
  -4   2  -1   70.15    2.26
   4  -2   1   70.70    2.38
   4   2   1   73.45    2.38
  -4  -2  -1   71.40    2.41
   4   2   1   68.57    2.39
  -4   2  -1   68.10    2.31
  -4   2  -1   75.09    2.37
   4   2   1   69.07    2.38
  -4  -2  -1   70.42    2.28
   4  -2   1   69.30    2.55
  -4   2  -1   68.52    2.45
  -4   2  -1   68.21    2.44
   4  -2   1   64.53    2.33
  -4  -2  -1   71.79    2.28
   4  -2   2    6.62    0.64
   4   2   2    6.45    0.66
  -4  -2  -2    6.50    0.64
  -4   2  -2    7.19    0.74
  -4   2  -2    6.89    0.61
   4  -2   2    6.70    0.54
   4   2   2    8.43    0.74
   4   2   2    5.47    0.60
   4   2   2    6.28    0.39
  -4   2  -2    7.35    0.65
  -4   2  -2    7.48    0.65
  -4  -2  -2    7.22    0.64
   4  -2   2    6.88    0.72
   4  -2   2    6.22    0.64
   4   2   2    6.07    0.38
   4  -2   3   21.53    1.35
   4   2   3   23.72    1.43
  -4  -2  -3   23.10    1.34
  -4   2  -3   25.00    1.55
  -4   2  -3   26.54    1.42
  -4   2  -3   21.69    0.85
  -4   2  -3   24.57    1.37
   4   2   3   20.68    1.36
   4   2   3   22.79    1.41
   4   2   3   21.69    0.89
  -4  -2  -3   21.83    1.27
   4  -2   3   21.58    1.39
  -4  -2  -3   21.17    1.32
  -4  -2  -3   22.09    1.26
   4  -2   4   84.67    3.32
   4   2   4   87.20    3.38
  -4   2  -4   81.48    2.64
  -4  -2  -4   84.03    2.50
  -4  -2  -4   81.99    2.47
  -4   2  -4   84.79    2.67
  -4  -2  -4   74.09    3.19
  -4  -2  -4   82.33    3.15
  -4  -2  -4   78.07    3.12
   4   2   4   81.94    3.41
  -4   2  -4   83.12    3.30
  -4   2  -4   84.78    2.42
  -4  -2  -4   81.31    2.33
   4   2   4   82.26    3.40
  -4   2  -4   81.79    3.27
   4   2   4   87.84    2.49
  -4  -2  -4   81.71    2.40
  -4  -2  -4   86.95    2.74
  -4  -2  -4   87.79    2.43
  -4   2  -5   -0.05    0.20
  -4   2  -5   -0.10    0.18
  -4  -2  -5    0.08    0.15
  -4  -2  -5    0.04    0.15
  -4  -2  -5    0.04    0.15
  -4  -2  -5    0.23    0.26
  -4  -2  -5    0.11    0.15
  -4  -2  -5    0.20    0.22
   4   2   5   -0.08    0.18
  -4  -2  -5    0.10    0.20
   4   2   5    0.20    0.14
  -4   2  -5   -0.11    0.16
  -4   2  -5   -0.14    0.15
   4   2   5    0.12    0.21
  -4  -2  -5    0.03    0.13
  -4   2  -5    0.11    0.23
   4   2   5   -0.12    0.27
  -4  -2  -6    2.90    0.39
  -4  -2  -6    2.87    0.52
  -4  -2  -6    2.72    0.38
   4   2   6    2.67    0.38
   4  -2   6    2.89    0.38
  -4   2  -7    3.32    0.45
  -4  -2  -7    2.19    0.33
  -4  -2  -7    2.94    0.37
  -4  -2  -7    1.85    0.42
   4  -2   7    3.18    0.37
  -4   2  -7    3.38    0.45
  -4   2  -7    3.27    0.41
  -4  -2  -7    2.91    0.38
  -4  -2  -7    2.80    0.37
   4   2   7    3.02    0.37
  -4  -2  -8   -0.02    0.10
  -4  -2  -8    0.16    0.11
  -4   2  -8    0.07    0.13
  -4   2  -8   -0.02    0.13
  -4  -2  -8    0.04    0.12
  -4   2  -8   -0.03    0.14
   4   4  -7    0.92    0.19
   4  -4  -7    0.88    0.16
   4  -4  -7    1.19    0.18
   4   4  -7    1.15    0.21
   4  -4  -7    0.88    0.18
   4  -4  -6    0.03    0.16
   4   4  -6    0.31    0.19
   4   4  -6   -0.04    0.16
   4  -4  -6    0.13    0.28
   4  -4  -6    0.03    0.13
   4  -4  -6    0.11    0.12
   4   4  -6    0.22    0.18
   4   4  -6    0.24    0.17
  -4   4   6    0.25    0.17
   4   4  -5    3.09    0.44
   4   4  -5    2.58    0.42
   4  -4  -5    3.72    0.65
   4   4  -5    3.49    0.36
   4   4  -5    3.86    0.38
   4   4  -5    3.20    0.42
   4   4  -5    3.61    0.42
  -4   4   5    3.55    0.46
   4  -4  -5    3.71    0.40
   4  -4  -4    0.23    0.26
   4  -4  -4   -0.11    0.22
  -4  -4   4    0.29    0.25
   4  -4  -4   -0.11    0.19
  -4   4   4   -0.10    0.18
   4   4  -4    0.23    0.26
  -4   4   4   -0.15    0.21
   4   4  -4    0.04    0.13
   4   4  -4   -0.12    0.26
   4  -4  -4    0.07    0.14
  -4   4   4   -0.15    0.26
  -4  -4   4    0.26    0.32
  -4   4   4   -0.41    0.55
   4   4  -4    0.05    0.17
   4  -4  -4    0.07    0.29
   4  -4  -4   -0.03    0.12
   4   4  -4   -0.07    0.12
   4   4  -4    0.07    0.13
   4   4  -4   -0.04    0.16
   4   4  -4    0.05    0.20
   4  -4  -4   -0.10    0.14
   4   4  -3   62.10    2.99
   4   4  -3   68.92    2.17
   4  -4  -3   67.15    2.09
  -4   4   3   65.60    3.36
  -4   4   3   65.37    2.28
  -4   4   3   65.94    3.38
   4   4  -3   66.22    3.06
  -4   4   3   70.33    3.40
  -4  -4   3   65.73    3.21
   4   4  -3   67.09    2.30
   4  -4  -3   68.42    2.10
   4  -4  -3   69.55    2.64
   4  -4  -3   63.77    3.04
  -4  -4   3   64.30    3.32
   4  -4  -3   67.65    2.09
   4   4  -3   67.59    2.32
  -4   4   2  497.84   13.15
   4  -4  -2  467.52   11.26
  -4   4   2  508.43   13.20
   4   4  -2  491.96   12.73
  -4   4   2  484.84   11.51
   4   4  -2  491.88   12.74
   4   4  -2  480.71   11.48
  -4   4   2  501.66   12.98
  -4  -4   2  477.54   13.00
  -4  -4   2  485.98   12.78
   4  -4  -2  493.46   11.31
   4  -4  -2  501.02   12.81
  -4  -4   2  478.80   13.05
  -4   4   2  481.64   11.42
   4  -4  -2  496.03   11.31
   4   4  -2  474.23   11.51
   4   4  -1   82.65    2.47
   4   4  -1   81.61    3.36
   4  -4  -1   80.46    2.40
   4   4  -1   84.61    3.41
  -4   4   1   82.08    2.52
  -4  -4   1   85.37    3.55
   4   4  -1   86.68    2.53
   4  -4  -1   81.29    2.41
   4  -4  -1   83.60    2.43
  -4  -4   1   84.49    2.46
  -4  -4   1   81.72    3.48
   4  -4  -1   79.92    3.29
  -4   4   1   94.07    3.83
  -4   4   1   90.42    3.78
  -4  -4   1   84.49    2.46
   4   4  -1   79.49    2.50
   4  -4  -1   84.68    2.43
  -4   4   1   81.92    2.54
  -4   4   0   19.95    1.50
   4   4   0   15.90    1.35
   4  -4   0   17.24    0.85
  -4   4   0   19.38    1.45
  -4  -4   0   18.78    0.88
   4   4   0   17.02    1.38
  -4   4   0   18.90    0.91
   4   4   0   18.62    0.91
   4   4   0   19.27    0.96
   4  -4   0   18.95    1.38
  -4  -4   0   17.30    1.41
   4  -4   0   19.84    0.90
   4  -4   0   17.55    0.85
  -4  -4   0   18.71    1.43
   4  -4   0   16.75    1.36
  -4   4   0   18.41    1.58
  -4   4   0   19.31    1.60
   4  -4   0   19.40    0.89
  -4   4   0   17.00    0.92
   4   4   0   18.90    0.89
  -4   4  -1   48.19    1.65
  -4   4  -1   49.15    2.43
  -4  -4  -1   47.91    1.60
  -4   4  -1   47.21    2.41
   4   4   1   48.14    1.70
   4   4   1   49.01    1.76
   4  -4   1   48.36    2.45
  -4  -4  -1   49.77    2.47
   4  -4   1   45.90    1.64
   4  -4   1   49.66    1.66
   4  -4   1   44.88    2.64
  -4  -4  -1   47.86    2.31
  -4  -4  -1   47.29    2.39
  -4   4  -1   51.77    2.66
   4  -4   1   51.16    2.57
  -4   4  -1   44.74    2.51
   4  -4   1   44.44    1.63
   4   4   1   48.33    1.65
  -4   4  -1   48.74    1.76
   4   4   2    1.96    0.32
   4   4   2    1.76    0.50
  -4  -4  -2    2.35    0.30
  -4   4  -2    1.84    0.48
   4   4   2    1.64    0.50
  -4   4  -2    3.07    0.60
   4   4   2    2.34    0.36
  -4  -4  -2    2.37    0.53
   4  -4   2    1.84    0.50
   4   4   2    1.96    0.48
   4  -4   2    2.13    0.30
  -4  -4  -2    1.95    0.48
   4  -4   2    2.40    0.57
   4   4   2    2.61    0.33
  -4   4  -2    1.76    0.31
  -4   4  -3   27.14    1.83
  -4   4  -3   24.30    1.76
  -4   4  -3   26.46    1.14
  -4  -4  -3   28.21    1.12
   4   4   3   22.11    1.85
   4   4   3   24.60    1.21
   4   4   3   23.28    1.91
  -4  -4  -3   23.69    1.74
   4   4   3   27.54    1.94
   4  -4   3   22.28    1.79
  -4  -4  -3   27.11    1.15
  -4  -4  -3   26.78    1.14
  -4   4  -3   24.61    1.26
  -4  -4  -3   28.07    1.90
   4  -4   3   23.58    1.88
  -4   4  -3   25.88    1.33
  -4   4  -4   95.38    2.76
  -4  -4  -4   93.36    2.68
   4   4   4   93.52    2.91
   4   4   4   97.99    4.13
  -4  -4  -4   89.71    3.84
   4  -4   4   81.21    3.87
  -4   4  -4   91.31    2.92
  -4  -4  -4   94.82    2.86
  -4  -4  -4   89.26    2.83
  -4  -4  -4   88.13    2.70
  -4  -4  -4   88.76    2.69
  -4   4  -4   88.65    2.98
  -4   4  -4   94.63    3.06
   4  -4   4   86.87    4.06
  -4  -4  -4   88.71    3.73
  -4  -4  -4   78.76    3.75
  -4  -4  -4   86.59    3.72
  -4   4  -5   54.87    2.12
  -4  -4  -5   54.59    1.86
  -4  -4  -5   54.68    1.86
  -4  -4  -5   55.80    1.85
  -4   4  -5   56.88    1.92
   4   4   5   52.72    1.99
  -4   4  -5   55.70    2.07
  -4  -4  -5   55.95    1.98
  -4  -4  -5   54.90    1.97
  -4   4  -6  157.91    4.25
  -4   4  -6  155.03    4.29
  -4   4  -6  148.08    4.23
   4   4   6  153.47    4.17
   4  -4   7    0.85    0.16
  -4   4  -7    1.22    0.20
  -4   4  -7    1.17    0.20
   4  -4   7    0.85    0.16
   4   6  -4    0.18    0.10
  -4  -6   4    0.19    0.13
   4  -6  -4    0.13    0.11
   4  -6  -4    0.09    0.10
  -4  -6   4    0.24    0.14
   4   6  -4    0.28    0.15
   4   6  -4    0.19    0.12
   4   6  -4    0.19    0.11
   4  -6  -4    0.29    0.13
  -4  -6   4    0.27    0.14
  -4  -6   3   57.60    1.81
   4  -6  -3   51.34    1.73
  -4  -6   3   54.98    1.79
   4  -6  -3   54.23    1.76
   4   6  -3   57.67    1.74
   4   6  -3   55.03    1.81
   4   6  -3   56.70    1.73
   4   6  -3   55.63    1.81
   4  -6  -3   57.09    1.78
  -4  -6   3   56.48    1.85
  -4   6   3   56.02    1.92
  -4   6   2    7.34    0.57
  -4  -6   2    7.13    0.54
   4  -6  -2    6.65    0.51
  -4  -6   2    6.16    0.50
   4   6  -2    6.70    0.53
   4  -6  -2    6.53    0.50
   4   6  -2    6.30    0.52
  -4  -6   2    6.62    0.53
   4  -6  -2    6.66    0.51
  -4   6   2    6.44    0.56
   4  -6  -1   66.10    2.11
   4  -6  -1   67.75    2.12
  -4   6   1   65.42    2.20
  -4   6   1   63.08    2.19
  -4  -6   1   66.50    2.15
   4  -6  -1   67.99    2.12
   4  -6   0    3.78    0.40
   4   6   0    3.49    0.40
  -4   6   0    2.96    0.40
   4  -6   0    3.35    0.39
  -4  -6   0    2.80    0.35
   4  -6   0    3.36    0.39
   4  -6   1   40.01    1.51
   4   6   1   41.92    1.53
  -4   6  -1   41.15    1.57
   4   6   1   36.88    1.52
  -4  -6  -1   40.28    1.47
   4  -6   1   37.64    1.47
   4  -6   1   40.14    1.52
   4  -6   2    0.10    0.20
   4  -6   2    0.18    0.15
   4  -6   2    0.04    0.14
   4   6   2    0.08    0.14
  -4   6  -2   -0.03    0.13
  -4  -6  -2   -0.06    0.12
   4  -6   2   -0.07    0.14
   4  -6   3  116.27    3.17
  -4  -6  -3  119.04    3.25
  -4  -6  -3  118.70    3.26
   4  -6   3  113.06    3.39
   4  -6   3  112.79    3.16
  -4   6  -3  110.35    3.05
  -4   6  -3  111.83    3.12
  -4   6  -3  112.85    3.06
  -4   6  -3  117.03    3.13
  -4  -6  -3  117.92    3.08
   4  -6   3  111.78    3.12
   4   6   3  110.91    3.20
   4  -6   4   47.15    1.48
   4  -6   4   45.13    1.46
  -4   6  -4   45.18    1.40
  -4   6  -4   45.47    1.40
  -4   6  -4   46.18    1.47
  -4  -6  -4   45.45    1.40
   4  -6   4   44.39    1.43
  -4  -6  -4   42.12    1.47
  -4  -6  -4   43.09    1.49
   5   1  -8   77.39    2.28
   5  -1  -8   74.41    2.21
   5  -1  -8   77.89    2.23
   5  -1  -8   74.85    2.21
   5   1  -8   73.71    2.37
   5   1  -8   73.52    2.23
   5  -1  -8   80.35    2.37
   5  -1  -8   74.41    2.32
  -5   1   8   77.90    2.30
   5  -1  -7  118.84    3.34
   5  -1  -7  115.80    3.47
   5   1  -7  125.15    3.45
   5  -1  -7  116.35    3.33
   5  -1  -7  118.46    3.34
   5   1  -7  110.94    3.55
   5  -1  -7  121.51    3.85
   5   1  -7  114.37    3.49
   5   1  -7  114.96    3.56
   5  -1  -7  116.21    3.50
   5   1  -7  117.07    3.40
   5   1  -7  118.19    3.57
   5  -1  -7  111.82    3.45
   5  -1  -6   27.88    2.07
   5   1  -6   31.64    2.09
   5   1  -6   29.49    2.27
   5  -1  -6   28.47    2.07
   5   1  -6   30.05    2.29
  -5  -1   6   31.06    2.02
  -5   1   6   29.51    2.10
  -5   1   6   29.69    2.11
   5   1  -6   29.32    1.41
  -5  -1   6   29.08    1.97
  -5   1   6   32.52    2.02
  -5  -1   6   31.21    2.05
   5  -1  -6   31.68    1.31
   5  -1  -6   30.76    1.29
   5   1  -6   31.32    1.46
   5  -1  -6   31.82    1.64
   5   1  -6   30.13    1.44
   5  -1  -6   30.10    1.37
   5   1  -6   29.07    1.31
   5   1  -5    7.95    1.05
   5  -1  -5    9.32    1.02
   5   1  -5    9.77    1.04
   5   1  -5    9.13    1.11
   5  -1  -5    8.68    0.98
  -5   1   5    8.91    1.01
  -5   1   5   10.12    1.06
   5   1  -5    9.67    0.69
  -5  -1   5    9.84    1.04
  -5  -1   5    8.93    0.91
  -5   1   5    8.63    0.95
   5   1  -5   10.30    0.62
   5   1  -5    9.75    0.60
   5  -1  -5    8.32    0.71
   5  -1  -5    9.76    0.79
   5   1  -5   10.02    0.69
   5  -1  -5    9.33    0.57
   5  -1  -5    9.67    0.58
   5   1  -5    8.83    0.67
   5   1  -5    9.66    0.64
   5  -1  -5    9.92    0.65
   5   1  -4   24.08    1.42
   5  -1  -4   23.53    1.40
   5   1  -4   23.72    1.57
   5   1  -4   21.38    1.50
   5  -1  -4   21.64    1.36
  -5  -1   4   20.86    1.34
  -5   1   4   21.58    1.38
  -5  -1   4   23.24    1.31
   5   1  -4   23.30    0.90
   5   1  -4   22.42    0.89
   5  -1  -4   21.97    1.04
   5  -1  -4   25.37    1.15
   5   1  -4   22.50    0.99
   5  -1  -4   23.27    0.87
   5   1  -4   23.25    0.93
   5  -1  -4   22.84    0.90
   5  -1  -4   21.23    0.90
   5   1  -4   22.69    0.99
   5   1  -4   23.64    1.46
   5   1  -4   23.56    1.47
   5   1  -4   22.45    0.91
   5  -1  -4   22.46    0.88
  -5   1   4   23.21    1.45
  -5   1   4   21.21    1.39
   5   1  -4   22.83    0.99
  -5  -1   3   14.21    0.86
  -5   1   3   12.36    0.90
  -5   1   3   11.86    0.96
   5   1  -3   13.50    0.98
   5  -1  -3   14.33    0.87
   5  -1  -3   15.21    0.92
   5   1  -3   14.48    0.92
   5   1  -3   13.07    0.97
   5  -1  -3   14.16    0.90
   5   1  -3   15.18    0.97
   5   1  -3   14.56    0.60
  -5   1   3   14.30    0.93
   5   1  -3   13.91    0.92
  -5   1   3   15.24    0.96
   5  -1  -3   15.39    0.75
   5  -1  -3   13.47    0.68
  -5  -1   2   21.84    0.95
  -5   1   2   22.37    1.19
   5   1  -2   22.82    1.02
   5   1  -2   22.86    1.03
  -5   1   2   22.27    1.03
  -5   1   2   22.80    1.04
   5  -1  -2   23.82    1.00
   5   1  -2   22.64    0.95
   5   1  -2   22.76    1.04
   5   1  -2   23.94    1.13
   5  -1  -2   23.55    0.90
   5  -1  -2   22.18    0.99
   5   1  -2   22.54    1.11
  -5   1   2   21.98    0.99
  -5   1   2   23.04    1.00
   5  -1  -2   21.99    0.99
  -5  -1   1 2153.44   47.96
  -5   1   1 2185.15   47.77
   5  -1  -1 2189.44   47.84
  -5   1   1 2162.78   47.99
  -5   1   1 2130.75   47.99
   5   1  -1 2225.77   47.96
   5   1  -1 2214.94   47.96
   5  -1  -1 2155.95   47.79
   5   1  -1 2185.27   47.97
  -5   1   1 2158.98   48.18
   5   1  -1 2153.79   48.03
   5   1  -1 2145.90   47.95
   5  -1  -1 2172.12   47.93
  -5   1   1 2133.25   48.17
   5  -1  -1 2189.78   47.78
  -5  -1   0  174.83    4.12
  -5   1   0  190.21    4.20
  -5   1   0  172.04    4.37
   5  -1   0  174.20    4.34
  -5  -1   0  172.84    4.42
  -5   1   0  184.23    4.36
   5  -1   0  172.83    4.06
   5   1   0  172.50    4.35
   5  -1   0  175.65    4.59
  -5  -1   0  168.32    4.25
   5   1   0  173.51    4.19
  -5  -1   0  184.59    4.17
   5   1   0  177.70    4.24
   5  -1   0  174.66    4.27
   5  -1   1   90.21    2.55
   5  -1   1   93.70    2.51
   5   1   1   92.19    2.35
  -5   1  -1   92.13    2.60
  -5  -1  -1   87.93    2.65
  -5   1  -1   89.53    2.54
  -5  -1  -1   93.23    2.59
   5   1   1   92.26    2.61
   5   1   1   93.38    2.53
   5   1   1   96.49    2.54
  -5   1  -1   89.73    2.48
  -5   1  -1   86.68    2.46
  -5  -1  -1   94.18    2.51
   5  -1   1   89.97    2.80
  -5   1  -1   87.49    2.68
   5  -1   1   93.31    2.53
  -5   1  -1   96.14    2.74
  -5   1  -2   21.13    1.10
   5  -1   2   20.43    0.99
   5   1   2   21.50    0.93
  -5  -1  -2   20.11    0.98
  -5   1  -2   19.82    1.09
  -5   1  -2   19.30    0.97
  -5  -1  -2   20.08    1.02
   5   1   2   20.49    1.04
   5  -1   2   20.39    0.97
   5  -1   2   20.27    1.01
  -5   1  -2   19.94    1.05
  -5  -1  -2   19.42    0.99
   5  -1   2   19.15    1.12
  -5  -1  -2   21.07    0.94
  -5   1  -2   21.35    1.07
  -5  -1  -2   19.56    0.92
  -5   1  -2   20.05    0.96
   5   1   2   19.44    0.96
   5   1   2   18.31    0.97
  -5   1  -2   21.18    0.98
   5   1   2   20.49    0.98
  -5  -1  -3    1.14    0.29
   5   1   3    1.37    0.28
   5  -1   3    1.34    0.30
   5  -1   3    1.40    0.29
   5   1   3    0.79    0.26
  -5  -1  -3    1.33    0.32
  -5   1  -3    1.34    0.35
  -5   1  -3    1.53    0.35
  -5  -1  -3    1.19    0.21
  -5   1  -3    1.30    0.34
   5  -1   3    1.04    0.26
  -5  -1  -3    1.27    0.31
  -5   1  -3    1.05    0.31
  -5  -1  -3    1.62    0.32
   5   1   3    1.48    0.31
   5   1   3    1.23    0.28
  -5   1  -3    1.05    0.28
  -5   1  -3    1.27    0.18
   5   1   3    1.18    0.28
  -5   1  -3    0.99    0.26
  -5  -1  -4   32.42    1.25
  -5   1  -4   32.87    1.32
  -5   1  -4   34.15    1.35
  -5  -1  -4   35.27    1.27
  -5   1  -4   39.50    2.10
   5  -1   4   34.98    1.72
   5   1   4   32.35    1.66
  -5  -1  -4   33.39    1.31
  -5   1  -4   30.50    1.23
  -5   1  -4   31.56    1.31
  -5   1  -4   32.29    1.25
  -5  -1  -4   33.59    1.20
  -5  -1  -4   32.80    1.19
   5   1   4   32.34    1.60
  -5  -1  -4   34.70    1.74
  -5   1  -4   34.00    1.91
  -5   1  -4   32.09    1.87
  -5  -1  -4   33.23    1.72
  -5  -1  -4   31.39    1.12
  -5   1  -4   33.29    1.80
  -5   1  -4   31.84    1.17
  -5   1  -4   33.44    1.79
   5   1   4   33.52    1.76
   5   1   4   32.27    1.73
  -5   1  -4   32.33    1.25
  -5   1  -5   12.90    0.85
  -5   1  -5   12.39    0.83
  -5  -1  -5   11.31    0.75
  -5  -1  -5   12.38    0.78
   5  -1   5   11.81    1.09
   5   1   5   11.36    1.07
   5   1   5   10.34    0.98
  -5   1  -5   10.76    1.22
  -5  -1  -5   13.02    1.20
  -5   1  -5   11.34    1.25
  -5  -1  -5   11.86    1.16
   5   1   5    9.49    1.06
   5  -1   5   11.94    1.08
   5  -1   5   12.18    1.09
   5   1   5   11.89    1.17
  -5   1  -5   12.67    0.79
  -5  -1  -5   14.09    0.89
  -5  -1  -5   10.91    0.70
  -5   1  -5   11.94    0.78
  -5   1  -5   11.49    0.78
  -5  -1  -5   12.04    0.73
  -5   1  -6    4.24    0.50
  -5  -1  -6    3.67    0.45
   5   1   6    4.83    0.74
   5  -1   6    3.89    0.69
  -5   1  -6    4.11    0.51
  -5  -1  -6    4.11    0.55
  -5  -1  -6    3.97    0.47
  -5   1  -6    3.88    0.51
  -5  -1  -6    4.21    0.49
  -5   1  -6    3.93    0.50
  -5   1  -7    0.15    0.19
  -5  -1  -7    0.25    0.22
  -5  -1  -7    0.38    0.21
  -5  -1  -7    0.17    0.16
   5   1   7    0.74    0.21
  -5  -1  -7    0.28    0.17
  -5   1  -7    0.26    0.18
  -5   1  -8    2.57    0.33
   5  -1   8    2.15    0.26
   5  -3  -7   33.12    1.32
   5  -3  -7   32.96    1.22
   5   3  -7   33.56    1.32
   5  -3  -7   33.38    1.23
   5  -3  -7   35.10    1.68
   5   3  -7   31.50    1.37
   5  -3  -7   31.27    1.17
   5  -3  -7   33.08    1.19
   5   3  -7   33.94    1.34
  -5   3   7   34.69    1.37
   5  -3  -6   37.09    1.50
   5   3  -6   34.99    1.53
   5  -3  -6   38.25    1.94
   5  -3  -6   34.34    1.80
   5   3  -6   36.91    1.64
   5  -3  -6   33.08    1.33
   5  -3  -6   35.97    1.37
   5   3  -6   35.05    1.51
   5   3  -6   33.77    1.43
  -5   3   6   39.97    1.61
   5   3  -5   35.64    2.29
   5   3  -5   35.41    1.44
   5  -3  -5   36.86    1.40
  -5   3   5   36.72    2.53
  -5   3   5   34.08    2.42
  -5   3   5   35.93    1.55
   5   3  -5   33.04    2.22
  -5   3   5   36.10    2.39
  -5  -3   5   37.02    2.36
   5   3  -5   35.97    1.56
   5  -3  -5   39.69    1.97
   5  -3  -5   33.87    1.78
   5   3  -5   34.45    1.60
   5   3  -5   35.93    1.52
   5  -3  -5   35.45    2.18
  -5  -3   5   32.29    2.34
   5  -3  -5   31.61    2.10
   5  -3  -4   19.54    1.51
   5  -3  -4   21.26    1.54
  -5  -3   4   22.26    1.78
   5  -3  -4   23.54    1.61
   5   3  -4   21.36    1.58
   5   3  -4   23.16    1.02
   5  -3  -4   23.07    0.98
   5   3  -4   20.36    1.55
  -5   3   4   20.64    1.72
  -5   3   4   23.99    1.85
  -5   3   4   24.31    1.13
  -5  -3   4   22.39    1.69
  -5   3   4   20.69    1.77
   5   3  -4   22.28    1.11
   5  -3  -4   21.49    0.96
   5  -3  -4   21.83    1.29
   5   3  -4   20.98    1.14
   5   3  -4   20.51    0.91
   5   3  -4   22.15    1.07
   5   3  -4   21.80    0.93
   5   3  -4   21.00    1.08
   5  -3  -4   21.87    0.96
  -5  -3   3   46.02    2.46
   5  -3  -3   47.05    2.26
   5   3  -3   48.33    2.31
   5   3  -3   50.44    1.61
   5  -3  -3   49.26    1.56
  -5   3   3   54.16    2.62
  -5   3   3   49.28    1.70
  -5   3   3   51.05    2.56
   5   3  -3   48.34    2.30
  -5  -3   3   50.80    2.46
  -5   3   3   51.22    2.67
   5  -3  -3   47.96    2.20
   5  -3  -3   49.56    1.57
   5  -3  -3   49.56    1.54
   5   3  -3   46.79    1.70
   5  -3  -3   49.36    1.99
   5  -3  -3   47.38    1.89
   5   3  -3   48.17    1.77
   5   3  -3   48.50    1.67
   5   3  -3   47.71    1.73
   5  -3  -3   50.15    1.57
   5  -3  -2   44.23    2.02
  -5  -3   2   44.44    2.18
  -5   3   2   40.30    2.11
  -5   3   2   40.54    2.11
   5  -3  -2   40.45    1.30
  -5   3   2   39.85    2.07
   5   3  -2   41.50    1.96
  -5   3   2   39.33    1.39
  -5   3   2   38.25    2.04
   5   3  -2   42.46    1.99
  -5  -3   2   37.89    1.93
  -5   3   2   34.35    2.03
  -5  -3   2   40.33    2.13
   5   3  -2   36.96    1.39
   5  -3  -2   41.75    1.64
   5   3  -2   38.99    1.47
   5  -3  -2   41.15    1.31
   5   3  -2   39.57    1.44
   5   3  -2   40.59    1.37
   5   3  -2   38.49    1.40
   5  -3  -2   41.82    1.31
   5   3  -1  493.35   11.39
   5  -3  -1  485.28   11.58
  -5   3   1  515.59   12.74
   5  -3  -1  489.88   12.21
  -5  -3   1  485.29   12.39
  -5   3   1  500.43   12.66
   5   3  -1  504.51   11.31
  -5   3   1  487.95   12.37
   5   3  -1  488.74   12.20
  -5   3   1  472.01   12.32
   5   3  -1  488.83   12.22
  -5   3   1  492.23   11.35
  -5  -3   1  512.65   12.17
  -5   3   1  455.48   12.31
   5  -3  -1  521.01   12.21
  -5  -3   1  492.53   12.47
   5   3   0  301.62    7.18
  -5   3   0  296.90    8.30
  -5  -3   0  293.56    7.95
  -5   3   0  304.23    8.33
   5  -3   0  298.36    7.95
  -5   3   0  299.84    7.08
   5   3   0  299.83    7.09
  -5   3   0  308.87    7.74
   5  -3   0  293.23    7.89
  -5  -3   0  313.94    8.15
   5   3   1    0.69    0.18
  -5   3  -1    0.62    0.23
   5  -3   1    0.42    0.23
  -5  -3  -1    0.21    0.23
   5   3   1    0.62    0.26
   5  -3   1    0.18    0.23
  -5  -3  -1    0.37    0.21
  -5   3  -1    0.49    0.25
  -5  -3  -1    0.35    0.19
  -5   3  -1    0.74    0.31
   5  -3   1    0.65    0.27
   5   3   1    0.25    0.12
  -5   3  -1    0.46    0.14
   5   3   1    0.51    0.26
  -5   3  -1    0.59    0.26
  -5   3  -1    0.45    0.22
   5   3   1    0.37    0.23
  -5  -3  -2  170.65    4.14
   5   3   2  170.68    5.33
  -5   3  -2  167.84    5.05
   5   3   2  163.45    4.27
  -5   3  -2  172.55    5.09
   5   3   2  165.21    5.29
   5   3   2  167.40    4.29
   5   3   2  177.41    5.26
  -5   3  -2  166.81    5.01
  -5  -3  -2  158.82    5.10
   5  -3   2  169.79    5.28
   5  -3   2  167.23    4.28
  -5  -3  -2  166.16    5.05
   5  -3   2  163.25    5.41
   5  -3   2  170.71    5.31
   5   3   2  166.98    4.20
  -5   3  -2  163.55    4.46
  -5   3  -3   77.08    3.05
  -5   3  -3   79.28    2.24
  -5   3  -3   78.45    3.08
  -5  -3  -3   73.20    2.15
   5   3   3   69.70    3.18
   5   3   3   75.79    2.33
   5   3   3   73.13    3.24
   5   3   3   79.16    3.28
  -5  -3  -3   76.12    3.10
   5  -3   3   72.62    3.17
  -5  -3  -3   75.02    2.24
  -5  -3  -3   76.30    2.24
  -5   3  -3   78.82    2.45
   5  -3   3   74.85    2.32
  -5  -3  -3   76.66    3.02
   5  -3   3   80.08    3.34
  -5  -3  -3   74.33    2.99
  -5  -3  -3   75.63    3.10
  -5   3  -3   77.10    2.52
  -5   3  -4   96.72    3.75
  -5   3  -4   91.45    2.64
  -5   3  -4   93.46    3.70
   5   3   4   81.77    3.77
   5   3   4   89.75    2.74
   5   3   4   83.21    3.79
  -5  -3  -4   88.56    2.55
  -5  -3  -4   91.29    3.67
   5   3   4   93.20    3.81
   5  -3   4   83.83    3.68
  -5  -3  -4   93.59    2.76
  -5  -3  -4   92.62    2.76
  -5  -3  -4   93.14    2.65
  -5  -3  -4   87.48    2.61
   5  -3   4   88.85    2.73
  -5   3  -4   82.42    2.82
  -5  -3  -4   78.26    3.55
  -5  -3  -4   90.79    3.55
   5  -3   4   81.44    3.73
  -5  -3  -4   91.23    3.56
  -5   3  -4   84.44    2.89
  -5  -3  -5   58.02    2.03
  -5  -3  -5   56.43    2.01
  -5  -3  -5   53.10    1.88
  -5  -3  -5   55.62    1.91
  -5   3  -5   55.50    2.15
   5  -3   5   55.55    1.98
  -5   3  -5   52.41    1.88
  -5  -3  -5   52.78    1.82
   5   3   5   52.38    1.97
  -5  -3  -6   23.89    1.17
  -5  -3  -6   25.31    1.20
  -5  -3  -6   25.91    1.15
  -5  -3  -6   25.70    1.15
   5  -3   6   26.60    1.18
  -5   3  -6   24.11    1.28
  -5   3  -6   24.25    1.17
   5   3   6   25.94    1.21
  -5   3  -7   16.10    0.86
  -5  -3  -7   13.05    0.71
  -5   3  -7   14.85    0.83
  -5  -3  -7   13.20    0.71
  -5   3  -7   13.05    0.72
  -5   3  -7   14.69    0.82
  -5  -5   6    3.89    0.33
   5  -5  -6    4.08    0.31
   5  -5  -6    4.02    0.31
  -5  -5   6    3.97    0.33
   5   5  -6    3.75    0.34
   5  -5  -6    3.81    0.33
   5   5  -6    4.05    0.36
   5   5  -5    0.53    0.21
  -5  -5   5    0.30    0.17
   5  -5  -5    0.25    0.14
   5   5  -5    0.49    0.22
  -5  -5   5    0.43    0.18
   5  -5  -5    0.54    0.17
   5  -5  -5    0.52    0.15
   5   5  -5    0.53    0.16
   5   5  -5    0.33    0.16
   5   5  -5    0.73    0.18
  -5   5   5    0.54    0.20
   5   5  -5    0.57    0.17
   5  -5  -5    0.48    0.17
   5   5  -4   24.80    1.22
   5  -5  -4   25.12    1.08
  -5  -5   4   25.55    1.17
   5   5  -4   25.02    1.24
   5  -5  -4   22.57    1.04
  -5  -5   4   23.85    1.14
   5   5  -4   24.72    1.05
   5   5  -4   24.27    1.05
   5   5  -4   23.12    1.10
   5   5  -4   25.37    1.12
   5  -5  -4   24.44    1.06
  -5   5   4   24.34    1.22
   5   5  -3    8.33    0.69
   5  -5  -3    7.32    0.56
  -5  -5   3    8.41    0.64
  -5   5   3    8.34    0.63
   5   5  -3    7.89    0.67
   5  -5  -3    8.48    0.60
  -5  -5   3    8.26    0.64
   5   5  -3    7.49    0.55
   5   5  -3    8.03    0.57
   5   5  -3    7.69    0.62
   5   5  -3    8.06    0.61
   5  -5  -3    8.32    0.59
  -5   5   3    7.90    0.67
   5  -5  -2   80.39    2.37
  -5   5   2   73.29    2.51
   5   5  -2   76.10    2.51
   5  -5  -2   76.75    2.37
   5   5  -2   79.32    2.57
  -5   5   2   76.46    2.47
   5  -5  -2   73.86    2.34
  -5  -5   2   80.04    2.45
  -5  -5   2   80.00    2.45
   5   5  -2   69.01    2.24
   5   5  -2   71.57    2.38
   5   5  -2   70.70    2.24
   5  -5  -2   73.25    3.46
  -5  -5   2   75.52    3.65
  -5   5   1    0.58    0.24
   5  -5  -1    0.66    0.21
  -5   5   1    0.52    0.21
  -5   5   1    0.52    0.34
   5   5  -1    1.18    0.44
  -5   5   1    0.38    0.31
   5  -5  -1    0.83    0.22
  -5  -5   1    0.52    0.20
   5   5  -1    0.35    0.31
   5  -5  -1    0.84    0.23
   5   5  -1    0.40    0.18
   5  -5  -1   -0.17    0.39
  -5  -5   1    0.13    0.28
   5  -5  -1    0.73    0.39
   5  -5  -1    0.78    0.35
   5   5   0    0.91    0.25
  -5   5   0    0.90    0.24
  -5   5   0    0.98    0.41
   5   5   0    1.10    0.44
  -5  -5   0    1.24    0.26
   5  -5   0    1.12    0.25
  -5   5   0    1.57    0.51
   5   5   0    0.85    0.40
   5   5   0    1.07    0.28
  -5  -5   0    1.84    0.54
   5  -5   0    1.08    0.39
   5  -5   0    1.08    0.25
   5  -5   0    0.99    0.23
  -5  -5   0    0.35    0.29
   5  -5   0    0.65    0.43
   5  -5   0    1.29    0.44
   5  -5   0    1.38    0.27
   5   5   0    1.05    0.25
  -5   5   0    1.35    0.30
   5   5   1   79.41    3.79
  -5  -5  -1   89.00    2.62
  -5   5  -1   87.14    3.76
   5   5   1   76.71    3.75
  -5   5  -1   85.42    3.75
   5  -5   1   86.56    2.66
   5   5   1   86.98    2.74
   5   5   1   85.13    2.79
  -5  -5  -1   87.03    3.79
   5  -5   1   84.11    3.74
   5  -5   1   85.70    2.68
   5  -5   1   86.84    2.65
  -5   5  -1   83.47    2.77
   5  -5   1   86.47    2.69
   5   5   1   87.88    2.67
  -5  -5  -1   87.77    3.75
   5  -5   1   86.64    3.85
  -5  -5  -2  136.48    3.80
   5   5   2  137.26    3.98
  -5  -5  -2  137.49    3.80
   5   5   2  145.87    3.90
   5  -5   2  134.42    3.88
  -5  -5  -2  141.99    3.76
   5   5   2  132.41    3.91
   5  -5   2  134.25    3.88
  -5  -5  -3   58.08    1.99
  -5  -5  -3   61.11    2.01
   5  -5   3   62.57    2.15
   5  -5   3   60.29    2.12
  -5   5  -3   63.20    2.05
  -5  -5  -3   62.93    2.00
   5   5   3   56.89    2.12
  -5  -5  -4    0.04    0.16
  -5  -5  -4    0.04    0.18
  -5  -5  -4    0.06    0.14
  -5  -5  -4    0.03    0.13
   5  -5   4   -0.04    0.15
   5  -5   4    0.12    0.19
  -5   5  -4    0.09    0.16
   5   5   4   -0.08    0.16
  -5   5  -4   -0.03    0.13
  -5  -5  -4    0.09    0.13
  -5   5  -5    0.73    0.21
   5  -5   5    0.78    0.20
   5  -5   5    0.66    0.20
  -5  -5  -5    0.46    0.18
  -5  -5  -5    0.89    0.22
  -5   5  -5    0.97    0.19
  -5   5  -5    0.88    0.18
   5   5   5    0.96    0.23
  -5   5  -5    0.45    0.15
  -5  -5  -5    0.80    0.19
  -5   5  -6   35.95    1.14
   5  -5   6   31.17    1.09
  -5   5  -6   36.35    1.20
  -5  -5  -6   36.02    1.09
  -5  -5  -6   36.59    1.10
   5  -5   6   32.21    1.10
   5  -7  -2    0.05    0.08
   5   7  -2    0.29    0.10
   5  -7  -2    0.11    0.09
   5   7  -2    0.04    0.08
   5  -7  -2    0.08    0.08
  -5  -7   2    0.13    0.10
  -5   7   1   37.57    1.20
   5  -7  -1   33.49    1.11
   5   7  -1   33.61    1.09
   5  -7  -1   31.81    1.09
  -5  -7   1   36.02    1.13
   5  -7  -1   34.03    1.12
  -5   7   0    8.64    0.51
   5  -7   0    8.78    0.48
   5  -7   0    9.07    0.46
   5  -7   0    9.12    0.49
   5   7   0    8.58    0.46
  -5  -7   0    8.47    0.46
   5  -7   0    8.98    0.48
   5  -7   1    1.84    0.22
   5  -7   1    1.45    0.19
   5  -7   1    1.73    0.21
  -5  -7  -1    1.73    0.20
   5  -7   1    1.79    0.21
   5  -7   2    6.05    0.36
  -5  -7  -2    5.82    0.39
  -5  -7  -2    5.78    0.39
   5  -7   2    5.61    0.35
   6   0  -8   22.10    0.95
   6   0  -8   23.61    0.97
   6   0  -8   23.11    1.09
   6   0  -8   23.21    1.00
   6   0  -8   25.64    1.13
   6   0  -7    0.04    0.16
   6   0  -7    0.11    0.18
   6   0  -7    0.29    0.20
   6   0  -7    0.15    0.22
   6   0  -7    0.04    0.17
   6   0  -6  343.39   10.50
   6   0  -6  354.80   10.58
  -6   0   6  360.74   10.11
  -6   0   6  362.80   10.05
   6   0  -6  361.77    8.75
   6   0  -6  368.11    8.76
  -6   0   6  370.40   10.33
  -6   0   6  375.46   10.34
   6   0  -6  363.23    8.94
   6   0  -6  350.10    9.08
   6   0  -6  382.17    9.26
   6   0  -6  358.61    8.94
   6   0  -6  360.88    8.93
   6   0  -6  353.16    8.77
  -6   0   5   -0.09    0.17
   6   0  -5   -0.03    0.13
   6   0  -5    0.03    0.13
  -6   0   5    0.18    0.22
  -6   0   5   -0.09    0.20
   6   0  -5   -0.04    0.16
   6   0  -5    0.07    0.18
   6   0  -5    0.20    0.23
   6   0  -5   -0.10    0.21
   6   0  -5   -0.08    0.22
   6   0  -4   25.34    1.49
   6   0  -4   22.93    1.42
   6   0  -4   26.63    1.43
  -6   0   4   25.19    1.45
   6   0  -4   25.35    0.94
   6   0  -4   24.96    0.94
   6   0  -4   25.98    1.06
   6   0  -4   25.36    1.00
   6   0  -4   22.91    0.95
  -6   0   4   25.48    1.42
  -6   0   4   26.32    1.44
   6   0  -3   -0.05    0.14
   6   0  -3   -0.05    0.15
   6   0  -3    0.04    0.14
  -6   0   3   -0.05    0.14
   6   0  -3    0.10    0.10
   6   0  -2  855.49   19.93
   6   0  -2  852.38   19.93
  -6   0   2  852.19   20.04
   6   0  -2  880.23   19.94
   6   0  -2  919.93   19.91
   6   0  -2  908.27   19.91
   6   0  -2  892.02   20.00
   6   0  -1    0.03    0.07
   6   0  -1    0.08    0.08
   6   0  -1    0.00    0.03
   6   0  -1    0.01    0.07
   6   0  -1    0.10    0.12
   6   0  -1    0.09    0.07
   6   0  -1    0.04    0.04
   6   0  -1    0.07    0.07
   6   0   0  231.33    5.77
  -6   0   0  244.75    5.64
  -6   0   0  252.19    5.90
  -6   0   0  254.02    5.74
   6   0   0  258.29    5.73
   6   0   0  253.06    5.91
   6   0   0  251.31    5.76
   6   0   1    0.03    0.11
  -6   0  -1   -0.03    0.07
  -6   0  -1    0.03    0.07
  -6   0  -1    0.02    0.08
  -6   0  -1    0.03    0.07
   6   0   1    0.02    0.06
  -6   0  -1    0.19    0.15
   6   0   1    0.06    0.09
  -6   0  -1   -0.03    0.08
  -6   0  -1   -0.01    0.08
  -6   0  -2    5.37    0.45
   6   0   2    5.42    0.48
  -6   0  -2    5.42    0.45
  -6   0  -2    5.55    0.52
  -6   0  -2    5.24    0.49
   6   0   2    5.46    0.46
   6   0   2    6.30    0.47
  -6   0  -2    5.12    0.43
  -6   0  -2    5.00    0.42
   6   0   3    0.05    0.12
  -6   0  -3    0.05    0.12
   6   0   3   -0.09    0.13
  -6   0  -3    0.14    0.15
  -6   0  -3   -0.06    0.14
   6   0   3   -0.05    0.13
  -6   0  -4    6.81    0.51
  -6   0  -4    5.12    0.45
   6   0   4    6.25    0.66
   6   0   4    5.92    0.65
  -6   0  -4    5.42    0.47
  -6   0  -4    6.36    0.46
  -6   0  -4    5.89    0.45
   6   0   4    5.95    0.65
  -6   0  -4    5.99    0.71
  -6   0  -4    5.98    0.71
  -6   0  -4    5.73    0.76
   6   0   4    6.80    0.72
  -6   0  -5   -0.04    0.14
  -6   0  -5   -0.04    0.15
  -6   0  -5   -0.13    0.19
   6   0   5   -0.09    0.15
   6   0   5    0.17    0.20
   6   0   5   -0.09    0.18
  -6   0  -5    0.04    0.16
  -6   0  -5    0.04    0.17
  -6   0  -6   84.95    2.87
  -6   0  -6   80.18    2.69
  -6   0  -6   81.96    2.70
   6   0   6   77.61    3.45
  -6   0  -6   84.25    2.68
  -6   0  -6   89.20    2.83
  -6   0  -6   85.87    2.80
  -6   0  -7    0.05    0.17
  -6   0  -7   -0.11    0.21
  -6   0  -7   -0.09    0.18
  -6   0  -8   19.38    0.84
   6   2  -8    9.64    0.57
   6  -2  -8   11.26    0.58
   6  -2  -8   10.91    0.58
   6   2  -8   11.40    0.61
   6  -2  -8   10.35    0.62
   6  -2  -8   10.48    0.61
   6   2  -7    4.20    0.46
   6  -2  -7    5.17    0.51
   6  -2  -7    4.67    0.46
   6  -2  -7    4.02    0.42
   6  -2  -7    4.52    0.62
   6   2  -7    4.43    0.50
   6   2  -7    4.84    0.49
   6  -2  -7    5.36    0.52
   6   2  -7    4.91    0.55
   6  -2  -7    3.45    0.42
  -6   2   7    5.34    0.51
   6  -2  -6   41.15    1.62
   6   2  -6   40.06    1.59
   6  -2  -6   37.79    1.49
   6  -2  -6   37.56    1.49
   6   2  -6   40.65    1.71
   6  -2  -6   39.87    1.46
   6  -2  -6   39.69    1.45
  -6   2   6   38.88    1.62
   6   2  -6   38.86    1.73
   6   2  -6   35.95    1.57
   6  -2  -6   35.81    1.87
   6  -2  -5  384.74   10.40
   6   2  -5  370.28   10.37
   6  -2  -5  372.34   10.36
   6   2  -5  359.82   10.51
   6   2  -5  369.52   10.57
   6   2  -5  371.30    9.07
   6  -2  -5  368.65    8.98
  -6   2   5  391.51   10.89
  -6   2   5  380.41   10.81
  -6   2   5  392.97    9.22
  -6  -2   5  375.19   10.58
  -6   2   5  383.10   10.34
   6  -2  -5  381.73    9.66
   6   2  -5  382.11    9.30
   6   2  -5  366.85    9.31
   6   2  -5  373.54    9.17
   6   2  -5  381.41    9.12
   6  -2  -5  393.02    8.95
   6   2  -4  108.91    4.28
   6   2  -4  109.25    3.84
   6  -2  -4  106.08    3.79
   6   2  -4  106.90    4.26
   6  -2  -4  112.19    3.86
   6   2  -4  108.01    3.93
   6   2  -4  108.31    2.98
   6  -2  -4  110.81    2.93
  -6   2   4  114.95    4.17
  -6   2   4  118.31    4.19
   6   2  -4  111.88    3.96
  -6   2   4  114.23    3.08
  -6  -2   4  108.64    3.98
  -6   2   4  103.17    4.10
  -6   2   4  109.68    3.93
   6  -2  -4  108.02    2.92
   6  -2  -4  107.70    3.37
   6   2  -4  111.30    3.17
   6  -2  -4  107.03    2.93
   6   2  -4  107.49    3.06
   6   2  -4  109.59    3.20
   6   2  -4  109.00    3.02
   6   2  -4  104.82    3.04
   6  -2  -4  110.38    2.92
  -6  -2   3   14.28    1.06
  -6   2   3   12.38    0.98
  -6   2   3   11.73    1.10
   6   2  -3   15.00    1.03
   6   2  -3   13.09    0.61
   6   2  -3   14.32    1.02
  -6   2   3   12.21    1.03
  -6   2   3   13.60    1.08
  -6   2   3   12.92    0.65
   6   2  -3   12.44    0.94
   6  -2  -3   12.75    0.95
   6  -2  -3   13.78    0.97
   6  -2  -3   13.08    0.96
   6  -2  -3   12.75    0.79
  -6  -2   2   40.94    1.70
  -6   2   2   38.57    1.60
   6  -2  -2   37.89    1.50
  -6   2   2   37.26    1.86
   6   2  -2   38.73    1.61
  -6   2   2   39.62    1.74
  -6   2   2   35.90    1.68
  -6   2   2   36.55    1.19
   6   2  -2   38.89    1.62
   6   2  -2   37.31    1.48
   6  -2  -2   42.40    1.68
   6   2  -2   37.78    1.55
  -6   2   2   39.13    1.76
  -6  -2   2   38.76    1.74
  -6   2   2   37.52    1.74
   6  -2  -2   35.25    1.34
  -6  -2   1  120.51    3.71
  -6  -2   1  121.32    3.44
  -6   2   1  121.67    3.76
  -6   2   1  121.86    3.46
   6   2  -1  114.27    3.36
  -6   2   1  116.01    3.73
   6  -2  -1  125.04    3.47
  -6  -2   1  121.28    3.57
   6   2  -1  121.44    3.26
  -6   2   1  129.22    3.83
   6   2  -1  118.13    3.47
  -6   2   1  120.20    3.56
   6   2  -1  116.89    3.48
  -6   2   1  122.15    3.57
  -6   2   0  192.01    4.99
  -6   2   0  183.64    5.08
  -6   2   0  199.37    5.11
   6  -2   0  170.05    4.99
  -6  -2   0  182.95    5.16
   6   2   0  210.97    4.98
  -6   2   0  192.68    5.35
  -6  -2   0  185.95    4.99
   6  -2   0  180.76    4.99
  -6  -2   0  203.93    4.87
  -6   2   0  186.70    5.32
  -6  -2  -1   45.84    1.87
   6   2   1   51.26    1.87
  -6   2  -1   49.07    1.98
  -6   2  -1   45.62    1.76
  -6  -2  -1   45.03    1.84
   6  -2   1   47.01    1.84
  -6   2  -1   46.85    1.76
   6   2   1   45.53    1.82
  -6   2  -1   46.41    1.76
   6   2   1   46.63    1.82
   6  -2   1   51.55    2.15
  -6   2  -1   48.01    2.00
  -6  -2  -1   47.53    1.72
  -6  -2  -1   48.82    1.74
   6  -2   1   50.70    1.87
  -6   2  -1   46.18    1.97
   6   2   1   46.88    1.40
  -6  -2  -2    3.08    0.44
   6  -2   2    1.98    0.37
  -6   2  -2    2.64    0.48
   6   2   2    3.53    0.51
  -6   2  -2    3.33    0.45
   6  -2   2    3.07    0.40
   6   2   2    3.16    0.29
  -6   2  -2    2.88    0.42
   6   2   2    2.20    0.39
  -6   2  -2    2.79    0.40
   6   2   2    4.15    0.53
   6   2   2    2.65    0.26
   6  -2   2    2.91    0.53
  -6  -2  -2    2.70    0.41
   6  -2   2    3.48    0.48
  -6  -2  -3    3.01    0.49
  -6   2  -3    3.64    0.53
   6  -2   3    3.97    0.57
   6   2   3    4.02    0.60
  -6   2  -3    4.10    0.65
   6  -2   3    3.99    0.52
  -6   2  -3    3.95    0.42
  -6  -2  -3    3.68    0.34
  -6  -2  -3    3.14    0.31
  -6   2  -3    3.32    0.40
  -6   2  -3    3.60    0.40
  -6  -2  -3    3.87    0.36
  -6  -2  -3    3.89    0.36
  -6   2  -3    3.98    0.55
  -6   2  -3    4.16    0.33
   6   2   3    3.27    0.53
   6   2   3    4.48    0.61
  -6   2  -3    4.00    0.56
   6   2   3    3.94    0.34
  -6  -2  -3    3.37    0.49
  -6  -2  -3    3.86    0.57
  -6  -2  -3    3.63    0.50
   6  -2   3    3.55    0.56
   6   2   4   95.15    3.53
   6  -2   4   81.09    3.13
  -6  -2  -4   83.91    2.55
  -6  -2  -4   80.52    2.54
  -6   2  -4   87.73    2.76
  -6   2  -4   81.03    2.71
   6  -2   4   84.74    3.44
  -6  -2  -4   87.42    3.26
  -6  -2  -4   84.13    3.20
  -6   2  -4   84.36    3.33
  -6   2  -4   86.72    2.45
  -6  -2  -4   82.01    2.35
   6   2   4   87.21    3.49
   6   2   4   85.12    3.45
  -6   2  -4   84.49    3.32
   6   2   4   85.13    2.49
  -6   2  -4   86.71    2.73
  -6  -2  -4   84.70    2.45
  -6  -2  -4   83.56    2.45
  -6   2  -5    0.60    0.26
  -6  -2  -5    0.51    0.22
  -6  -2  -5    0.84    0.24
  -6   2  -5    0.71    0.25
  -6  -2  -5    0.41    0.19
  -6  -2  -5    0.64    0.29
  -6  -2  -5    0.63    0.21
   6   2   5    0.35    0.23
   6   2   5    0.39    0.17
  -6   2  -5    0.65    0.19
  -6  -2  -5    0.50    0.17
   6  -2   6    1.05    0.26
  -6  -2  -6    1.16    0.27
  -6  -2  -6    1.76    0.43
  -6  -2  -6    1.25    0.28
  -6  -2  -6    1.47    0.31
  -6  -2  -6    1.46    0.32
   6   2   6    1.21    0.27
   6  -2   7   94.39    2.73
  -6   2  -7   89.49    2.88
  -6   2  -7   92.34    2.77
  -6  -2  -7   93.10    2.77
  -6  -2  -7   91.94    3.09
  -6  -2  -7   92.59    2.77
  -6   2  -7   93.45    2.92
  -6   2  -8    0.02    0.10
  -6   2  -8   -0.02    0.10
  -6  -2  -8   -0.02    0.10
  -6   2  -8    0.08    0.11
   6   4  -7  126.88    3.22
   6  -4  -7  124.00    3.11
   6  -4  -7  124.18    3.10
   6   4  -7  126.38    3.22
   6  -4  -7  116.14    3.18
   6   4  -6   99.93    2.88
   6   4  -6   95.93    2.89
   6  -4  -6  100.43    3.37
   6  -4  -6   96.16    2.69
   6  -4  -6   95.86    2.70
   6   4  -6   94.50    2.83
   6   4  -6   91.63    2.75
  -6   4   6   96.32    2.91
   6   4  -5   13.93    0.91
   6   4  -5   13.29    0.79
   6  -4  -5   12.83    0.75
  -6   4   5   14.29    0.92
   6  -4  -5   16.17    1.22
   6   4  -5   12.96    0.72
   6   4  -5   12.59    0.83
   6   4  -5   12.95    0.71
   6   4  -5   13.83    0.90
   6  -4  -4    5.64    0.84
   6  -4  -4    5.40    0.86
  -6  -4   4    6.40    1.02
   6  -4  -4    5.04    0.81
   6   4  -4    7.47    0.58
  -6   4   4    5.83    0.99
   6   4  -4    5.77    0.90
   6  -4  -4    6.37    0.51
   6   4  -4    6.01    0.90
  -6   4   4    5.67    0.96
  -6   4   4    7.43    0.64
  -6  -4   4    6.44    0.97
  -6   4   4    6.79    1.10
   6   4  -4    5.68    0.59
   6  -4  -4    5.68    0.50
   6  -4  -4    5.78    0.77
   6   4  -4    6.05    0.49
   6   4  -4    5.62    0.47
   6   4  -4    5.82    0.57
   6  -4  -4    5.95    0.51
   6   4  -4    7.10    0.64
   6  -4  -3    1.17    0.43
  -6  -4   3    0.65    0.37
  -6   4   3    0.66    0.22
   6   4  -3    0.42    0.28
   6   4  -3    0.21    0.23
  -6   4   3    1.32    0.46
   6   4  -3    0.56    0.19
   6  -4  -3    0.50    0.17
  -6   4   3    0.52    0.35
  -6  -4   3    0.80    0.45
  -6  -4   3    0.12    0.31
  -6   4   3    0.40    0.46
   6   4  -3    0.40    0.21
   6  -4  -3    0.86    0.39
   6  -4  -3    0.35    0.15
   6   4  -3    0.31    0.16
   6   4  -3    0.59    0.22
   6   4  -3    0.46    0.17
   6   4  -3    0.49    0.22
   6  -4  -3    0.32    0.15
   6   4  -2    3.46    0.63
  -6   4   2    3.13    0.67
   6  -4  -2    3.80    0.37
  -6   4   2    3.58    0.71
  -6   4   2    3.26    0.39
   6   4  -2    3.24    0.61
  -6   4   2    3.62    0.75
  -6  -4   2    4.11    0.76
   6   4  -2    3.47    0.42
   6  -4  -2    3.45    0.52
   6  -4  -2    3.53    0.36
   6   4  -2    3.83    0.44
  -6   4   2    3.65    0.41
   6  -4  -2    4.18    0.39
   6  -4  -2    3.34    0.63
  -6  -4   2    2.87    0.64
  -6   4   1   59.21    3.00
   6  -4  -1   56.96    2.60
  -6  -4   1   55.43    2.72
  -6   4   1   53.38    2.90
   6   4  -1   59.63    1.86
   6  -4  -1   54.88    1.76
   6   4  -1   56.47    2.63
   6   4  -1   56.18    2.65
  -6   4   1   57.55    1.89
  -6  -4   1   52.49    2.75
   6   4  -1   52.70    1.85
   6   4  -1   57.91    1.94
   6  -4  -1   52.17    1.78
   6  -4  -1   54.01    1.78
   6   4  -1   51.30    1.77
   6  -4  -1   54.06    1.78
  -6   4   1   57.76    1.94
   6   4  -1   56.06    1.90
   6  -4   0  107.05    4.50
  -6  -4   0  109.81    3.99
   6  -4   0  106.49    3.96
  -6   4   0  103.26    4.27
  -6   4   0  110.24    4.36
  -6  -4   0  101.90    4.04
   6  -4   0  102.02    3.88
   6   4   0  105.24    3.08
  -6   4   0  105.80    3.96
   6   4   0  103.45    3.93
  -6  -4   0  107.48    2.93
   6  -4   0  103.09    2.91
  -6   4   0   98.22    3.88
   6   4   0  102.72    3.94
  -6   4   0  105.08    2.97
   6   4   0  105.95    2.98
   6  -4   0  104.88    2.95
   6  -4   0  106.98    2.96
   6   4   0  106.12    2.88
   6  -4   0  103.02    2.94
  -6   4   0  100.99    3.08
   6   4   0  102.98    2.92
  -6   4  -1   15.89    0.81
  -6  -4  -1   17.15    0.81
  -6   4  -1   18.21    1.38
  -6   4  -1   13.47    1.21
   6   4   1   16.03    0.85
   6   4   1   17.44    0.94
  -6  -4  -1   13.96    1.28
   6  -4   1   15.42    1.34
   6  -4   1   15.64    0.84
   6  -4   1   16.81    0.85
   6  -4   1   14.57    1.47
  -6   4  -1   14.98    1.43
  -6  -4  -1   14.40    1.24
   6  -4   1   16.51    1.39
  -6   4  -1   17.43    1.53
   6   4   1   14.92    0.79
   6  -4   1   15.06    0.82
  -6   4  -1   15.84    0.91
  -6  -4  -2   55.23    1.78
  -6   4  -2   54.00    2.62
   6   4   2   55.86    1.93
  -6   4  -2   55.78    2.66
   6   4   2   55.07    2.00
   6  -4   2   58.82    2.89
   6   4   2   66.93    2.91
  -6  -4  -2   54.34    2.74
  -6   4  -2   51.13    2.50
   6  -4   2   55.12    1.91
   6  -4   2   56.40    1.92
  -6  -4  -2   54.75    2.61
   6  -4   2   56.42    2.86
   6  -4   2   54.99    1.90
  -6   4  -2   53.31    1.98
  -6   4  -2   55.38    2.11
   6   4   2   57.24    1.88
  -6   4  -3  115.47    4.40
   6   4   3  112.10    4.70
  -6   4  -3  124.72    4.51
  -6   4  -3  125.09    3.38
  -6  -4  -3  118.08    3.29
   6   4   3  123.94    4.86
   6   4   3  120.46    3.51
   6  -4   3  127.79    4.82
   6   4   3  127.02    4.75
  -6  -4  -3  117.76    4.52
  -6  -4  -3  123.56    3.41
  -6  -4  -3  122.79    3.40
   6  -4   3  120.81    3.48
  -6   4  -3  123.14    3.76
  -6  -4  -3  114.78    4.35
  -6  -4  -3  115.99    4.47
   6  -4   3  116.23    4.72
  -6  -4  -3  116.50    4.36
   6  -4   4    1.94    0.33
  -6  -4  -4    1.66    0.30
  -6   4  -4    2.47    0.45
  -6  -4  -4    1.49    0.29
  -6   4  -4    1.66    0.34
  -6  -4  -4    2.46    0.38
  -6  -4  -4    2.04    0.35
   6   4   4    2.23    0.36
  -6   4  -4    1.90    0.31
  -6  -4  -4    1.88    0.29
  -6   4  -5   16.07    0.99
  -6  -4  -5   15.95    0.86
  -6  -4  -5   16.66    0.88
  -6   4  -5   14.80    0.83
  -6  -4  -5   15.47    0.81
   6   4   5   16.44    0.94
  -6  -4  -5   16.83    0.95
  -6   4  -5   15.95    0.97
  -6  -4  -5   15.88    0.94
  -6  -4  -6    7.49    0.52
  -6  -4  -6    7.77    0.53
  -6   4  -6    7.70    0.59
  -6  -4  -6    6.95    0.54
  -6  -4  -6    7.36    0.55
   6   6  -4    1.08    0.18
   6  -6  -4    0.74    0.17
   6  -6  -4    0.96    0.18
   6   6  -4    0.75    0.18
   6   6  -4    0.85    0.17
   6   6  -4    1.01    0.18
   6  -6  -4    0.87    0.17
  -6  -6   4    0.88    0.19
  -6   6   3   21.35    0.92
   6  -6  -3   18.15    0.85
   6   6  -3   20.50    0.87
   6  -6  -3   19.04    0.86
   6   6  -3   20.09    0.91
   6   6  -3   18.58    0.82
   6   6  -3   18.07    0.81
   6   6  -3   20.14    0.90
   6  -6  -3   18.68    0.85
  -6  -6   3   20.04    0.92
  -6   6   3   18.46    0.94
   6  -6  -2    2.46    0.31
   6   6  -2    2.42    0.31
  -6   6   2    2.92    0.37
   6  -6  -2    2.45    0.32
   6   6  -2    2.93    0.35
  -6   6   2    2.26    0.34
   6   6  -2    2.17    0.31
   6  -6  -2    2.37    0.31
  -6  -6   2    2.82    0.35
   6  -6  -1   26.84    1.14
   6   6  -1   25.01    1.07
  -6   6   1   28.14    1.24
   6  -6  -1   26.94    1.14
  -6   6   1   23.55    1.14
   6  -6  -1   26.83    1.12
  -6  -6   1   27.85    1.17
   6  -6   0    5.86    0.50
  -6   6   0    5.59    0.53
  -6  -6   0    5.14    0.47
   6  -6   0    5.36    0.47
   6  -6   0    5.91    0.51
   6  -6   1  187.73    5.02
  -6   6  -1  191.70    5.12
   6   6   1  192.49    5.09
  -6  -6  -1  203.62    4.99
   6  -6   1  201.24    5.03
   6  -6   1  194.59    5.05
   6  -6   2   21.09    1.14
  -6  -6  -2   20.22    0.95
  -6  -6  -2   19.14    0.92
   6  -6   2   20.75    0.98
   6  -6   2   21.37    0.99
   6   6   2   19.06    0.97
  -6   6  -2   22.54    0.98
  -6  -6  -2   19.95    0.90
   6  -6   2   19.38    0.93
  -6  -6  -3   92.08    2.66
  -6  -6  -3   92.72    2.67
   6  -6   3   90.43    2.82
  -6  -6  -3   85.67    2.49
  -6  -6  -3   87.26    2.50
   6  -6   3   88.68    2.58
   6  -6   3   92.10    2.59
  -6   6  -3   90.35    2.53
  -6  -6  -3   92.38    2.50
   6  -6   3   91.09    2.55
   6   6   3   85.91    2.59
   6   6   4   27.28    1.00
   6  -6   4   28.46    1.03
  -6  -6  -4   27.79    1.08
  -6  -6  -4   28.18    1.08
  -6   6  -4   27.53    1.03
  -6   6  -4   28.91    0.99
  -6   6  -4   29.92    1.00
   6  -6   4   26.29    1.00
   7  -1  -8    8.10    0.53
   7  -1  -8    8.33    0.53
   7  -1  -8    7.37    0.56
  -7   1   8    8.39    0.56
   7   1  -8    9.27    0.64
   7  -1  -8    9.14    0.61
   7   1  -8    8.15    0.55
   7  -1  -7    5.82    0.52
   7  -1  -7    7.15    0.56
   7   1  -7    4.96    0.55
   7  -1  -7    4.94    0.53
  -7   1   7    6.10    0.55
   7  -1  -7    4.61    0.64
   7  -1  -7    4.99    0.53
   7   1  -7    4.54    0.54
   7   1  -7    5.20    0.52
   7  -1  -7    5.49    0.50
   7   1  -7    6.04    0.55
   7  -1  -7    5.48    0.55
   7   1  -6   68.72    3.65
   7   1  -6   74.97    3.41
   7  -1  -6   70.70    3.45
   7   1  -6   71.60    3.69
   7  -1  -6   73.99    3.51
  -7  -1   6   69.49    3.24
  -7  -1   6   74.07    3.32
  -7   1   6   75.54    3.56
  -7   1   6   82.34    3.65
   7   1  -6   70.13    2.50
  -7  -1   6   72.55    3.40
  -7   1   6   80.93    3.43
   7   1  -6   77.00    2.37
   7  -1  -6   72.91    2.35
   7   1  -6   75.55    2.35
   7  -1  -6   74.99    2.37
   7  -1  -6   76.17    2.80
   7   1  -6   75.18    2.58
   7   1  -6   75.52    2.44
   7  -1  -6   71.24    2.32
   7   1  -6   73.91    2.43
   7  -1  -6   72.24    2.45
   7   1  -5   24.33    1.86
   7   1  -5   27.81    1.78
   7  -1  -5   26.19    1.75
   7   1  -5   23.01    1.82
   7  -1  -5   24.55    1.70
  -7   1   5   26.66    1.79
  -7   1   5   27.71    1.81
   7   1  -5   24.91    1.19
  -7  -1   5   22.49    1.63
  -7   1   5   32.38    1.91
   7   1  -5   27.26    1.12
   7   1  -5   26.91    1.11
   7  -1  -5   25.30    1.36
   7  -1  -5   26.92    1.06
   7  -1  -5   27.86    1.07
   7   1  -5   26.95    1.24
   7   1  -5   27.16    1.16
   7  -1  -5   25.96    1.06
   7  -1  -5   27.85    1.18
   7  -1  -4  435.02   10.67
   7   1  -4  416.63   10.66
   7   1  -4  412.71   10.94
   7  -1  -4  425.56   10.62
   7   1  -4  421.62   10.97
   7   1  -4  399.01   10.70
   7   1  -4  393.10   10.69
   7   1  -4  400.63    9.64
   7  -1  -4  414.66    9.59
  -7   1   4  431.08   10.80
  -7   1   4  426.18   10.76
   7   1  -4  424.68    9.78
  -7   1   4  410.40   10.75
  -7  -1   4  424.67   10.48
   7   1  -4  429.31    9.65
   7   1  -4  432.10    9.65
   7  -1  -4  399.31    9.88
   7  -1  -4  449.70   10.07
   7  -1  -4  406.84    9.56
   7  -1  -4  410.65    9.57
   7   1  -4  391.35    9.61
   7  -1  -4  407.13    9.62
   7  -1  -4  400.20    9.63
   7   1  -4  421.34    9.80
   7   1  -4  406.47    9.76
   7  -1  -4  444.37    9.61
   7   1  -4  414.17    9.66
   7   1  -4  417.95    9.68
  -7  -1   3    0.69    0.22
  -7   1   3    1.09    0.33
  -7   1   3    1.03    0.27
   7   1  -3    0.62    0.24
   7   1  -3    1.02    0.16
  -7   1   3    0.68    0.22
   7   1  -3    0.97    0.26
   7   1  -3    0.67    0.25
   7  -1  -3    0.85    0.25
   7   1  -3    0.91    0.29
   7  -1  -3    1.17    0.29
   7   1  -3    1.41    0.31
   7  -1  -3    0.86    0.20
   7  -1  -3    0.94    0.22
  -7   1   2   56.75    2.20
  -7  -1   2   50.85    1.79
   7   1  -2   53.37    1.91
   7  -1  -2   57.54    1.79
   7   1  -2   59.50    1.90
   7   1  -2   56.81    2.01
   7  -1  -2   60.97    1.85
   7   1  -2   58.38    2.03
   7   1  -2   57.76    2.02
   7  -1  -2   58.68    1.88
   7  -1  -2   56.35    1.86
   7   1  -2   58.05    1.89
   7   1  -2   56.80    1.88
  -7   1   2   58.13    1.95
  -7   1   2   61.56    1.97
  -7   1   1  101.74    2.67
   7   1  -1   95.91    2.76
   7   1  -1   98.01    2.82
   7   1  -1  100.23    2.79
   7  -1  -1  107.30    2.69
  -7   1   1   98.39    2.98
  -7  -1   1  104.75    2.77
  -7   1   1  101.10    3.00
   7  -1  -1  106.68    2.68
  -7   1   1   99.05    2.74
  -7   1   1   98.04    2.73
   7   1  -1  102.74    2.68
   7   1  -1  105.04    2.69
  -7  -1   0   56.17    1.83
  -7   1   0   58.01    1.80
   7  -1   0   58.07    1.77
  -7   1   0   57.37    1.86
  -7   1   0   59.54    1.65
   7  -1   0   54.73    1.96
  -7  -1   0   59.40    1.56
   7   1   0   57.39    1.73
  -7  -1   0   56.88    1.63
   7  -1   0   55.10    1.63
   7   1   0   62.16    1.81
   7  -1   1  100.06    2.80
  -7   1  -1  103.82    2.87
  -7  -1  -1   97.04    2.80
  -7  -1  -1   97.30    2.97
   7  -1   1  101.83    2.78
  -7   1  -1   96.67    2.81
   7   1   1  101.35    2.60
  -7  -1  -1   96.35    2.72
  -7   1  -1   89.81    2.99
   7  -1   1   97.45    2.70
   7  -1   1  100.24    3.12
  -7   1  -1   95.35    3.02
   7   1   1   97.70    2.87
   7   1   1  101.19    2.72
   7   1   1  102.59    2.72
  -7   1  -1  103.68    2.66
  -7   1  -1  106.11    2.67
  -7   1  -2  327.48    7.78
   7  -1   2  321.56    7.72
  -7   1  -2  314.80    7.98
   7  -1   2  325.43    7.78
   7   1   2  364.99    8.01
   7   1   2  324.72    7.61
  -7  -1  -2  315.22    7.74
  -7   1  -2  310.19    8.05
  -7  -1  -2  305.78    7.91
  -7  -1  -2  295.07    7.81
  -7  -1  -2  282.70    7.75
   7  -1   2  319.40    7.86
  -7   1  -2  304.23    7.83
  -7   1  -2  300.69    7.91
   7  -1   2  327.93    8.22
  -7  -1  -2  310.06    7.58
  -7   1  -2  303.78    7.83
  -7   1  -2  299.52    7.92
  -7  -1  -2  296.94    7.55
  -7   1  -2  327.76    7.70
   7   1   2  330.96    7.91
  -7   1  -2  326.39    7.69
   7   1   2  316.67    7.71
   7   1   2  324.60    7.72
   7  -1   3   90.74    2.92
   7   1   3   87.12    2.81
   7   1   3   94.85    3.02
  -7  -1  -3   83.99    2.86
  -7  -1  -3   89.71    3.07
  -7   1  -3   91.83    3.26
  -7   1  -3   87.28    3.15
  -7   1  -3   88.22    2.92
   7   1   3   85.85    2.97
   7   1   3   85.45    2.86
   7   1   3   84.90    2.85
  -7   1  -3   83.48    2.87
   7  -1   3   83.55    2.94
  -7  -1  -3   81.94    2.77
  -7  -1  -3   82.52    2.77
  -7   1  -3   84.65    3.03
  -7   1  -3   84.63    3.03
   7   1   4  148.60    4.43
  -7   1  -4  148.67    4.98
   7  -1   4  141.63    4.46
  -7   1  -4  134.62    3.71
  -7   1  -4  144.33    3.87
  -7  -1  -4  134.22    3.62
  -7  -1  -4  143.03    3.66
  -7   1  -4  136.11    3.72
  -7   1  -4  142.14    3.86
  -7   1  -4  135.69    3.83
  -7  -1  -4  141.17    3.75
  -7  -1  -4  138.94    3.73
  -7   1  -4  136.80    4.53
  -7   1  -4  135.30    4.51
   7   1   4  141.74    4.52
   7   1   4  135.29    4.44
   7  -1   4  136.95    4.45
   7   1   4  142.75    4.36
  -7  -1  -5   70.78    2.31
  -7  -1  -5   67.72    2.29
  -7   1  -5   69.26    2.40
  -7   1  -5   68.46    2.39
   7  -1   5   70.37    3.01
   7   1   5   67.31    2.88
   7   1   5   71.41    2.91
  -7   1  -5   68.69    2.38
  -7  -1  -5   69.64    2.32
  -7   1  -5   68.44    2.30
  -7   1  -5   66.29    2.27
  -7  -1  -5   68.48    2.36
  -7  -1  -5   66.62    2.19
  -7  -1  -5   65.97    2.19
  -7   1  -6    0.39    0.22
  -7  -1  -6    0.70    0.23
  -7   1  -6    0.89    0.30
  -7  -1  -6    0.40    0.20
  -7   1  -6    0.45    0.23
  -7   1  -6    0.33    0.23
  -7   1  -6    0.77    0.28
  -7  -1  -6    0.73    0.25
  -7  -1  -6    0.63    0.24
  -7  -1  -7    0.71    0.25
  -7  -1  -7    0.24    0.25
  -7  -1  -7    0.50    0.22
  -7   1  -7    0.45    0.25
  -7   1  -8  212.34    5.39
   7  -1   8  211.13    5.25
  -7   1  -8  224.39    5.33
  -7  -1  -8  220.99    5.27
   7  -3  -7   36.25    1.40
   7  -3  -7   36.61    1.31
   7  -3  -7   35.33    1.29
   7  -3  -7   39.56    1.77
   7  -3  -7   36.87    1.28
   7   3  -7   36.91    1.46
   7  -3  -7   38.39    1.30
   7   3  -7   35.94    1.40
  -7   3   7   36.95    1.43
   7   3  -6  180.40    4.81
   7  -3  -6  181.37    4.86
   7   3  -6  182.08    4.92
   7  -3  -6  182.42    4.70
   7  -3  -6  182.94    4.70
   7   3  -6  183.60    5.04
   7   3  -6  182.01    4.92
   7   3  -6  168.65    4.76
  -7   3   6  180.54    4.93
   7  -3  -5   68.64    3.22
  -7  -3   5   70.67    3.59
   7  -3  -5   69.43    3.25
   7   3  -5   71.25    3.39
   7   3  -5   74.17    2.34
   7  -3  -5   71.94    2.27
  -7   3   5   69.75    3.64
  -7   3   5   72.64    3.66
  -7   3   5   74.15    2.48
   7   3  -5   70.98    3.36
  -7  -3   5   71.40    3.48
  -7   3   5   82.19    3.77
   7   3  -5   72.87    2.47
   7  -3  -5   74.20    2.93
   7  -3  -5   69.34    2.80
   7   3  -5   70.53    2.53
   7   3  -5   72.52    2.44
   7  -3  -5   73.43    2.24
   7   3  -5   74.77    2.38
   7  -3  -4    8.90    0.98
  -7  -3   4    8.80    1.13
   7  -3  -4    7.21    0.90
   7   3  -4    8.31    0.98
   7   3  -4    9.28    0.61
   7  -3  -4    9.02    0.58
   7   3  -4    8.48    0.99
  -7   3   4   10.15    1.19
  -7   3   4   10.00    1.19
  -7   3   4    8.95    0.66
  -7  -3   4    8.86    1.07
  -7   3   4   10.26    1.29
   7   3  -4    9.10    0.69
   7  -3  -4    9.73    0.61
   7  -3  -4    8.92    0.87
   7  -3  -4    9.65    0.85
   7   3  -4    9.33    0.73
   7   3  -4    8.62    0.68
   7   3  -4    9.47    0.57
   7   3  -4    8.60    0.64
   7   3  -4    8.59    0.55
   7  -3  -4    8.70    0.58
   7  -3  -3  103.55    3.73
   7  -3  -3  105.30    3.78
  -7  -3   3  111.52    4.16
   7  -3  -3  106.12    3.74
   7   3  -3  109.53    3.84
   7   3  -3  111.08    3.86
   7   3  -3  109.41    2.93
   7  -3  -3  108.65    2.87
  -7   3   3  107.00    4.10
  -7   3   3  105.56    3.02
  -7   3   3  112.31    4.16
  -7   3   3  103.23    4.26
  -7  -3   3  113.24    4.05
   7  -3  -3  109.14    2.88
   7   3  -3  103.73    3.06
   7  -3  -3  107.89    2.88
   7  -3  -3  109.04    3.45
   7   3  -3  112.85    3.18
   7   3  -3   99.20    3.07
   7   3  -3  102.58    3.01
   7   3  -3  102.60    2.84
   7   3  -3  102.96    2.84
   7   3  -3  105.57    3.06
   7  -3  -3  110.82    2.89
  -7   3   2   40.08    2.11
   7  -3  -2   35.25    1.82
  -7  -3   2   34.59    1.92
  -7   3   2   32.65    1.93
   7  -3  -2   34.73    1.17
  -7   3   2   37.57    1.96
  -7   3   2   35.13    1.27
   7   3  -2   34.81    1.76
  -7   3   2   35.06    1.91
   7   3  -2   33.17    1.73
  -7  -3   2   35.33    1.82
  -7   3   2   30.25    1.94
  -7  -3   2   33.47    1.99
   7  -3  -2   36.24    1.19
   7   3  -2   33.52    1.29
   7  -3  -2   37.50    1.56
   7  -3  -2   36.26    1.20
   7   3  -2   35.04    1.27
   7   3  -2   31.97    1.31
   7   3  -2   33.83    1.29
   7  -3  -2   34.04    1.18
   7   3  -1    7.14    0.49
   7  -3  -1    6.44    0.58
  -7   3   1    7.50    0.88
   7  -3  -1    5.97    0.66
  -7  -3   1    6.71    0.76
  -7   3   1    7.41    0.89
   7   3  -1    6.83    0.44
  -7   3   1    7.07    0.76
   7   3  -1    7.69    0.74
  -7   3   1    6.83    0.75
   7   3  -1    6.75    0.71
  -7   3   1    8.08    0.49
  -7   3   1    5.66    0.78
  -7   3   1    6.21    0.65
  -7  -3   1    7.39    0.84
   7   3   0   26.99    1.09
  -7   3   0   30.62    1.51
  -7  -3   0   26.51    1.61
   7  -3   0   32.14    1.63
   7  -3   0   28.70    1.85
  -7  -3   0   30.47    1.58
  -7   3   0   29.56    1.79
   7  -3   0   27.54    1.51
  -7   3   0   29.02    1.78
  -7   3   0   30.25    1.06
   7   3   0   27.99    1.04
  -7   3  -1    8.26    0.48
   7   3   1    7.77    0.80
  -7   3  -1    9.56    0.83
   7   3   1    7.30    0.79
  -7   3  -1    7.86    0.76
   7   3   1    8.00    0.50
   7   3   1    8.38    0.55
   7   3   1    9.32    0.83
  -7   3  -1    7.02    0.72
  -7  -3  -1    8.33    0.85
  -7   3  -1    7.22    0.83
   7  -3   1    7.89    0.81
   7  -3   1    8.44    0.52
  -7   3  -1    7.18    0.86
  -7  -3  -1    8.71    0.75
  -7  -3  -1    7.28    0.73
   7  -3   1    8.38    0.83
  -7   3  -1    7.53    0.88
   7  -3   1    7.26    0.92
  -7   3  -1    7.00    0.55
  -7   3  -1    8.34    0.57
   7   3   2   41.07    2.11
   7   3   2   38.20    1.40
  -7   3  -2   41.96    1.95
   7   3   2   43.98    2.17
  -7   3  -2   43.14    1.98
   7   3   2   37.72    1.43
  -7   3  -2   39.28    2.23
   7   3   2   44.21    2.12
  -7   3  -2   37.58    1.93
  -7  -3  -2   40.28    2.05
   7  -3   2   40.78    2.09
   7  -3   2   40.14    1.44
  -7  -3  -2   43.86    2.02
   7  -3   2   39.98    2.07
   7  -3   2   37.83    2.20
   7   3   2   43.62    1.40
  -7   3  -2   40.01    1.58
   7  -3   3   80.51    3.38
  -7   3  -3   84.74    3.73
  -7  -3  -3   82.96    3.32
   7   3   3   90.58    3.55
  -7   3  -3   83.03    3.27
  -7   3  -3   82.96    2.72
  -7  -3  -3   82.94    2.43
  -7  -3  -3   80.87    2.41
   7  -3   3   81.90    2.51
  -7  -3  -3   82.31    3.14
  -7  -3  -3   83.25    3.33
   7  -3   3   83.08    3.45
  -7  -3  -3   90.11    3.23
  -7   3  -3   86.73    3.26
  -7   3  -3   83.27    2.37
  -7   3  -3   85.04    3.25
   7   3   3   76.74    3.39
   7   3   3   78.51    2.45
   7   3   3   78.76    3.43
   7   3   4   60.98    2.95
  -7  -3  -4   53.06    2.68
   7  -3   4   56.64    2.81
  -7  -3  -4   53.78    1.92
  -7  -3  -4   51.44    1.90
  -7   3  -4   53.16    2.10
  -7  -3  -4   54.31    1.84
  -7  -3  -4   54.48    1.83
   7  -3   4   53.21    1.91
  -7   3  -4   53.61    2.02
  -7   3  -4   55.65    1.82
   7   3   4   50.70    1.86
  -7  -3  -4   46.90    2.64
   7  -3   5   13.16    0.83
  -7   3  -5   12.50    0.90
  -7  -3  -5   13.95    0.82
  -7  -3  -5   11.89    0.76
  -7  -3  -5   14.34    0.90
  -7  -3  -5   12.51    0.84
  -7   3  -5   12.49    0.92
  -7  -3  -6    3.78    0.46
  -7  -3  -6    4.66    0.50
  -7  -3  -6    4.93    0.47
  -7  -3  -6    4.56    0.46
   7  -3   6    4.70    0.47
  -7   3  -6    5.77    0.59
  -7   3  -7    6.26    0.50
  -7  -3  -7    6.47    0.47
  -7  -3  -7    5.90    0.46
  -7   3  -7    6.42    0.52
   7  -5  -6   36.27    1.13
   7  -5  -6   35.95    1.13
   7   5  -6   37.94    1.26
   7  -5  -6   33.08    1.18
   7  -5  -5   77.99    2.18
   7   5  -5   74.53    2.35
   7   5  -5   78.32    2.39
   7  -5  -5   72.39    2.67
   7  -5  -5   75.35    2.16
   7  -5  -5   76.35    2.16
   7   5  -5   79.15    2.17
   7   5  -5   71.74    2.20
   7   5  -5   75.07    2.15
   7   5  -5   72.25    2.23
   7  -5  -5   68.13    2.15
  -7   5   5   76.65    2.38
   7   5  -4    0.13    0.19
  -7   5   4    0.22    0.18
   7   5  -4    0.14    0.15
   7  -5  -4    0.06    0.14
   7  -5  -4    0.23    0.16
   7   5  -4    0.29    0.20
   7   5  -4    0.12    0.12
   7   5  -4    0.03    0.13
   7  -5  -4   -0.03    0.14
   7   5  -4    0.27    0.21
   7   5  -3   26.10    1.30
   7  -5  -3   27.06    1.17
   7   5  -3   26.22    1.21
   7   5  -3   27.37    1.14
   7   5  -3   26.13    1.12
   7   5  -3   29.75    1.37
   7  -5  -3   26.17    1.15
   7   5  -3   28.82    1.22
   7  -5  -3   28.54    1.17
  -7   5   3   27.86    1.32
   7  -5  -2   38.82    1.46
   7   5  -2   37.27    1.57
   7  -5  -2   37.45    1.44
  -7   5   2   40.11    1.56
   7   5  -2   37.74    1.59
   7   5  -2   35.71    1.35
   7   5  -2   37.30    1.48
   7   5  -2   34.77    1.35
   7  -5  -2   37.96    1.42
  -7   5   2   33.43    1.50
   7  -5  -1    8.19    1.01
   7  -5  -1    6.58    0.98
  -7  -5   1    7.49    1.04
   7  -5  -1    7.55    1.25
  -7  -5   1    9.03    1.17
   7  -5  -1    7.90    0.58
  -7   5   1    7.22    1.01
  -7  -5   1    7.56    0.60
  -7   5   1    8.29    1.11
   7   5  -1    6.82    0.95
   7   5  -1    7.36    0.99
  -7   5   1    7.22    0.60
   7  -5  -1    7.49    0.58
   7   5  -1    7.20    0.58
  -7   5   1    7.07    0.64
   7  -5  -1    7.18    0.57
   7   5   0  129.15    3.67
  -7   5   0  130.87    3.67
  -7  -5   0  131.41    3.60
   7  -5   0  129.41    3.58
  -7   5   0  123.55    4.81
   7   5   0  125.48    4.85
  -7   5   0  128.87    4.91
   7   5   0  119.65    4.80
   7   5   0  128.73    3.81
  -7  -5   0  130.22    5.03
   7  -5   0  131.05    3.63
   7  -5   0  128.75    3.62
   7  -5   0  119.02    5.36
   7  -5   0  127.74    4.86
  -7   5   0  124.40    3.77
   7   5   0  135.95    3.62
   7  -5   0  129.23    3.62
  -7  -5  -1   45.23    2.63
   7  -5   1   45.23    2.60
   7   5   1   45.46    1.83
   7  -5   1   45.87    1.71
  -7   5  -1   45.63    1.83
   7   5   1   47.74    1.70
  -7  -5  -1   44.78    1.62
   7  -5   1   43.06    1.64
   7   5   1   44.26    1.72
   7  -5   1   44.78    1.69
   7  -5   1   45.88    1.71
  -7  -5  -2  189.82    4.94
  -7  -5  -2  184.91    4.91
   7   5   2  186.23    5.13
   7  -5   2  184.40    4.98
   7  -5   2  188.81    4.96
   7  -5   2  188.56    5.00
  -7   5  -2  180.98    5.08
  -7  -5  -2  199.88    4.86
   7  -5   2  184.75    4.92
   7   5   2  177.57    4.97
  -7  -5  -3  181.97    4.83
  -7  -5  -3  177.87    4.64
  -7  -5  -3  173.35    4.63
   7  -5   3  171.82    4.71
   7  -5   3  176.74    4.70
   7  -5   3  179.48    4.74
  -7   5  -3  173.09    4.59
  -7  -5  -3  180.51    4.55
   7   5   3  166.45    4.71
   7  -5   4   41.63    1.59
   7  -5   4   45.01    1.80
  -7  -5  -4   43.24    1.54
  -7  -5  -4   40.97    1.51
  -7  -5  -4   42.35    1.64
  -7  -5  -4   43.40    1.66
   7  -5   4   40.73    1.57
  -7   5  -4   42.94    1.67
   7  -5   5    4.30    0.39
  -7  -5  -5    3.94    0.36
  -7  -5  -5    4.59    0.39
  -7  -5  -5    3.74    0.39
  -7  -5  -5    4.06    0.41
   7  -5   5    3.60    0.36
  -7   5  -5    3.58    0.40
   7  -7  -2    1.79    0.19
   7  -7  -2    1.78    0.19
   7  -7  -1    2.11    0.22
   7  -7  -1    1.49    0.19
  -7  -7   1    1.57    0.19
   7   7  -1    1.41    0.18
  -7   7   1    1.73    0.22
   7  -7  -1    1.90    0.21
   7  -7   0    3.96    0.31
   7  -7   0    4.74    0.32
   7  -7   0    3.63    0.29
   7   7   0    3.65    0.29
  -7   7   0    4.50    0.35
   7  -7   0    4.15    0.32
  -7  -7   0    4.12    0.32
  -7  -7   0    4.10    0.32
  -7  -7  -1    2.81    0.28
   7  -7   1    2.63    0.24
   7  -7   1    3.40    0.28
  -7  -7  -1    3.25    0.30
  -7   7  -1    3.57    0.30
   7  -7   1    3.04    0.27
   8   0  -8   57.50    1.78
   8   0  -8   57.87    1.78
   8   0  -8   56.64    1.91
   8   0  -8   58.65    1.82
   8   0  -8   54.35    1.88
  -8   0   8   52.68    1.77
   8   0  -7    0.04    0.17
   8   0  -7   -0.15    0.17
   8   0  -7   -0.14    0.17
   8   0  -7    0.14    0.20
   8   0  -7   -0.04    0.16
   8   0  -6    9.47    1.22
   8   0  -6    9.71    1.23
  -8   0   6   11.42    1.19
  -8   0   6   11.87    1.20
   8   0  -6   13.12    0.79
   8   0  -6   12.33    0.77
  -8   0   6   12.07    1.26
  -8   0   6   12.35    1.27
   8   0  -6   13.50    0.86
   8   0  -6   11.37    0.89
   8   0  -6   12.92    0.86
   8   0  -6   12.50    0.84
   8   0  -6   12.82    0.80
   8   0  -5   -0.10    0.18
   8   0  -5   -0.10    0.21
   8   0  -5    0.09    0.15
  -8   0   5    0.09    0.18
  -8   0   5    0.09    0.16
   8   0  -5   -0.04    0.14
  -8   0   5    0.09    0.20
   8   0  -5   -0.03    0.13
   8   0  -5    0.06    0.13
   8   0  -5   -0.04    0.16
   8   0  -5   -0.04    0.13
   8   0  -5    0.16    0.15
   8   0  -5   -0.03    0.12
   8   0  -5    0.07    0.15
   8   0  -4  961.33   22.45
   8   0  -4  958.38   22.55
   8   0  -4  961.70   22.56
  -8   0   4  994.07   22.45
  -8   0   4  968.35   22.40
  -8   0   4  957.55   22.61
   8   0  -4  955.64   21.47
   8   0  -4  953.20   21.47
   8   0  -4  963.85   21.66
   8   0  -4  971.61   21.39
   8   0  -4  980.64   21.39
   8   0  -4  949.44   21.39
   8   0  -4  919.90   21.42
   8   0  -4  917.76   21.49
   8   0  -4  972.72   21.46
   8   0  -4  976.35   21.56
  -8   0   3   -0.16    0.14
  -8   0   3   -0.04    0.10
  -8   0   3   -0.04    0.10
   8   0  -3    0.05    0.13
   8   0  -3    0.05    0.13
   8   0  -3   -0.05    0.15
   8   0  -2 1235.02   27.87
   8   0  -2 1259.39   27.79
   8   0  -2 1215.48   27.91
   8   0  -2 1276.88   27.80
   8   0  -2 1209.06   27.96
   8   0  -1   -0.04    0.06
   8   0  -1   -0.04    0.07
  -8   0   0   14.77    0.61
  -8   0   0   15.03    0.73
  -8   0   0   14.10    0.52
   8   0   0   14.03    0.64
   8   0   0   15.20    0.61
   8   0   0   13.47    0.61
   8   0   0   14.12    0.72
  -8   0  -1   -0.02    0.09
   8   0   1    0.13    0.11
  -8   0  -1    0.24    0.16
   8   0   1    0.06    0.11
   8   0   1    0.02    0.09
   8   0   2   52.65    1.84
  -8   0  -2   52.32    2.03
  -8   0  -2   52.41    2.03
  -8   0  -2   54.12    1.73
   8   0   2   55.76    1.98
   8   0   2   57.66    1.89
   8   0   3   -0.05    0.12
  -8   0  -3    0.07    0.18
   8   0   3   -0.10    0.15
   8   0   3   -0.06    0.13
  -8   0  -4   25.70    1.12
  -8   0  -4   24.64    1.10
   8   0   4   23.31    1.41
  -8   0  -4   26.73    1.70
   8   0   4   29.23    1.57
  -8   0  -4   22.63    1.00
  -8   0  -4   24.17    1.02
  -8   0  -4   28.34    1.16
  -8   0  -5   -0.13    0.17
  -8   0  -5   -0.09    0.19
   8   0   5    0.09    0.17
  -8   0  -5    0.04    0.15
  -8   0  -5    0.04    0.15
  -8   0  -5   -0.04    0.16
  -8   0  -5    0.47    0.31
   8   0   5    0.18    0.24
  -8   0  -6  106.30    3.29
  -8   0  -6  100.55    3.23
  -8   0  -6  102.63    3.29
  -8   0  -6   98.34    3.13
  -8   0  -6  103.11    3.16
  -8   0  -7    0.18    0.19
  -8   0  -7   -0.10    0.21
  -8   0  -7    0.04    0.18
   8   0   8  118.57    3.22
  -8   0  -8  132.11    3.25
   8   2  -8    9.53    0.55
   8  -2  -8   10.38    0.54
   8  -2  -8    9.89    0.54
   8  -2  -8    8.93    0.56
   8   2  -8    9.49    0.54
   8  -2  -8    9.02    0.56
   8  -2  -7   14.06    0.85
   8   2  -7   14.85    0.85
   8  -2  -7   14.51    0.80
   8  -2  -7   13.83    0.79
   8  -2  -7   12.72    1.01
   8  -2  -7   13.71    0.72
   8  -2  -7   13.53    0.73
   8   2  -7   13.49    0.82
   8  -2  -7   15.76    0.88
   8   2  -7   15.16    0.94
   8  -2  -7   14.82    0.85
  -8   2   7   13.28    0.82
   8  -2  -6   13.15    0.84
   8   2  -6   11.94    0.80
   8  -2  -6   12.40    0.76
   8  -2  -6   13.23    0.78
   8   2  -6   12.85    0.88
   8  -2  -6   12.04    0.72
   8  -2  -6   11.91    0.73
  -8   2   6   12.22    0.82
   8   2  -6   12.10    0.82
   8   2  -6   12.09    0.89
   8  -2  -6   11.44    1.02
   8  -2  -6   13.59    1.12
   8  -2  -5  176.52    5.90
   8   2  -5  181.62    5.99
   8  -2  -5  171.52    5.86
   8   2  -5  175.52    6.03
   8   2  -5  177.85    6.03
   8   2  -5  173.27    4.74
   8  -2  -5  175.33    4.68
  -8   2   5  181.74    6.27
  -8   2   5  181.74    6.25
  -8   2   5  192.39    4.91
  -8  -2   5  180.91    6.13
  -8   2   5  177.36    5.92
   8  -2  -5  184.20    5.34
   8   2  -5  176.83    4.95
   8  -2  -5  182.88    4.69
   8  -2  -5  176.29    4.66
   8   2  -5  180.34    4.87
   8   2  -5  177.82    5.02
   8   2  -5  181.77    4.85
   8   2  -5  178.88    4.86
   8   2  -4   46.97    2.31
   8  -2  -4   50.84    2.33
   8  -2  -4   53.24    2.38
   8   2  -4   49.23    2.37
   8   2  -4   51.38    1.65
   8  -2  -4   52.22    1.62
  -8   2   4   54.16    2.60
  -8   2   4   55.79    2.62
   8   2  -4   50.77    2.39
  -8   2   4   50.52    1.72
  -8  -2   4   52.94    2.50
  -8   2   4   47.00    2.59
  -8   2   4   48.77    2.41
   8  -2  -4   49.88    1.61
   8  -2  -4   48.82    1.98
   8   2  -4   53.52    1.83
   8   2  -4   50.42    1.73
   8  -2  -4   51.50    1.63
   8   2  -4   53.32    1.87
   8   2  -4   50.42    1.71
   8   2  -4   45.05    1.71
   8  -2  -4   51.25    1.61
   8  -2  -3    2.23    0.42
   8  -2  -3    1.95    0.37
  -8  -2   3    2.82    0.51
   8   2  -3    3.55    0.53
   8  -2  -3    3.14    0.48
  -8  -2   3    2.25    0.45
  -8   2   3    2.83    0.57
   8  -2  -3    3.21    0.28
   8  -2  -3    3.25    0.29
   8  -2  -3    2.64    0.38
   8   2  -3    2.34    0.30
   8  -2  -3    2.86    0.27
   8   2  -3    2.38    0.28
   8   2  -3    2.44    0.29
   8   2  -3    4.24    0.37
   8   2  -3    1.92    0.29
   8   2  -3    2.58    0.25
   8   2  -3    2.28    0.24
   8   2  -3    2.43    0.25
  -8   2   3    1.82    0.42
   8   2  -3    1.91    0.37
   8   2  -3    3.52    0.51
  -8   2   3    3.09    0.52
  -8   2   3    2.28    0.27
  -8  -2   2   59.05    2.20
  -8   2   2   59.34    2.20
   8   2  -2   62.30    2.15
  -8   2   2   55.66    2.21
  -8   2   2   56.42    2.22
   8   2  -2   58.47    2.11
  -8   2   2   58.69    2.35
   8  -2  -2   61.37    2.19
  -8  -2   2   59.35    2.27
   8   2  -2   56.21    2.09
  -8   2   2   56.06    2.32
   8   2  -2   59.96    2.07
   8  -2  -2   57.39    1.92
  -8  -2   1   95.24    3.19
  -8   2   1   90.78    3.22
  -8   2   1  100.43    3.02
   8   2  -1   95.64    2.88
  -8   2   1   90.55    2.95
   8   2  -1   93.32    2.88
  -8   2   1   93.62    2.98
   8   2  -1   96.35    2.80
   8   2  -1   94.10    2.88
   8   2  -1   93.70    2.89
  -8   2   1   93.78    3.25
   8  -2  -1   97.91    2.87
  -8  -2   1   95.01    2.99
  -8   2   1   95.25    3.27
   8   2  -1   96.90    2.49
   8  -2  -1   96.47    2.70
  -8   2   0   22.64    1.17
  -8   2   0   22.24    1.12
  -8   2   0   21.11    1.18
  -8  -2   0   21.89    1.21
   8  -2   0   22.25    1.14
   8  -2   0   22.25    1.36
  -8   2   0   21.74    1.31
  -8  -2   0   22.75    1.08
   8  -2   0   21.02    1.05
  -8   2   0   21.74    1.31
   8   2   0   20.38    0.79
  -8   2  -1  198.64    5.21
   8   2   1  207.44    5.31
  -8   2  -1  189.13    5.43
  -8  -2  -1  187.71    5.27
   8  -2   1  182.32    5.20
  -8  -2  -1  181.95    5.34
  -8   2  -1  196.15    5.05
   8   2   1  187.29    5.14
  -8   2  -1  193.94    5.06
   8   2   1  191.05    5.15
  -8   2  -1  184.50    5.50
   8  -2   1  180.82    5.58
  -8  -2  -1  200.84    5.03
  -8  -2  -1  206.68    5.04
   8  -2   1  185.10    5.12
  -8   2  -1  177.34    5.46
   8   2   1  187.62    4.62
  -8  -2  -2  246.27    6.80
   8  -2   2  250.12    6.56
  -8   2  -2  271.09    7.00
   8   2   2  280.94    6.93
  -8   2  -2  244.91    6.68
  -8  -2  -2  236.99    6.65
  -8   2  -2  246.22    7.05
   8  -2   2  251.32    6.72
   8   2   2  247.06    5.96
  -8   2  -2  267.25    6.59
   8   2   2  255.06    6.89
   8   2   2  246.25    6.69
   8   2   2  236.76    6.64
  -8   2  -2  261.90    6.56
  -8  -2  -2  241.54    6.59
   8  -2   2  254.28    6.71
   8  -2   2  228.47    7.03
   8  -2   3   13.20    1.05
  -8   2  -3   13.72    1.23
  -8  -2  -3   11.67    0.96
   8   2   3   13.59    1.10
   8  -2   3   10.80    0.89
  -8   2  -3   11.50    0.97
  -8  -2  -3   12.10    0.66
  -8   2  -3   12.29    0.77
  -8  -2  -3   11.25    0.65
  -8   2  -3   12.17    0.77
  -8   2  -3   13.14    0.79
  -8  -2  -3   12.01    0.63
  -8  -2  -3   11.15    0.61
   8  -2   3   11.16    0.64
   8   2   3   12.12    1.07
  -8  -2  -3   10.95    0.99
   8  -2   3   13.13    1.18
  -8  -2  -4   39.96    1.46
  -8   2  -4   39.77    1.68
  -8  -2  -4   41.64    1.47
  -8   2  -4   45.83    2.52
   8  -2   4   41.98    2.09
  -8  -2  -4   40.55    1.55
  -8   2  -4   38.47    1.67
  -8  -2  -4   40.75    1.55
  -8   2  -4   41.49    1.71
   8  -2   5    1.41    0.29
  -8  -2  -5    1.14    0.25
  -8   2  -5    1.26    0.33
  -8  -2  -5    1.11    0.26
  -8   2  -5    1.37    0.34
  -8   2  -5    1.49    0.36
  -8  -2  -5    1.19    0.29
  -8  -2  -5    1.18    0.28
   8   2   5    0.73    0.34
   8  -2   6   -0.04    0.16
  -8  -2  -6   -0.04    0.16
  -8  -2  -6    0.33    0.20
  -8  -2  -6   -0.06    0.25
  -8  -2  -6   -0.05    0.17
  -8  -2  -6    0.28    0.19
  -8   2  -7    6.92    0.56
  -8   2  -7    9.31    0.70
  -8  -2  -7    8.13    0.60
  -8  -2  -7    8.31    0.61
  -8   2  -7    7.93    0.63
   8  -2   7    8.37    0.58
   8  -4  -7    4.13    0.31
   8  -4  -7    3.43    0.29
   8   4  -7    3.98    0.34
   8  -4  -7    3.56    0.32
   8  -4  -7    3.62    0.33
   8   4  -6    0.15    0.18
   8  -4  -6    0.26    0.29
   8  -4  -6   -0.06    0.13
   8  -4  -6   -0.03    0.12
   8   4  -6   -0.04    0.15
  -8   4   6    0.16    0.15
   8   4  -6    0.03    0.13
   8  -4  -5   10.14    0.65
   8   4  -5    9.32    0.72
   8   4  -5    9.71    0.74
   8  -4  -5   10.91    1.02
   8  -4  -5   10.02    0.65
   8  -4  -5   10.75    0.66
   8   4  -5   10.78    0.75
   8   4  -5    9.53    0.60
   8   4  -5   10.76    0.64
   8   4  -5   10.33    0.69
   8  -4  -5    9.16    0.62
  -8   4   5   10.39    0.76
   8  -4  -4   84.94    3.71
  -8  -4   4  102.39    4.41
   8  -4  -4   91.33    3.83
  -8   4   4   94.80    4.34
  -8  -4   4   91.29    4.32
   8  -4  -4   93.33    2.79
   8   4  -4   95.23    3.04
   8   4  -4  102.44    2.88
   8  -4  -4   95.90    2.78
  -8   4   4   97.00    3.04
   8  -4  -4   92.55    3.45
   8   4  -4   94.23    2.76
   8   4  -4   94.43    2.75
   8   4  -4   99.48    2.99
   8   4  -4   96.77    3.03
   8  -4  -4  101.28    2.84
   8  -4  -3  148.44    5.26
  -8  -4   3  155.01    5.61
   8   4  -3  156.14    5.28
  -8   4   3  158.23    5.72
   8   4  -3  156.48    5.29
   8   4  -3  160.26    4.10
   8  -4  -3  150.80    4.00
  -8   4   3  146.31    5.56
  -8   4   3  149.07    4.22
  -8   4   3  156.52    5.81
  -8  -4   3  155.34    5.81
   8  -4  -3  155.82    4.06
   8   4  -3  149.84    4.26
   8  -4  -3  158.54    4.77
   8   4  -3  147.34    4.11
   8   4  -3  149.16    3.99
   8   4  -3  147.12    3.98
   8   4  -3  151.86    4.20
   8   4  -3  157.90    4.30
   8  -4  -3  154.96    4.05
  -8   4   2  175.42    6.06
   8  -4  -2  164.83    5.56
  -8  -4   2  171.76    5.80
  -8   4   2  168.98    5.99
   8  -4  -2  170.52    4.28
  -8   4   2  171.69    4.48
   8   4  -2  167.12    5.44
   8   4  -2  161.37    5.40
  -8   4   2  171.30    5.92
  -8  -4   2  166.92    5.92
   8   4  -2  169.24    4.52
   8  -4  -2  159.59    4.83
   8  -4  -2  170.55    4.32
   8   4  -2  171.20    4.44
   8   4  -2  157.26    4.21
   8   4  -2  160.99    4.36
   8   4  -2  158.42    4.21
   8   4  -2  164.87    4.50
  -8   4   2  169.78    4.45
   8  -4  -2  169.11    4.31
  -8   4   1  159.31    5.70
   8  -4  -1  164.95    5.17
  -8  -4   1  161.61    5.32
  -8   4   1  145.50    5.54
   8   4  -1  154.18    4.06
   8  -4  -1  154.96    3.99
   8   4  -1  151.39    5.08
   8   4  -1  153.51    5.13
  -8   4   1  158.29    4.13
  -8  -4   1  151.30    5.43
   8   4  -1  153.15    4.15
   8   4  -1  157.40    4.23
   8  -4  -1  154.51    4.08
   8  -4  -1  154.50    4.02
   8   4  -1  147.37    4.02
   8  -4  -1  150.58    4.00
   8   4  -1  155.30    4.17
  -8   4   1  150.69    4.19
   8  -4   0    2.86    0.73
  -8   4   0    3.43    0.76
  -8  -4   0    3.85    0.65
   8  -4   0    4.56    0.70
  -8   4   0    3.56    0.74
  -8  -4   0    4.04    0.73
   8  -4   0    5.31    0.77
   8   4   0    4.83    0.49
  -8   4   0    4.82    0.71
   8   4   0    5.09    0.74
  -8   4   0    4.40    0.69
   8  -4   0    4.94    0.42
   8   4   0    5.32    0.77
  -8   4   0    5.07    0.44
   8   4   0    4.57    0.43
   8  -4   0    5.02    0.44
   8  -4   0    4.78    0.44
   8   4   0    4.25    0.39
   8  -4   0    4.22    0.41
  -8   4   0    3.78    0.44
  -8   4  -1    2.57    0.50
  -8  -4  -1    2.65    0.58
   8  -4   1    1.92    0.49
   8   4   1    2.72    0.38
  -8   4  -1    2.84    0.33
  -8   4  -1    1.75    0.45
  -8   4  -1    3.17    0.58
   8   4   1    3.01    0.36
   8  -4   1    2.39    0.34
   8  -4   1    2.33    0.32
   8  -4   1    2.29    0.32
  -8   4  -1    2.79    0.41
   8   4   1    2.36    0.31
  -8   4  -1    2.00    0.58
   8  -4   1    3.48    0.63
  -8   4  -1    2.63    0.63
   8  -4   1    2.80    0.68
   8   4   2   16.13    0.88
  -8  -4  -2   15.96    1.43
  -8   4  -2   17.77    1.40
   8  -4   2   17.24    1.49
   8  -4   2   17.50    0.91
   8  -4   2   15.37    0.89
   8   4   2   16.15    0.96
   8   4   2   16.17    0.76
   8  -4   2   16.04    0.88
  -8   4  -2   15.42    0.96
   8   4   2   17.11    0.88
  -8   4  -2   19.17    1.11
  -8  -4  -3   17.57    0.91
  -8  -4  -3   17.98    0.91
   8  -4   3   15.18    0.91
  -8  -4  -3   15.14    1.40
   8  -4   3   14.86    1.46
  -8   4  -3   16.18    1.07
   8  -4   4  144.39    4.19
  -8  -4  -4  158.04    4.15
  -8  -4  -4  151.92    4.11
  -8  -4  -4  152.60    4.27
  -8  -4  -4  149.91    4.25
  -8   4  -4  149.35    4.48
   8  -4   5   29.72    1.28
  -8  -4  -5   29.05    1.22
  -8  -4  -5   29.13    1.23
  -8  -4  -5   27.90    1.29
  -8   4  -5   27.62    1.30
  -8  -4  -5   27.97    1.29
  -8   4  -5   26.93    1.37
  -8  -4  -6   50.85    1.65
  -8  -4  -6   51.36    1.66
  -8   4  -6   49.95    1.74
  -8  -4  -6   50.42    1.73
  -8  -4  -6   49.83    1.72
   8   6  -4   34.38    1.08
   8  -6  -4   30.65    1.09
   8   6  -4   34.84    1.16
   8   6  -4   33.02    1.09
   8   6  -4   34.46    1.11
   8  -6  -4   30.56    1.08
  -8  -6   4   32.82    1.14
   8  -6  -4   29.35    1.08
   8   6  -3   97.02    2.63
   8  -6  -3   90.86    2.64
   8   6  -3   98.06    2.61
   8   6  -3   94.62    2.70
   8   6  -3  100.00    2.62
   8   6  -3   98.61    2.69
   8  -6  -3   96.28    2.63
  -8  -6   3   97.94    2.71
  -8   6   3   95.79    2.77
   8  -6  -3   89.99    2.64
  -8   6   2    3.76    0.41
   8   6  -2    3.70    0.37
   8  -6  -2    3.35    0.36
   8   6  -2    3.67    0.38
  -8   6   2    2.82    0.36
   8   6  -2    3.75    0.38
   8  -6  -2    3.17    0.34
  -8  -6   2    3.85    0.39
   8  -6  -2    3.01    0.34
   8   6  -1   45.03    1.55
  -8   6   1   48.61    1.75
   8  -6  -1   44.12    1.58
   8  -6  -1   45.17    1.53
   8  -6  -1   43.89    1.58
   8   6  -1   48.33    1.62
  -8   6   1   44.36    1.64
   8  -6  -1   46.22    1.57
  -8  -6   1   46.96    1.61
   8  -6   0    0.58    0.21
   8  -6   0    0.37    0.16
  -8   6   0    0.50    0.22
  -8  -6   0    0.35    0.17
   8  -6   0    0.44    0.17
   8  -6   1   99.22    2.87
  -8   6  -1  101.23    3.01
   8  -6   1   96.39    2.83
   8  -6   1  100.38    2.88
  -8  -6  -1  101.41    2.90
  -8  -6  -1   99.41    2.88
   8   6   1   93.17    2.72
  -8  -6  -1  103.45    2.80
   8  -6   1  100.51    2.83
   8  -6   2   35.91    1.35
   8  -6   2   34.17    1.51
  -8  -6  -2   35.95    1.34
  -8  -6  -2   33.51    1.30
   8  -6   2   38.19    1.38
  -8   6  -2   33.90    1.37
   8  -6   3   25.30    1.01
   8   6   3   22.98    0.95
   8  -6   3   24.02    1.15
  -8  -6  -3   23.17    0.96
  -8  -6  -3   22.07    0.93
  -8  -6  -3   22.99    1.03
  -8  -6  -3   23.34    1.05
   8  -6   3   25.78    1.01
   8   6   4    2.08    0.24
   8  -6   4    2.65    0.26
  -8   6  -4    2.41    0.26
  -8   6  -4    2.52    0.24
  -8   6  -4    2.32    0.23
   8  -6   4    2.18    0.24
  -8  -6  -4    1.78    0.25
  -8  -6  -4    2.63    0.29
   9   1  -8    2.84    0.32
   9  -1  -8    3.35    0.33
   9  -1  -8    2.77    0.31
   9  -1  -8    3.04    0.35
   9   1  -8    2.35    0.33
   9  -1  -8    2.48    0.32
   9   1  -7    7.34    0.60
   9  -1  -7    5.87    0.57
   9   1  -7    5.71    0.51
   9  -1  -7    6.13    0.54
   9  -1  -7    5.88    0.53
   9   1  -7    7.02    0.55
   9  -1  -7    5.90    0.69
   9   1  -7    5.99    0.61
   9  -1  -7    5.62    0.56
   9  -1  -7    6.53    0.59
  -9   1   7    6.05    0.54
   9   1  -6    9.44    1.29
   9  -1  -6    9.77    1.20
   9   1  -6   10.62    1.18
   9   1  -6    7.70    1.15
   9  -1  -6    8.50    1.12
  -9  -1   6    9.27    1.07
  -9  -1   6    9.78    1.10
  -9   1   6    9.23    1.16
  -9   1   6   10.62    1.24
   9   1  -6    9.06    0.73
  -9  -1   6    9.01    1.12
  -9   1   6    8.99    1.06
   9  -1  -6    9.99    0.68
   9   1  -6   10.79    0.71
   9   1  -6   10.13    0.69
   9  -1  -6   10.43    0.69
   9  -1  -6    8.91    0.86
   9  -1  -6    9.39    0.61
   9  -1  -6    9.32    0.62
   9   1  -6    8.86    0.75
   9   1  -6    8.76    0.68
   9  -1  -6    8.97    0.63
   9   1  -6   10.04    0.71
   9  -1  -6    8.55    0.68
   9   1  -5   22.89    1.77
   9  -1  -5   19.56    1.52
   9   1  -5   18.14    1.60
   9  -1  -5   21.64    1.58
   9   1  -5   18.65    1.46
  -9  -1   5   20.28    1.46
  -9  -1   5   20.92    1.47
  -9   1   5   19.58    1.52
  -9   1   5   19.87    1.54
   9   1  -5   19.47    1.02
  -9  -1   5   21.93    1.59
  -9   1   5   19.10    1.50
   9   1  -5   22.11    0.98
   9   1  -5   18.94    0.93
   9  -1  -5   19.73    0.93
   9  -1  -5   19.84    0.93
   9  -1  -5   20.56    1.19
   9  -1  -5   19.28    0.88
   9  -1  -5   20.62    0.90
   9  -1  -5   17.05    0.94
   9   1  -5   19.63    1.04
   9   1  -5   19.41    0.96
   9   1  -5   20.74    0.99
   9   1  -5   19.27    0.96
   9  -1  -5   21.59    0.94
   9  -1  -5   20.72    1.00
   9   1  -4   25.45    1.65
   9   1  -4   25.97    1.55
   9  -1  -4   25.88    1.50
   9   1  -4   25.45    1.65
   9  -1  -4   23.76    1.45
   9   1  -4   24.65    1.52
   9   1  -4   26.08    1.55
   9   1  -4   26.05    1.00
  -9   1   4   26.37    1.56
  -9   1   4   24.91    1.52
   9   1  -4   25.15    1.06
   9   1  -4   26.35    1.04
  -9   1   4   27.82    1.68
   9   1  -4   25.92    1.01
   9  -1  -4   25.76    0.99
   9   1  -4   26.30    1.02
   9  -1  -4   26.69    1.00
   9  -1  -4   24.96    1.21
   9   1  -4   24.57    0.99
   9  -1  -4   24.40    0.95
   9  -1  -4   25.21    0.96
   9  -1  -4   24.53    0.98
   9   1  -4   25.49    1.09
   9   1  -4   25.71    1.03
   9   1  -4   25.91    1.02
   9  -1  -4   25.67    1.02
   9   1  -4   25.38    1.03
   9  -1  -4   26.95    0.99
   9   1  -4   25.27    1.03
  -9  -1   3  280.10    7.55
  -9   1   3  295.13    8.09
   9   1  -3  277.70    7.60
  -9   1   3  315.18    7.72
  -9   1   3  305.07    7.67
   9   1  -3  283.41    7.61
   9   1  -3  306.67    7.58
   9   1  -3  310.82    7.75
   9  -1  -3  304.97    7.56
   9   1  -3  297.76    7.83
   9  -1  -3  307.71    7.59
   9   1  -3  297.11    7.82
   9  -1  -3  294.42    7.21
  -9   1   2   61.61    2.48
   9  -1  -2   66.73    2.08
   9   1  -2   67.96    2.26
   9   1  -2   68.79    2.19
   9   1  -2   63.07    2.28
   9  -1  -2   66.17    2.08
   9   1  -2   65.01    2.23
   9   1  -2   66.34    2.22
   9  -1  -2   62.48    2.05
   9   1  -2   66.10    2.09
   9   1  -2   67.72    2.11
  -9   1   2   68.32    2.17
  -9   1   2   66.40    2.14
   9  -1  -1  728.66   16.39
   9   1  -1  696.35   16.11
   9  -1  -1  694.66   15.98
   9   1  -1  683.51   16.17
  -9   1   1  701.59   16.42
  -9   1   1  706.91   16.43
   9   1  -1  698.49   16.14
  -9   1   1  727.68   16.17
  -9   1   1  705.90   16.07
  -9   1   0  350.72    8.11
  -9   1   0  337.56    8.26
  -9   1   0  343.23    8.42
   9  -1   0  341.42    8.17
  -9  -1   0  346.89    8.29
   9  -1   0  336.59    8.53
  -9   1   0  345.17    8.62
   9   1   0  351.49    8.25
  -9   1   0  337.98    8.60
   9   1   0  355.36    8.25
   9  -1   1    3.45    0.39
  -9   1  -1    3.46    0.40
  -9  -1  -1    3.60    0.46
  -9   1  -1    3.57    0.39
  -9   1  -1    4.20    0.50
  -9  -1  -1    3.88    0.39
   9   1   1    3.39    0.31
   9  -1   1    3.52    0.36
   9   1   1    4.64    0.45
   9  -1   1    3.72    0.41
  -9   1  -1    2.92    0.45
  -9  -1  -1    3.38    0.35
   9  -1   1    3.75    0.51
  -9   1  -1    3.51    0.49
   9  -1   2   81.00    2.63
  -9   1  -2   82.86    2.83
   9   1   2   83.74    2.49
  -9  -1  -2   81.44    2.54
  -9   1  -2   80.20    2.89
  -9  -1  -2   79.73    2.81
  -9  -1  -2   78.90    2.75
  -9   1  -2   81.55    2.61
   9   1   2   74.78    2.68
   9  -1   2   80.36    2.70
  -9   1  -2   82.55    2.87
   9  -1   2   79.82    2.98
  -9   1  -2   75.46    2.80
   9   1   2   83.30    2.13
   9   1   3   52.90    2.05
  -9   1  -3   60.42    2.52
   9  -1   3   54.16    2.16
  -9  -1  -3   53.11    2.30
  -9   1  -3   51.49    2.36
  -9  -1  -3   52.88    2.07
   9   1   3   55.51    2.30
   9  -1   3   48.44    2.17
   9  -1   3   51.69    2.18
   9   1   3   51.36    2.06
  -9  -1  -4    4.43    0.43
  -9   1  -4    3.77    0.44
  -9   1  -4    4.04    0.45
  -9  -1  -4    3.40    0.38
  -9   1  -4    5.21    0.80
   9  -1   4    3.68    0.59
   9   1   4    3.09    0.52
   9  -1   4    4.37    0.65
   9   1   4    3.11    0.52
  -9  -1  -4    3.96    0.37
  -9   1  -4    3.65    0.43
  -9   1  -4    3.32    0.37
  -9   1  -4    3.54    0.39
  -9  -1  -4    3.62    0.36
  -9   1  -5   25.39    1.29
  -9  -1  -5   24.61    1.20
  -9   1  -5   26.52    1.32
  -9  -1  -5   23.99    1.19
   9   1   5   26.04    1.67
   9  -1   5   22.62    1.61
   9   1   5   23.42    1.59
  -9  -1  -5   22.43    1.17
  -9   1  -5   25.36    1.28
  -9   1  -5   24.01    1.18
  -9   1  -5   24.31    1.18
  -9  -1  -5   23.74    1.12
  -9  -1  -5   24.44    1.13
  -9   1  -6  103.67    3.21
  -9   1  -6   94.50    3.07
  -9  -1  -6  101.22    3.13
  -9   1  -6   92.05    3.04
  -9  -1  -6   98.87    3.03
  -9  -1  -6   98.69    3.02
  -9   1  -6   95.96    3.20
  -9   1  -6  101.77    3.26
  -9  -1  -6   96.92    3.12
  -9  -1  -6   98.54    3.13
   9  -1   7    3.55    0.41
  -9  -1  -7    3.08    0.40
  -9   1  -7    4.05    0.50
  -9  -1  -7    4.22    0.55
  -9  -1  -7    3.89    0.45
  -9   1  -7    3.19    0.44
  -9   1  -7    3.81    0.48
  -9  -1  -7    3.74    0.45
  -9  -1  -7    2.77    0.40
   9  -1   8   40.60    1.31
  -9   1  -8   41.16    1.40
  -9   1  -8   41.94    1.36
  -9  -1  -8   43.61    1.34
   9   3  -7   38.41    1.37
   9  -3  -7   36.30    1.39
   9  -3  -7   38.89    1.73
   9  -3  -7   37.96    1.29
   9  -3  -7   36.92    1.29
   9  -3  -7   34.32    1.35
   9   3  -7   36.30    1.39
  -9   3   7   38.56    1.43
   9  -3  -6   30.25    1.21
   9  -3  -6   30.34    1.32
   9   3  -6   31.45    1.33
   9   3  -6   29.73    1.33
   9  -3  -6   30.22    1.70
   9   3  -6   29.08    1.39
   9  -3  -6   30.62    1.23
   9  -3  -6   27.65    1.19
   9   3  -6   30.78    1.36
  -9   3   6   29.18    1.35
   9   3  -5   22.88    1.07
   9  -3  -5   21.50    1.01
  -9   3   5   21.21    1.86
  -9   3   5   22.29    1.15
  -9   3   5   20.44    1.83
  -9  -3   5   20.86    1.77
  -9   3   5   21.54    1.91
   9   3  -5   21.90    1.15
   9  -3  -5   23.49    1.50
   9   3  -5   23.62    1.24
   9  -3  -5   20.20    0.99
   9  -3  -5   22.39    1.03
   9   3  -5   24.38    1.19
   9   3  -5   20.90    1.15
   9  -3  -5   23.69    1.05
   9   3  -5   23.34    1.13
   9  -3  -4   10.56    1.07
  -9  -3   4   11.86    1.27
   9  -3  -4   10.29    1.06
   9   3  -4   11.41    1.15
   9   3  -4   13.12    0.73
   9  -3  -4   12.86    0.69
   9   3  -4   10.86    1.12
  -9   3   4   10.06    1.21
  -9   3   4   13.21    0.80
  -9   3   4   11.98    1.29
  -9  -3   4   12.04    1.26
  -9   3   4   13.91    1.50
   9   3  -4   11.80    0.78
   9  -3  -4   12.01    0.69
   9  -3  -4   11.74    0.68
   9  -3  -4   11.67    1.00
   9   3  -4   11.70    0.82
   9   3  -4   12.89    0.80
   9   3  -4   12.70    0.68
   9   3  -4   12.93    0.69
   9   3  -4   12.25    0.83
   9   3  -4   12.01    0.77
   9   3  -4   12.27    0.76
   9  -3  -4   11.91    0.68
   9  -3  -3   28.62    1.68
   9  -3  -3   32.26    1.80
  -9  -3   3   30.32    1.93
   9  -3  -3   30.19    1.72
   9   3  -3   30.93    1.76
   9   3  -3   33.34    1.19
   9   3  -3   31.10    1.77
   9  -3  -3   32.10    1.14
  -9   3   3   29.16    1.90
  -9   3   3   32.16    1.27
  -9   3   3   32.59    2.00
  -9  -3   3   30.29    2.05
  -9  -3   3   29.16    1.84
  -9   3   3   28.80    2.09
   9  -3  -3   33.50    1.19
   9  -3  -3   34.39    1.19
   9   3  -3   31.67    1.31
   9  -3  -3   30.72    1.55
   9   3  -3   30.50    1.33
   9   3  -3   30.13    1.13
   9   3  -3   30.02    1.25
   9   3  -3   28.54    1.30
   9   3  -3   29.42    1.12
   9   3  -3   29.76    1.21
   9   3  -3   30.78    1.28
   9  -3  -3   32.07    1.16
  -9   3   2  297.88    8.39
   9  -3  -2  292.22    7.93
  -9  -3   2  290.77    8.09
  -9   3   2  296.35    8.38
  -9   3   2  302.71    8.10
  -9   3   2  289.25    6.93
  -9   3   2  298.00    8.07
   9   3  -2  295.53    7.78
   9   3  -2  299.05    7.79
  -9   3   2  284.32    7.80
  -9  -3   2  291.39    8.38
   9  -3  -2  280.63    6.73
   9   3  -2  283.10    6.98
   9  -3  -2  285.44    7.37
   9  -3  -2  298.05    6.82
   9  -3  -2  293.52    6.86
   9   3  -2  281.11    6.77
   9   3  -2  281.86    6.93
   9   3  -2  281.24    6.77
   9   3  -2  276.64    7.04
   9   3  -2  285.38    6.97
   9  -3  -2  298.93    6.82
   9   3  -2  290.48    6.90
  -9   3   1   96.87    3.80
   9   3  -1   96.33    3.23
   9  -3  -1   97.23    3.27
  -9  -3   1   98.77    3.46
  -9   3   1   98.33    3.82
   9   3  -1   98.44    3.32
   9   3  -1   96.44    3.32
  -9   3   1   97.62    3.36
  -9   3   1   91.35    3.61
  -9  -3   1  104.90    3.78
   9   3  -1   97.53    2.71
   9  -3  -1  100.39    2.61
   9  -3  -1  100.78    2.65
   9  -3  -1   97.20    2.59
  -9   3   1   94.36    2.74
   9   3  -1   95.69    2.69
   9   3  -1   98.94    2.67
   9   3  -1   92.26    2.60
   9  -3  -1   90.42    2.92
   9   3  -1   98.89    2.74
   9  -3   0  173.71    5.95
  -9   3   0  189.67    5.97
   9  -3   0  179.72    5.32
  -9   3   0  196.07    6.03
   9   3   0  176.92    4.65
   9   3   0  187.00    4.70
  -9   3   0  194.95    5.43
  -9  -3   0  185.79    5.66
   9  -3   0  189.57    5.47
   9  -3   0  187.09    4.60
   9   3   0  182.65    4.51
  -9   3   0  182.19    4.73
   9  -3   1  125.35    4.73
  -9   3  -1  128.07    4.69
  -9   3  -1  125.87    4.65
   9   3   1  132.51    3.61
  -9  -3  -1  139.77    4.57
  -9   3  -1  133.99    4.28
  -9  -3  -1  138.13    4.50
   9  -3   1  127.77    4.35
  -9   3  -1  147.69    4.72
   9  -3   1  134.90    3.56
   9  -3   1  133.00    3.48
   9   3   1  136.74    3.45
   9   3   1  139.62    3.41
   9  -3   1  128.55    3.47
  -9   3  -1  137.78    3.73
   9   3   1  145.43    3.49
  -9   3  -1  124.27    3.63
   9  -3   2  162.13    5.76
  -9   3  -2  172.23    5.81
  -9   3  -2  166.58    5.29
  -9  -3  -2  174.41    5.45
   9  -3   2  179.16    5.52
   9   3   2  174.29    4.54
   9  -3   2  176.99    4.51
   9   3   2  167.69    4.23
  -9   3  -2  178.38    4.75
  -9  -3  -3  103.67    3.06
  -9  -3  -3  107.35    3.09
   9   3   3  110.91    3.14
  -9   3  -3  106.07    3.32
  -9  -3  -3  104.49    2.98
  -9  -3  -3  102.51    2.96
   9  -3   3  107.88    3.11
   9   3   3  115.93    4.22
  -9   3  -3  106.22    4.42
  -9  -3  -3  107.31    3.96
  -9   3  -3  100.91    3.89
   9  -3   3  115.77    4.17
  -9  -3  -3  104.37    3.92
   9  -3   4    0.47    0.20
  -9  -3  -4    0.21    0.16
  -9   3  -4    0.17    0.22
  -9  -3  -4    0.14    0.16
  -9  -3  -4    0.34    0.17
  -9  -3  -4    0.13    0.16
  -9  -3  -4    0.41    0.25
   9  -3   5   17.25    0.99
  -9  -3  -5   18.68    0.97
  -9  -3  -5   19.01    0.98
  -9  -3  -5   17.94    1.03
  -9  -3  -5   17.68    1.03
   9  -3   6   45.81    1.66
  -9  -3  -6   42.33    1.67
  -9  -3  -6   43.74    1.62
  -9  -3  -6   42.17    1.60
  -9  -3  -6   43.95    1.69
  -9  -3  -6   44.73    1.71
   9  -3   7   -0.02    0.10
  -9  -3  -7    0.13    0.12
  -9  -3  -7    0.11    0.12
  -9   3  -7    0.06    0.13
   9   5  -6   15.31    0.69
   9  -5  -6   14.76    0.61
   9  -5  -6   14.92    0.61
   9   5  -6   15.36    0.67
   9  -5  -6   14.27    0.66
   9   5  -5   -0.03    0.15
   9  -5  -5    0.20    0.12
   9  -5  -5    0.11    0.26
   9   5  -5    0.10    0.14
   9   5  -5    0.09    0.15
   9   5  -5    0.02    0.11
   9   5  -5    0.07    0.13
   9   5  -5    0.03    0.13
  -9   5   5    0.03    0.12
   9   5  -5    0.03    0.11
   9  -5  -5   -0.15    0.14
   9   5  -4   27.35    1.27
   9  -5  -4   26.93    1.12
   9  -5  -4   25.66    1.11
   9   5  -4   26.77    1.27
   9  -5  -4   27.41    1.54
   9   5  -4   28.89    1.23
   9   5  -4   27.90    1.12
   9   5  -4   27.71    1.18
   9   5  -4   27.63    1.11
   9   5  -4   28.92    1.17
   9  -5  -4   26.45    1.10
  -9   5   4   26.61    1.25
   9   5  -3   -0.05    0.21
  -9   5   3    0.04    0.15
   9   5  -3    0.32    0.15
   9  -5  -3    0.03    0.14
   9  -5  -3   -0.03    0.12
   9   5  -3    0.03    0.13
   9   5  -3   -0.08    0.16
   9   5  -3   -0.03    0.12
   9   5  -3   -0.05    0.17
   9  -5  -3   -0.03    0.14
   9   5  -2    1.35    0.30
   9  -5  -2    0.91    0.24
   9  -5  -2    0.84    0.22
  -9   5   2    1.09    0.27
   9   5  -2    1.10    0.22
   9   5  -2    1.25    0.28
   9   5  -2    1.13    0.23
  -9   5   2    0.99    0.26
   9  -5  -2    0.72    0.20
  -9  -5   2    1.03    0.25
   9  -5  -1  242.45    8.44
   9  -5  -1  241.71    7.64
  -9  -5   1  242.47    7.84
   9  -5  -1  238.35    5.94
  -9  -5   1  239.64    6.02
  -9   5   1  234.93    6.07
   9  -5  -1  237.41    6.04
   9  -5  -1  237.21    5.99
   9   5  -1  237.73    6.02
  -9   5   1  234.09    6.20
   9  -5  -1  237.14    5.99
   9  -5   0  344.95   10.87
  -9   5   0  362.00   10.75
  -9   5   0  341.85   10.58
   9   5   0  349.41    8.44
   9  -5   0  348.80    8.34
  -9  -5   0  350.43   10.27
   9  -5   0  347.83    8.41
   9  -5   0  342.34    8.44
   9   5   0  333.61    8.63
   9   5   0  348.03    8.34
   9  -5   0  350.61    8.41
   9   5   0  343.64    8.26
  -9   5   0  340.81    8.66
   9   5   1   46.38    1.70
   9  -5   1   48.08    1.77
   9  -5   1   49.31    1.80
   9   5   1   47.97    1.93
   9  -5   1   51.48    2.06
   9  -5   1   43.84    2.59
  -9  -5  -1   44.94    2.68
   9  -5   1   47.43    1.76
  -9   5  -1   48.08    1.93
   9   5   1   53.76    1.79
  -9  -5  -2    0.59    0.21
   9   5   2    0.41    0.21
   9  -5   2    0.06    0.19
  -9  -5  -2    0.56    0.21
   9  -5   2    0.53    0.23
   9  -5   2    0.46    0.19
   9   5   2    0.29    0.15
   9  -5   2    0.37    0.19
  -9   5  -2    0.40    0.23
   9  -5   3   24.61    1.16
   9  -5   3   24.73    1.17
   9   5   3   26.08    1.29
   9  -5   3   24.51    1.34
  -9  -5  -3   24.29    1.12
  -9  -5  -3   25.50    1.14
  -9  -5  -3   26.45    1.24
  -9  -5  -3   25.71    1.23
   9  -5   3   24.77    1.16
   9  -5   4    5.43    0.48
   9  -5   4    5.34    0.48
   9  -5   4    5.57    0.57
  -9  -5  -4    5.42    0.47
  -9  -5  -4    4.60    0.44
  -9  -5  -4    5.49    0.52
  -9  -5  -4    4.77    0.48
   9  -5   4    4.83    0.46
   9  -5   5   16.19    0.75
  -9  -5  -5   15.18    0.80
  -9  -5  -5   17.40    0.84
   9  -5   5   16.08    0.75
  -9  -5  -5   16.06    0.75
  -9  -5  -5   15.86    0.74
   9  -7  -1   42.45    1.29
  -9  -7   1   39.96    1.31
  -9  -7   1   40.98    1.31
   9   7  -1   45.43    1.28
   9  -7  -1   44.74    1.31
   9  -7   0    1.31    0.17
  -9  -7   0    0.98    0.17
  -9  -7   0    1.24    0.18
   9   7   0    1.19    0.17
   9  -7   0    0.88    0.15
  -9   7   0    1.37    0.21
   9  -7   0    0.76    0.15
   9  -7   1    6.93    0.39
   9  -7   1    6.44    0.36
   9  -7   1    6.90    0.38
  10   0  -8   61.51    1.91
  10   0  -8   61.81    2.02
  10   0  -8   64.76    1.92
  10   0  -8   61.96    1.90
  10   0  -7   -0.14    0.19
  10   0  -7    0.04    0.17
  10   0  -7   -0.14    0.18
  10   0  -7    0.15    0.17
  10   0  -6   13.64    0.82
  10   0  -6   12.40    0.78
 -10   0   6   13.63    1.29
  10   0  -6   14.69    0.90
  10   0  -6   14.04    0.89
  10   0  -6   14.13    0.83
  10   0  -6   12.80    0.85
  10   0  -6   14.00    0.84
  10   0  -5   -0.10    0.21
  10   0  -5    0.10    0.23
  10   0  -5   -0.09    0.18
 -10   0   5    0.09    0.23
  10   0  -5   -0.07    0.16
  10   0  -5    0.03    0.13
 -10   0   5   -0.09    0.16
 -10   0   5   -0.09    0.16
  10   0  -5    0.11    0.17
  10   0  -5    0.51    0.33
  10   0  -5    0.07    0.16
  10   0  -5    0.03    0.13
  10   0  -5    0.04    0.16
  10   0  -5    0.13    0.14
  10   0  -4  436.15   10.99
  10   0  -4  448.20   11.03
  10   0  -4  457.75   11.01
  10   0  -4  408.00    9.95
 -10   0   4  426.59   11.07
  10   0  -4  435.04    9.98
  10   0  -4  426.01    9.97
  10   0  -4  434.33    9.90
  10   0  -4  432.36    9.90
  10   0  -4  408.66    9.92
  10   0  -4  429.32    9.90
  10   0  -4  426.44    9.92
  10   0  -4  427.50    9.98
 -10   0   4  450.23   10.91
 -10   0   4  437.22   10.87
  10   0  -4  444.66    9.97
  10   0  -4  442.26   10.03
  10   0  -4  424.04    9.96
  10   0  -3    0.10    0.15
  10   0  -3    0.05    0.15
  10   0  -3    0.10    0.15
 -10   0   3   -0.04    0.11
 -10   0   3    0.17    0.13
  10   0  -2   74.68    2.42
  10   0  -2   77.40    2.38
  10   0  -2   77.49    2.49
  10   0  -1    0.26    0.14
  10   0  -1    0.14    0.12
  10   0  -1    0.03    0.10
 -10   0   0   19.69    0.80
 -10   0   0   19.40    0.94
 -10   0   0   17.65    0.98
  10   0   0   21.24    0.98
  10   0   0   18.30    0.77
  10   0   0   19.73    0.81
  10   0   0   17.64    0.83
 -10   0  -1    0.30    0.19
  10   0   1    0.19    0.13
 -10   0  -1    0.05    0.17
 -10   0  -1    0.02    0.08
  10   0   1    0.11    0.13
 -10   0  -2   18.30    1.11
 -10   0  -2   15.40    1.04
  10   0   2   16.13    0.92
  10   0   2   14.67    0.95
  10   0   2   16.37    0.91
  10   0   2   15.17    0.63
 -10   0  -3    0.15    0.18
  10   0   3   -0.06    0.14
  10   0   3    0.06    0.11
 -10   0  -4  370.34    9.85
  10   0   4  353.00    9.32
 -10   0  -4  343.24    8.34
 -10   0  -4  358.37    8.55
 -10   0  -4  348.89    8.35
 -10   0  -4  353.48    8.51
 -10   0  -4  344.32    8.49
  10   0   4  356.70    9.41
  10   0   4  350.24    9.29
 -10   0  -5   -0.05    0.17
 -10   0  -5    0.24    0.21
 -10   0  -5    0.13    0.28
  10   0   5    0.10    0.14
  10   0   5    0.28    0.21
 -10   0  -5   -0.04    0.16
 -10   0  -5   -0.18    0.17
 -10   0  -5   -0.05    0.16
 -10   0  -5    0.04    0.16
 -10   0  -6    6.51    0.61
 -10   0  -6    6.64    0.66
 -10   0  -6    8.14    0.71
 -10   0  -6    8.00    0.67
 -10   0  -6    8.66    0.74
 -10   0  -6    8.43    0.73
 -10   0  -7   -0.04    0.19
 -10   0  -7    0.08    0.19
 -10   0  -7   -0.14    0.20
 -10   0  -7    0.05    0.17
  10   0   8  210.88    5.08
  10   2  -8   -0.05    0.12
  10  -2  -8   -0.02    0.10
  10  -2  -8   -0.02    0.11
  10  -2  -8    0.02    0.10
  10  -2  -8    0.10    0.11
  10   2  -7    4.87    0.48
  10  -2  -7    5.75    0.53
  10  -2  -7    4.80    0.45
  10  -2  -7    5.67    0.48
  10  -2  -7    5.26    0.43
  10  -2  -7    5.23    0.44
  10  -2  -7    5.62    0.52
  10   2  -7    4.83    0.49
  10  -2  -7    6.11    0.53
 -10   2   7    4.94    0.48
  10  -2  -6   71.08    2.28
  10   2  -6   72.96    2.42
  10  -2  -6   79.60    2.49
  10   2  -6   67.56    2.40
  10  -2  -6   73.15    2.33
  10  -2  -6   72.88    2.33
  10  -2  -6   80.54    2.94
  10  -2  -6   70.15    2.80
  10  -2  -6   74.26    2.29
  10  -2  -6   74.66    2.29
  10   2  -6   69.77    2.41
  10   2  -6   72.11    2.57
 -10   2   6   76.95    2.48
  10   2  -5    9.83    1.12
  10   2  -5    8.71    0.62
  10  -2  -5   11.37    0.66
 -10   2   5   10.43    0.71
 -10  -2   5   11.21    1.20
 -10   2   5    8.63    1.06
  10  -2  -5    9.20    0.62
  10  -2  -5   10.43    0.65
  10  -2  -5   10.22    0.94
  10  -2  -5    9.59    0.88
  10  -2  -5    9.45    0.62
  10  -2  -5    9.77    0.63
  10   2  -5   10.19    0.72
  10  -2  -5    8.25    0.62
  10   2  -5    8.81    0.72
  10   2  -5    9.29    0.71
  10   2  -5   10.22    0.71
  10   2  -4    9.26    0.97
  10  -2  -4    9.22    0.91
 -10  -2   4    9.12    1.01
  10  -2  -4    8.37    0.89
  10   2  -4    8.90    0.95
  10   2  -4    8.58    0.54
 -10   2   4    9.47    1.04
 -10   2   4    9.95    1.04
 -10   2   4    8.94    0.59
  10   2  -4    6.48    0.81
 -10  -2   4   10.43    1.05
 -10   2   4    8.33    0.97
 -10   2   4    9.36    1.12
  10  -2  -4    8.59    0.54
  10   2  -4    9.19    0.59
  10  -2  -4    8.84    0.54
  10   2  -4    8.38    0.57
  10  -2  -4   10.63    0.87
  10  -2  -4    8.72    0.77
  10  -2  -4    9.51    0.56
  10  -2  -4    8.46    0.54
  10  -2  -4    9.01    0.56
  10   2  -4    9.77    0.54
  10   2  -4    8.95    0.52
  10   2  -4    7.60    0.58
  10   2  -4    8.41    0.65
  10   2  -4    8.70    0.60
  10   2  -4    8.92    0.61
  10  -2  -4    8.59    0.53
  10   2  -4    9.09    0.64
  10   2  -3   94.66    3.13
  10   2  -3   96.64    3.33
  10  -2  -3   91.97    3.16
 -10  -2   3   97.74    3.49
  10  -2  -3   92.92    3.18
 -10  -2   3   92.32    3.37
 -10   2   3   90.56    3.32
 -10   2   3   97.07    3.85
  10  -2  -3   99.96    2.54
  10  -2  -3   98.25    2.57
  10   2  -3   96.42    2.60
  10   2  -3   91.63    2.64
  10   2  -3   97.72    2.61
  10  -2  -3  102.47    3.06
  10  -2  -3   93.11    2.93
  10   2  -3   91.80    2.69
  10   2  -3   94.42    2.64
  10  -2  -3   99.35    2.53
  10   2  -3   86.11    2.62
  10  -2  -3   98.17    2.56
  10   2  -3   95.99    2.52
  10   2  -3   93.44    2.66
  10   2  -3   96.38    2.74
  10   2  -3   94.38    2.52
  10   2  -3   91.89    3.24
  10   2  -3   91.05    3.23
 -10   2   3   99.47    3.47
 -10   2   3   94.22    3.40
 -10  -2   2   30.37    1.49
 -10   2   2   32.37    1.57
 -10   2   2   30.92    1.81
  10   2  -2   34.54    1.54
 -10   2   2   34.20    1.75
  10  -2  -2   28.73    1.44
 -10   2   2   34.25    1.75
  10   2  -2   30.91    1.45
  10  -2  -2   34.17    1.37
 -10   2   1   94.95    3.43
 -10   2   1   99.52    3.18
 -10  -2   1   99.70    3.36
  10   2  -1   98.36    2.96
  10   2  -1  100.16    3.09
  10   2  -1   97.66    3.05
 -10   2   1  100.61    3.49
 -10   2   1  103.42    3.51
  10  -2  -1   98.71    2.83
  10  -2  -1   94.66    2.63
  10   2  -1   96.23    2.58
  10   2  -1  103.03    2.61
 -10   2   0  185.04    5.10
 -10   2   0  173.33    5.25
 -10   2   0  185.68    5.20
 -10  -2   0  194.31    5.30
  10  -2   0  189.12    5.07
 -10   2   0  189.27    5.57
  10  -2   0  182.08    5.52
 -10   2   0  179.95    5.50
  10  -2   0  181.58    4.57
  10   2   0  189.80    4.51
 -10  -2  -1   84.97    3.10
 -10   2  -1   86.94    2.91
 -10   2  -1   89.18    3.16
 -10  -2  -1   86.92    2.94
  10  -2   1   87.48    2.88
 -10   2  -1   86.48    3.25
  10  -2   1   81.35    3.22
 -10   2  -1   83.54    3.21
  10   2   1   85.35    2.36
  10   2   1   87.11    2.34
 -10   2  -2  222.82    6.12
  10  -2   2  207.01    5.75
 -10  -2  -2  197.28    5.97
 -10   2  -2  204.71    5.81
 -10   2  -2  211.77    6.28
 -10  -2  -2  217.81    5.86
  10  -2   2  208.50    5.80
  10   2   2  204.80    5.07
  10   2   2  213.30    6.06
  10  -2   2  202.10    6.30
 -10  -2  -2  194.10    5.65
 -10   2  -2  207.93    6.20
 -10   2  -2  213.48    6.24
 -10  -2  -3    0.77    0.30
 -10   2  -3    0.52    0.23
  10  -2   3    0.85    0.29
 -10   2  -3    0.10    0.23
 -10   2  -3    1.00    0.26
 -10  -2  -3    0.57    0.18
 -10  -2  -3    0.45    0.16
 -10   2  -3    0.75    0.22
 -10  -2  -3    0.36    0.15
 -10   2  -3    1.59    0.33
 -10  -2  -3    0.44    0.15
  10   2   3    0.82    0.19
  10  -2   3    0.89    0.21
  10   2   3    0.36    0.25
  10  -2   3    0.92    0.40
 -10  -2  -4    2.16    0.34
 -10   2  -4    2.11    0.39
 -10  -2  -4    2.67    0.37
 -10   2  -4    1.70    0.35
 -10   2  -4    2.04    0.38
 -10  -2  -4    2.11    0.31
 -10  -2  -4    1.96    0.28
  10  -2   4    1.91    0.30
  10  -2   4    1.85    0.46
 -10   2  -4    2.20    0.59
  10   2   4    1.85    0.44
  10  -2   5  187.75    4.95
 -10  -2  -5  186.27    5.05
 -10  -2  -5  183.46    4.86
 -10  -2  -5  182.81    4.85
 -10   2  -5  178.28    5.18
 -10   2  -5  186.91    5.24
 -10  -2  -5  179.93    4.97
 -10   2  -5  183.15    5.23
 -10  -2  -5  189.49    5.03
  10   2   5  172.09    5.81
  10  -2   6   41.50    1.63
 -10   2  -6   41.18    1.78
 -10  -2  -6   40.61    1.69
 -10  -2  -6   40.66    1.61
 -10  -2  -6   41.55    1.62
 -10  -2  -6   42.84    1.73
 -10  -2  -6   40.95    1.70
  10  -2   7   82.90    2.49
 -10   2  -7   83.68    2.59
 -10   2  -7   88.34    2.68
 -10  -2  -7   89.25    2.57
 -10  -2  -7   83.99    2.53
 -10   2  -7   84.77    2.50
 -10  -2  -7   79.50    2.55
 -10  -2  -7   88.21    2.61
  10  -4  -7   72.90    1.93
  10  -4  -7   72.38    1.92
  10   4  -7   72.39    2.00
  10  -4  -7   65.89    1.97
  10  -4  -6    0.46    0.18
  10  -4  -6    0.41    0.16
  10   4  -6    0.28    0.17
  10  -4  -6    0.19    0.26
  10  -4  -6    0.51    0.15
  10  -4  -6    0.35    0.15
  10   4  -6    0.35    0.19
 -10   4   6    0.40    0.17
  10   4  -5    0.13    0.16
  10  -4  -5    0.07    0.13
  10   4  -5    0.09    0.21
  10  -4  -5   -0.15    0.33
  10  -4  -5    0.03    0.15
  10  -4  -5   -0.03    0.13
  10   4  -5   -0.03    0.13
  10   4  -5   -0.17    0.21
  10   4  -5    0.03    0.13
 -10   4   5    0.27    0.18
  10   4  -5    0.04    0.13
  10  -4  -5    0.03    0.14
  10   4  -4   10.27    0.76
  10  -4  -4   11.46    0.70
  10   4  -4   11.28    0.81
  10  -4  -4   10.42    0.68
  10  -4  -4   12.18    1.06
  10  -4  -4   11.95    0.70
  10  -4  -4   11.62    0.68
  10   4  -4   10.52    0.71
  10   4  -4   11.85    0.69
  10   4  -4   11.13    0.67
  10   4  -4   11.64    0.79
  10   4  -4   12.20    0.73
  10  -4  -4   10.96    0.67
 -10   4   4   11.14    0.78
 -10   4   3   21.90    1.97
 -10  -4   3   18.11    1.74
  10  -4  -3   21.43    0.98
  10   4  -3   22.76    1.14
  10  -4  -3   20.74    0.96
  10   4  -3   21.32    0.99
  10  -4  -3   21.38    0.95
 -10   4   3   21.13    1.08
  10  -4  -3   21.69    1.39
  10   4  -3   21.68    1.09
  10   4  -3   18.99    0.98
  10   4  -3   19.91    0.93
  10   4  -3   21.30    0.96
  10   4  -3   21.67    1.11
  10  -4  -3   21.71    0.98
 -10   4   2  160.35    5.94
  10  -4  -2  164.67    5.50
 -10   4   2  157.09    5.90
 -10  -4   2  163.34    5.91
  10  -4  -2  162.13    4.14
  10  -4  -2  167.58    4.24
  10  -4  -2  168.51    4.23
  10   4  -2  164.11    4.44
  10  -4  -2  150.87    4.76
  10   4  -2  159.87    4.16
  10   4  -2  156.72    4.29
  10   4  -2  165.06    4.38
  10   4  -2  157.24    4.15
  10   4  -2  165.70    4.44
  10  -4  -2  166.04    4.24
  10  -4  -1   68.16    3.61
 -10   4   1   70.78    3.52
 -10   4   1   71.43    3.53
 -10  -4   1   66.15    3.25
  10   4  -1   68.38    2.23
  10  -4  -1   64.49    2.13
  10  -4  -1   68.22    2.09
  10  -4  -1   71.56    2.12
 -10   4   1   62.96    2.24
  10   4  -1   66.97    2.12
  10   4  -1   69.59    2.18
  10   4  -1   69.57    2.29
 -10   4   0    3.68    0.76
  10  -4   0    1.55    0.57
 -10   4   0    3.96    0.80
  10   4   0    2.86    0.39
  10  -4   0    2.09    0.36
 -10  -4   0    2.74    0.63
  10  -4   0    2.30    0.54
 -10   4   0    1.76    0.45
  10  -4   0    2.16    0.32
  10  -4   0    2.25    0.29
  10   4   0    2.76    0.33
  10   4   0    1.95    0.29
  10   4   0    2.04    0.32
  10  -4   0    2.53    0.32
 -10   4   0    1.86    0.33
  10   4   0    2.16    0.28
 -10   4  -1   76.82    3.68
  10  -4   1   71.13    3.69
 -10   4  -1   78.21    3.70
  10   4   1   76.67    2.53
 -10   4  -1   73.76    3.15
 -10  -4  -1   73.59    3.35
  10  -4   1   70.25    3.25
  10  -4   1   74.85    2.32
  10  -4   1   72.92    2.38
  10   4   1   74.76    2.22
  10  -4   1   76.38    2.33
  10   4   1   83.26    2.34
 -10   4  -1   72.40    2.51
  10  -4   2   -0.14    0.40
 -10   4  -2    0.10    0.27
 -10  -4  -2    0.11    0.27
  10  -4   2   -0.11    0.23
 -10  -4  -2    0.33    0.17
 -10   4  -2    0.50    0.27
  10   4   2   -0.05    0.16
  10   4   2   -0.05    0.21
 -10  -4  -2    0.26    0.19
  10  -4   2    0.11    0.15
  10  -4   2    0.04    0.13
  10   4   2   -0.03    0.12
 -10   4  -2    0.25    0.20
  10  -4   2   -0.04    0.16
 -10  -4  -3   76.17    2.46
 -10  -4  -3   78.54    2.49
 -10  -4  -3   72.86    2.34
  10   4   3   75.52    2.52
 -10  -4  -3   73.25    2.34
  10  -4   3   73.39    2.45
 -10  -4  -3   72.26    3.33
  10  -4   3   67.80    3.34
 -10   4  -3   71.74    2.53
 -10   4  -3   70.34    2.66
  10  -4   4   52.57    1.98
 -10  -4  -4   57.77    1.95
  10  -4   4   56.91    2.16
 -10  -4  -4   54.51    1.91
 -10  -4  -4   55.03    2.03
 -10  -4  -4   57.10    2.06
 -10   4  -4   54.54    2.23
  10  -4   5   19.75    0.99
 -10  -4  -5   18.28    0.93
 -10  -4  -5   18.61    0.93
 -10  -4  -5   17.29    0.98
 -10  -4  -5   17.79    0.99
 -10   4  -5   18.85    1.11
  10  -4   6   18.34    0.84
 -10  -4  -6   19.45    0.93
 -10  -4  -6   19.66    0.93
 -10  -4  -6   18.39    0.90
 -10  -4  -6   21.06    0.89
 -10  -4  -6   20.86    0.89
  10  -6  -4    3.65    0.31
  10  -6  -4    3.30    0.29
  10  -6  -4    3.31    0.29
  10   6  -4    4.39    0.32
  10   6  -4    4.07    0.33
  10   6  -4    4.06    0.31
  10  -6  -3    9.12    0.54
  10   6  -3    9.35    0.54
  10  -6  -3    8.34    0.53
  10   6  -3    9.46    0.52
  10   6  -3    9.36    0.52
  10   6  -3    9.52    0.58
  10  -6  -2   12.64    0.69
 -10   6   2   13.98    0.77
  10   6  -2   12.34    0.68
  10  -6  -2   12.91    0.70
  10   6  -2   13.36    0.73
  10  -6  -1   53.44    1.67
  10  -6  -1   51.04    1.71
  10   6  -1   50.77    1.71
 -10   6   1   53.24    1.85
  10   6  -1   50.16    1.66
  10  -6  -1   49.60    1.69
  10  -6   0   44.91    1.55
  10   6   0   47.43    1.56
  10   6   0   47.70    1.54
 -10   6   0   45.19    1.73
  10  -6   0   45.86    1.60
  10  -6   0   46.65    1.61
 -10  -6  -1  173.86    4.46
 -10  -6  -1  169.68    4.44
  10  -6   1  171.66    4.41
  10  -6   1  170.40    4.42
  10   6   1  166.28    4.29
 -10   6  -1  166.91    4.56
  10  -6   1  168.86    4.40
  10  -6   2   63.67    1.98
  10  -6   2   64.61    1.99
  10   6   2   60.86    2.11
  10  -6   2   62.56    2.20
 -10  -6  -2   64.81    2.01
 -10  -6  -2   63.56    1.99
 -10  -6  -2   68.31    2.11
 -10  -6  -2   63.01    2.07
  10  -6   2   63.62    1.98
 -10   6  -2   64.51    2.09
 -10  -6  -3    1.31    0.25
 -10  -6  -3    1.18    0.23
  10  -6   3    0.86    0.23
 -10  -6  -3    1.62    0.24
 -10  -6  -3    1.44    0.23
  10  -6   3    1.14    0.20
  10   6   3    0.98    0.20
  10  -6   3    1.43    0.22
 -10  -6  -4    0.28    0.14
 -10  -6  -4    0.27    0.14
 -10  -6  -4    0.11    0.10
 -10  -6  -4    0.23    0.11
  10  -6   4    0.10    0.09
  10   6   4    0.38    0.13
 -10   6  -4    0.38    0.11
 -10   6  -4    0.25    0.11
  10  -6   4    0.30    0.11
  11   1  -8    0.45    0.16
  11   1  -8    0.26    0.20
  11  -1  -8    0.30    0.16
  11  -1  -8    0.57    0.18
  11  -1  -8    0.60    0.17
  11  -1  -8    0.35    0.14
  11   1  -7    6.02    0.54
  11  -1  -7    4.84    0.51
  11  -1  -7    4.99    0.48
  11   1  -7    4.81    0.47
  11   1  -7    4.84    0.47
  11  -1  -7    5.86    0.51
  11  -1  -7    5.63    0.55
  11   1  -7    5.43    0.56
  11  -1  -7    4.60    0.48
 -11   1   7    4.93    0.49
  11  -1  -6    1.91    0.32
  11  -1  -6    1.84    0.34
  11   1  -6    2.71    0.39
  11   1  -6    2.43    0.36
  11  -1  -6    2.79    0.38
  11   1  -6    2.63    0.37
  11  -1  -6    2.71    0.38
  11  -1  -6    2.28    0.32
  11  -1  -6    2.66    0.35
  11  -1  -6    2.14    0.36
  11   1  -6    1.89    0.37
  11   1  -6    2.92    0.43
  11  -1  -6    2.64    0.38
  11   1  -5   18.64    1.47
 -11  -1   5   16.73    1.43
 -11   1   5   18.80    1.53
  11  -1  -5   19.51    0.93
  11  -1  -5   20.68    0.95
  11   1  -5   17.94    0.92
  11   1  -5   17.77    0.91
  11  -1  -5   20.59    1.21
  11  -1  -5   18.37    0.87
  11  -1  -5   18.72    0.87
  11   1  -5   17.73    0.99
  11  -1  -5   18.75    0.98
  11  -1  -5   18.10    0.90
  11   1  -5   19.32    0.97
  11   1  -5   19.36    0.96
  11  -1  -5   19.68    0.96
  11  -1  -5   17.89    0.88
  11   1  -4  119.25    3.93
  11  -1  -4  107.79    2.90
  11   1  -4  102.35    2.91
 -11   1   4  105.51    3.91
  11  -1  -4  106.40    2.89
  11   1  -4  109.98    2.94
  11   1  -4  107.14    2.92
  11  -1  -4  107.80    2.89
  11   1  -4  105.25    2.88
  11  -1  -4  108.50    2.86
  11  -1  -4  105.37    2.85
  11   1  -4  106.57    2.82
  11  -1  -4  106.08    2.91
  11   1  -4  100.79    2.87
  11   1  -4  110.24    3.03
  11  -1  -4  108.34    2.90
  11  -1  -4  107.71    3.24
  11   1  -4  103.68    2.94
  11  -1  -4  109.94    2.84
  11  -1  -4  109.68    2.88
  11   1  -4  101.01    2.93
  11   1  -4  105.86    2.91
 -11   1   3   55.36    2.52
  11   1  -3   56.53    2.13
  11   1  -3   52.93    2.19
  11  -1  -3   54.37    1.83
 -11   1   2   29.27    1.62
  11  -1  -2   31.70    1.32
  11   1  -2   30.61    1.41
  11   1  -2   28.24    1.42
  11   1  -2   32.58    1.39
  11  -1  -2   30.59    1.18
  11  -1  -2   30.07    1.13
  11   1  -1  252.68    6.24
  11   1  -1  239.05    6.27
  11   1  -1  243.30    6.21
  11  -1  -1  247.50    6.14
  11  -1  -1  250.89    6.40
 -11   1   1  242.61    6.56
 -11   1   1  245.34    6.56
 -11   1   1  244.69    6.25
 -11   1   0  327.71    7.89
 -11  -1   0  326.57    8.18
 -11   1   0  315.88    8.09
  11  -1   0  329.65    7.72
 -11  -1   0  329.03    7.86
  11   1   0  319.35    7.83
  11   1   0  328.26    7.90
  11   1   0  309.71    7.83
 -11   1   0  313.39    8.30
  11  -1   0  327.81    8.21
 -11   1   0  306.07    8.27
 -11  -1  -1    0.87    0.21
 -11   1  -1    1.52    0.30
 -11  -1  -1    0.90    0.26
 -11   1  -1    0.99    0.30
 -11   1  -1    0.98    0.24
  11   1   1    1.11    0.26
  11  -1   1    1.30    0.27
  11   1   1    1.31    0.23
  11  -1   1    1.06    0.34
 -11   1  -1    1.09    0.32
 -11   1  -1    1.16    0.32
  11   1   1    1.08    0.17
  11   1   1    1.04    0.15
  11  -1   2  693.29   15.91
  11   1   2  680.86   15.63
 -11   1  -2  681.89   16.11
 -11  -1  -2  676.75   16.16
 -11   1  -2  684.67   15.81
 -11   1  -2  692.64   16.34
 -11  -1  -2  649.42   16.09
  11   1   2  681.42   15.12
  11   1   2  682.00   16.02
  11  -1   2  615.51   15.84
  11  -1   2  692.13   16.44
  11   1   2  684.52   15.69
 -11   1  -2  634.77   16.21
 -11   1  -2  626.13   16.19
  11  -1   3  243.23    6.63
 -11   1  -3  261.30    7.10
 -11   1  -3  247.98    7.05
 -11  -1  -3  249.30    6.91
 -11   1  -3  232.66    6.45
  11   1   3  240.58    6.42
 -11  -1  -3  245.86    5.73
  11   1   3  235.73    5.75
 -11  -1  -3  231.59    5.71
 -11   1  -3  237.16    5.98
 -11  -1  -3  239.59    5.85
 -11   1  -3  235.64    5.95
 -11   1  -3  238.15    5.96
 -11  -1  -3  233.61    5.83
  11  -1   3  226.11    6.68
  11   1   3  254.02    6.85
  11  -1   3  240.89    6.71
  11   1   3  232.69    6.46
  11   1   4    8.50    0.86
 -11   1  -4   10.45    1.16
  11  -1   4   11.67    1.05
 -11  -1  -4    8.27    0.97
 -11   1  -4    9.41    0.62
 -11   1  -4   10.11    0.74
 -11  -1  -4    8.97    0.66
 -11  -1  -4    8.89    0.58
 -11   1  -4    8.99    0.61
 -11  -1  -4    8.35    0.57
 -11   1  -4    8.09    0.66
 -11   1  -4    8.54    0.68
 -11  -1  -4    9.88    0.67
 -11  -1  -4    9.01    0.65
  11  -1   4    7.08    0.87
  11   1   4    7.68    0.91
  11  -1   4    7.74    0.90
  11   1   4    8.58    0.89
 -11  -1  -5   49.53    1.89
 -11   1  -5   46.19    1.94
 -11   1  -5   51.27    2.00
 -11  -1  -5   49.19    1.90
  11  -1   5   49.34    2.53
  11   1   5   47.99    2.45
 -11   1  -5   49.36    1.98
 -11  -1  -5   48.70    1.90
 -11  -1  -5   46.75    1.75
 -11   1  -5   49.28    1.84
 -11   1  -5   49.07    1.84
 -11  -1  -5   48.50    1.77
 -11   1  -6  466.40   10.84
 -11  -1  -6  443.46   10.78
 -11  -1  -6  437.13   10.64
 -11  -1  -6  437.55   10.62
 -11   1  -6  433.16   10.85
 -11   1  -6  438.53   10.91
 -11   1  -6  438.91   10.92
  11  -1   7   62.30    2.09
 -11   1  -7   64.57    2.25
 -11  -1  -7   62.42    2.13
 -11  -1  -7   66.79    2.17
 -11  -1  -7   74.01    2.47
 -11   1  -7   67.95    2.31
 -11  -1  -7   70.03    2.27
 -11  -1  -7   65.71    2.23
 -11   1  -7   65.31    2.28
  11   3  -7   37.03    1.31
  11  -3  -7   34.11    1.31
  11  -3  -7   36.18    1.23
  11  -3  -7   35.14    1.22
  11  -3  -7   37.14    1.64
  11  -3  -7   34.90    1.29
  11   3  -7   34.80    1.32
  11  -3  -7   30.77    1.24
  11  -3  -6    0.20    0.15
  11   3  -6    0.67    0.25
  11   3  -6    0.04    0.17
  11  -3  -6    0.24    0.20
  11  -3  -6    0.07    0.28
  11  -3  -6    0.33    0.16
  11  -3  -6    0.66    0.21
  11   3  -6    0.04    0.16
 -11   3   6    0.30    0.18
  11   3  -5  218.28    5.74
  11  -3  -5  229.30    5.62
  11   3  -5  221.29    5.80
  11  -3  -5  234.00    6.52
  11  -3  -5  219.14    5.58
  11   3  -5  222.35    5.89
  11  -3  -5  218.87    5.58
  11   3  -5  207.18    5.85
  11   3  -5  231.26    5.53
  11  -3  -5  210.00    5.58
  11   3  -5  229.97    5.53
  11   3  -5  221.58    5.81
  11  -3  -5  212.04    5.53
 -11   3   5  224.54    5.82
 -11  -3   4   82.40    3.60
 -11   3   4   75.16    3.83
  11   3  -4   76.07    2.54
  11  -3  -4   77.07    2.39
  11  -3  -4   83.24    2.40
  11  -3  -4   80.85    3.05
  11  -3  -4   76.82    2.35
  11  -3  -4   78.08    2.36
  11   3  -4   79.52    2.62
  11   3  -4   78.25    2.55
  11  -3  -4   82.64    2.40
  11   3  -4   83.54    2.38
  11   3  -4   80.01    2.35
  11   3  -4   77.59    2.64
  11   3  -4   80.10    2.52
  11  -3  -4   86.18    2.37
  11  -3  -4   80.34    2.37
 -11  -3   3    4.51    0.83
 -11   3   3    3.46    0.82
 -11   3   3    5.12    0.74
  11   3  -3    4.90    0.48
  11  -3  -3    5.16    0.42
  11  -3  -3    5.44    0.42
  11  -3  -3    4.27    0.60
  11   3  -3    4.18    0.48
  11   3  -3    4.57    0.45
  11   3  -3    4.13    0.40
  11   3  -3    4.60    0.38
  11   3  -3    4.51    0.38
  11   3  -3    4.56    0.44
  11  -3  -3    5.38    0.41
  11   3  -3    4.18    0.43
 -11   3   2    1.80    0.50
  11  -3  -2    1.63    0.40
 -11   3   2    2.85    0.61
 -11  -3   2    1.69    0.50
 -11   3   2    1.72    0.54
 -11   3   2    2.35    0.47
  11  -3  -2    2.25    0.26
  11   3  -2    2.17    0.31
  11  -3  -2    2.40    0.26
  11  -3  -2    2.24    0.43
  11  -3  -2    2.37    0.28
  11   3  -2    2.80    0.34
  11   3  -2    1.77    0.23
  11   3  -2    1.84    0.24
  11   3  -2    2.21    0.28
  11  -3  -2    2.34    0.28
  11   3  -2    2.32    0.31
  11   3  -2    2.15    0.30
  11   3  -2    2.30    0.33
  11  -3  -2    2.25    0.25
  11  -3  -1   10.59    1.18
 -11   3   1   11.13    1.15
 -11   3   1   10.59    1.13
  11   3  -1   11.28    0.94
 -11   3   1    9.32    0.91
 -11   3   1    9.44    1.08
 -11  -3   1   12.32    1.15
  11   3  -1   11.41    0.65
  11   3  -1   12.60    0.62
  11  -3  -1   11.50    0.62
  11   3  -1   10.66    0.62
 -11   3   1   11.24    0.67
  11   3  -1   10.83    0.61
  11  -3  -1   10.92    0.57
  11   3  -1   10.30    0.52
  11   3  -1   10.60    0.61
  11   3  -1   10.19    0.58
  11   3  -1   11.47    0.54
  11   3  -1   11.90    0.68
 -11   3   0   13.69    1.32
  11  -3   0   11.69    1.22
 -11   3   0   15.29    1.36
  11  -3   0   12.22    0.75
  11   3   0   13.73    0.74
  11   3   0   13.49    0.74
 -11   3   0   10.87    0.97
 -11  -3   0   13.28    1.15
  11  -3   0   12.25    1.02
  11  -3   0   12.85    0.68
  11   3   0   13.41    0.67
  11   3   0   12.77    0.63
  11   3   0   13.49    0.66
 -11   3   0   13.18    0.76
  11   3   0   13.91    0.62
 -11   3  -1  106.17    4.19
  11  -3   1   97.88    4.10
 -11   3  -1  102.85    4.15
  11   3   1  102.58    2.99
 -11   3  -1  106.94    3.71
 -11  -3  -1  106.45    3.97
 -11   3  -1  108.12    4.02
 -11  -3  -1  101.69    3.79
  11  -3   1  109.93    3.80
  11  -3   1  106.08    2.94
  11   3   1  105.50    2.85
  11   3   1  105.29    2.79
  11   3   1  106.20    2.73
 -11   3  -1  106.84    3.11
  11  -3   2  188.48    6.52
 -11   3  -2  210.38    6.61
 -11   3  -2  197.06    6.02
 -11  -3  -2  188.56    6.00
  11  -3   2  198.19    6.08
  11   3   2  199.40    5.16
 -11  -3  -2  198.08    4.99
 -11  -3  -2  200.22    4.99
  11  -3   2  196.73    5.08
  11   3   2  201.02    4.82
 -11   3  -2  197.14    5.32
 -11  -3  -3   15.15    0.84
 -11  -3  -3   14.19    0.82
 -11  -3  -3   13.87    0.77
 -11   3  -3   14.77    0.99
  11   3   3   13.03    0.83
 -11  -3  -3   12.34    0.73
  11  -3   3   14.42    0.84
  11  -3   3   15.73    1.53
 -11   3  -3   14.22    1.48
 -11  -3  -3   15.21    1.27
 -11   3  -3   14.22    1.26
  11  -3   4   14.69    0.90
 -11   3  -4   15.18    1.06
 -11  -3  -4   15.17    0.85
 -11  -3  -4   14.96    0.84
 -11  -3  -4   15.45    1.36
 -11  -3  -4   15.27    0.92
 -11  -3  -4   15.20    0.91
 -11  -3  -5  111.09    3.40
 -11  -3  -5  112.05    3.40
 -11  -3  -5  111.94    3.27
 -11  -3  -5  113.53    3.28
 -11   3  -5  112.45    3.61
  11  -3   5  116.50    3.39
  11  -3   6   84.13    2.58
 -11  -3  -6   80.85    2.63
 -11  -3  -6   85.34    2.57
 -11  -3  -6   85.10    2.57
 -11  -3  -6   86.36    2.67
 -11  -3  -6   81.63    2.63
 -11   3  -6   88.00    2.79
 -11  -3  -7    2.07    0.27
 -11  -3  -7    1.75    0.26
 -11   3  -7    2.32    0.29
  11  -3   7    2.06    0.24
 -11  -3  -7    2.09    0.26
 -11  -3  -7    2.32    0.28
  11  -5  -6   19.02    0.76
  11   5  -5   50.85    1.72
  11  -5  -5   47.56    1.55
  11   5  -5   48.39    1.65
  11   5  -5   51.32    1.56
  11   5  -5   50.77    1.56
  11  -5  -4    7.62    0.55
  11   5  -4    9.43    0.69
  11   5  -4    8.90    0.57
  11   5  -4    8.76    0.59
  11   5  -4    9.27    0.65
  11   5  -4    9.16    0.58
  11  -5  -4    8.77    0.55
  11  -5  -4    7.96    0.56
  11   5  -3    2.01    0.36
  11   5  -3    1.87    0.32
  11   5  -3    1.90    0.27
  11   5  -3    1.01    0.27
  11   5  -3    1.71    0.27
  11  -5  -3    1.54    0.27
  11   5  -3    1.61    0.27
  11  -5  -3    2.01    0.30
  11  -5  -2   63.77    1.92
  11  -5  -2   59.45    1.96
  11   5  -2   61.52    2.06
  11   5  -2   57.24    1.88
  11   5  -2   57.78    2.01
  11   5  -2   60.46    1.90
 -11   5   2   60.60    2.11
  11   5  -2   59.57    1.95
  11  -5  -2   59.15    1.96
  11   5  -1   59.21    1.98
 -11   5   1   63.37    2.19
  11   5  -1   57.14    1.90
  11  -5  -1   58.46    1.95
  11  -5  -1   57.68    1.94
  11  -5  -1   56.24    1.98
  11   5   0   94.96    3.10
  11   5   0   99.75    2.86
  11  -5   0   99.64    2.88
 -11   5   0   94.22    3.10
  11   5   0   96.53    2.78
  11  -5   0   97.58    2.94
  11  -5   0   96.94    2.87
  11  -5   1    7.65    0.72
  11   5   1    7.71    0.70
  11   5   1    7.23    0.54
  11  -5   1    9.61    0.66
 -11   5  -1    7.90    0.71
  11  -5   1    7.90    0.60
  11  -5   1    8.07    0.64
  11   5   1    7.52    0.59
  11  -5   2   46.99    1.95
 -11  -5  -2   45.64    1.69
  11   5   2   44.93    1.85
 -11  -5  -2   43.39    1.65
  11  -5   2   43.26    1.65
  11  -5   2   43.29    1.70
  11   5   2   45.99    1.54
  11  -5   2   45.75    1.68
 -11   5  -2   41.82    1.80
  11  -5   3   28.23    1.23
  11  -5   3   31.05    1.33
  11  -5   3   30.68    1.49
  11   5   3   28.12    1.38
 -11  -5  -3   29.05    1.25
 -11  -5  -3   30.73    1.27
 -11  -5  -3   30.77    1.35
 -11  -5  -3   30.33    1.34
  11  -5   3   29.30    1.25
  11  -5   4    0.06    0.12
  11  -5   4    0.03    0.14
 -11  -5  -4    0.03    0.13
 -11  -5  -4    0.06    0.12
  11  -5   4    0.22    0.20
 -11  -5  -4    0.04    0.16
 -11  -5  -4    0.04    0.15
  11  -5   4   -0.06    0.14
  11  -5   5    2.22    0.26
 -11  -5  -5    1.89    0.25
 -11  -5  -5    2.42    0.27
 -11  -5  -5    1.82    0.27
 -11  -5  -5    1.92    0.27
 -11   7   0   23.75    0.86
  11   7   0   22.39    0.77
  12   0  -8    0.64    0.18
  12   0  -8    0.77    0.20
  12   0  -8    0.86    0.22
  12   0  -8    0.58    0.17
  12   0  -7   -0.04    0.17
  12   0  -7    0.05    0.19
  12   0  -7   -0.07    0.14
  12   0  -7    0.04    0.15
  12   0  -7    0.04    0.17
  12   0  -6  160.38    4.33
  12   0  -6  159.37    4.33
 -12   0   6  150.15    5.38
  12   0  -6  155.71    4.43
  12   0  -6  160.76    4.33
  12   0  -6  160.97    4.43
  12   0  -6  161.01    4.33
  12   0  -5    0.10    0.19
  12   0  -5    0.03    0.13
  12   0  -5    0.03    0.15
 -12   0   5    1.11    0.41
  12   0  -5    0.11    0.13
  12   0  -5   -0.06    0.12
  12   0  -5    1.23    0.40
  12   0  -5   -0.04    0.14
  12   0  -5    0.14    0.14
  12   0  -5    0.03    0.15
  12   0  -4 1686.93   36.03
  12   0  -4 1553.64   34.79
  12   0  -4 1563.09   34.79
  12   0  -4 1563.31   34.75
  12   0  -4 1588.96   34.71
  12   0  -4 1575.51   34.71
  12   0  -4 1587.04   34.72
  12   0  -4 1553.32   34.73
  12   0  -4 1556.83   34.79
  12   0  -4 1556.94   34.73
  12   0  -4 1574.18   34.78
  12   0  -4 1546.59   34.77
  12   0  -4 1523.83   34.79
 -12   0   4 1494.92   36.01
  12   0  -3   -0.06    0.17
  12   0  -3   -0.17    0.18
  12   0  -2    1.59    0.29
  12   0  -2    1.73    0.35
  12   0  -2    1.70    0.32
 -12   0   1    0.04    0.10
  12   0  -1    0.12    0.16
  12   0  -1    0.03    0.10
  12   0  -1   -0.04    0.12
 -12   0   0   91.64    2.56
 -12   0   0   82.96    2.91
 -12   0   0   89.55    2.82
  12   0   0   95.63    2.58
  12   0   0   91.35    2.58
  12   0   0   88.73    2.64
 -12   0  -1    0.05    0.15
 -12   0  -1   -0.06    0.20
  12   0   1    0.11    0.13
  12   0   1   -0.09    0.16
  12   0   1    0.02    0.09
  12   0   2  328.62    8.36
 -12   0  -2  340.36    8.74
 -12   0  -2  327.62    8.77
  12   0   2  331.52    7.75
  12   0   2  354.29    8.41
  12   0   2  324.11    8.49
 -12   0  -3   -0.03    0.16
 -12   0  -3    0.06    0.15
 -12   0  -3    0.08    0.16
  12   0   3    0.06    0.14
 -12   0  -3    0.08    0.20
 -12   0  -3   -0.16    0.13
  12   0   3    0.05    0.12
  12   0   3   -0.06    0.13
  12   0   3    0.22    0.16
 -12   0  -4  549.97   13.11
 -12   0  -4  543.07   13.09
 -12   0  -4  595.24   14.67
  12   0   4  585.31   14.10
 -12   0  -4  555.16   13.14
 -12   0  -4  563.73   12.93
 -12   0  -4  559.08   12.91
  12   0   4  530.94   13.95
  12   0   4  575.58   14.22
 -12   0  -5   -0.04    0.15
 -12   0  -5    0.05    0.17
 -12   0  -5   -0.04    0.15
 -12   0  -5    0.95    0.28
 -12   0  -5    0.90    0.30
  12   0   5   -0.10    0.18
 -12   0  -5    0.13    0.35
  12   0   5    0.10    0.18
 -12   0  -6    8.43    0.73
 -12   0  -6    8.35    0.67
 -12   0  -6    8.24    0.67
 -12   0  -6    6.81    0.69
 -12   0  -6    7.28    0.70
 -12   0  -7   -0.04    0.19
 -12   0  -7    0.13    0.21
  12  -2  -8    0.76    0.16
  12  -2  -8    0.74    0.16
  12   2  -8    0.96    0.19
  12  -2  -7    4.62    0.44
  12  -2  -7    4.07    0.40
  12  -2  -7    4.36    0.45
  12   2  -7    5.11    0.47
  12   2  -7    4.03    0.44
  12  -2  -7    3.88    0.43
  12  -2  -7    4.63    0.40
  12  -2  -7    3.49    0.36
  12  -2  -6   27.26    1.20
  12  -2  -6   29.09    1.22
  12  -2  -6   27.12    1.17
  12  -2  -6   28.85    1.20
  12   2  -6   29.14    1.31
  12   2  -6   26.92    1.36
  12  -2  -6   27.58    1.20
  12  -2  -6   28.08    1.29
  12   2  -6   27.33    1.32
  12   2  -6   28.30    1.30
  12   2  -5   83.61    3.67
 -12  -2   5   82.81    3.71
 -12   2   5   85.96    3.65
 -12   2   5   85.48    3.71
  12   2  -5   87.58    2.62
  12   2  -5   88.49    2.62
  12  -2  -5   96.93    3.25
  12  -2  -5   83.72    3.06
  12  -2  -5   84.53    2.53
  12  -2  -5   85.82    2.54
  12   2  -5   82.50    2.78
  12   2  -5   82.43    2.66
  12  -2  -5   78.55    2.54
  12   2  -5   84.17    2.73
  12  -2  -5   86.67    2.57
  12   2  -5   89.29    2.71
  12   2  -4  125.30    4.47
 -12  -2   4  120.50    4.49
 -12   2   4  141.21    4.66
 -12   2   4  113.94    4.56
 -12   2   4  111.42    4.78
  12  -2  -4  128.90    3.37
  12  -2  -4  124.97    3.40
  12   2  -4  132.49    3.50
  12   2  -4  130.52    3.49
  12  -2  -4  136.65    4.07
  12  -2  -4  129.83    3.93
  12   2  -4  123.37    3.39
  12  -2  -4  128.52    3.40
  12  -2  -4  127.87    3.40
  12   2  -4  136.73    3.38
  12   2  -4  123.95    3.64
  12   2  -4  135.91    3.38
  12   2  -4  125.69    3.54
  12  -2  -4  128.14    3.44
  12  -2  -4  134.62    3.40
  12   2  -4  122.92    3.59
  12   2  -4  134.99    3.57
  12  -2  -4  124.57    3.42
  12   2  -4  113.19    3.49
  12  -2  -4  130.29    3.37
  12   2  -3    1.62    0.36
  12   2  -3    1.30    0.36
 -12  -2   3    1.20    0.38
 -12   2   3    1.00    0.47
  12   2  -3    1.67    0.25
  12  -2  -3    0.95    0.19
  12   2  -3    1.43    0.25
  12  -2  -3    1.08    0.19
  12   2  -3    1.34    0.21
  12   2  -3    0.97    0.20
  12  -2  -3    1.07    0.19
  12   2  -3    1.45    0.21
  12  -2  -3    1.11    0.20
  12   2  -3    1.70    0.27
  12   2  -3    1.49    0.21
  12  -2  -3    1.82    0.38
  12   2  -3    1.17    0.23
  12   2  -3    1.09    0.23
  12   2  -3    1.38    0.24
 -12   2   2   26.73    1.47
 -12   2   2   25.67    1.69
  12   2  -2   24.80    1.35
  12   2  -2   23.20    1.36
  12   2  -2   23.54    1.30
 -12   2   2   27.28    1.61
 -12   2   2   25.49    1.57
  12  -2  -2   22.00    1.14
 -12   2   1   86.28    3.33
 -12   2   1   90.13    3.02
 -12  -2   1   85.72    3.13
  12   2  -1   88.87    2.83
  12  -2  -1   84.98    3.29
 -12   2   1   89.30    3.37
  12   2  -1   88.61    2.94
 -12   2   1   94.54    3.41
  12   2  -1   88.15    2.93
  12  -2  -1   82.80    2.60
  12  -2  -1   85.72    2.43
 -12   2   0  423.08   10.11
 -12   2   0  419.37   10.26
 -12   2   0  371.92   10.28
 -12  -2   0  402.83   10.18
  12  -2   0  408.52    9.96
  12  -2   0  391.37   10.51
 -12   2   0  418.14   10.66
 -12   2   0  412.84   10.65
  12  -2   0  382.52    9.40
  12   2   0  413.72    9.34
 -12  -2  -1    1.01    0.28
  12  -2   1    0.98    0.27
 -12  -2  -1    2.08    0.44
 -12   2  -1    0.92    0.31
 -12   2  -1    1.06    0.29
  12   2   1    1.37    0.22
  12  -2   1    1.28    0.24
 -12   2  -1    0.44    0.27
  12  -2   1    1.58    0.47
 -12   2  -1    0.98    0.36
  12   2   1    1.43    0.36
  12   2   2   20.15    1.41
 -12  -2  -2   21.76    1.47
 -12  -2  -2   21.59    1.30
 -12   2  -2   23.76    1.49
 -12   2  -2   21.74    1.33
 -12   2  -2   22.58    1.59
 -12  -2  -2   23.89    0.93
 -12  -2  -2   24.01    0.94
 -12   2  -2   22.42    1.04
 -12   2  -2   22.09    1.03
 -12   2  -2   21.38    1.04
  12  -2   2   21.14    0.99
 -12  -2  -2   21.81    0.86
  12   2   2   20.45    0.91
 -12  -2  -2   21.61    0.86
  12  -2   2   21.88    0.92
  12   2   2   21.05    0.79
  12  -2   2   21.62    1.60
 -12   2  -2   21.09    1.53
 -12   2  -2   20.70    1.53
 -12   2  -3    4.11    0.48
 -12  -2  -3    4.86    0.44
 -12  -2  -3    3.98    0.41
 -12   2  -3    4.32    0.49
 -12  -2  -3    5.80    0.44
  12   2   3    4.05    0.39
 -12  -2  -3    6.44    0.46
  12  -2   3    3.49    0.38
  12   2   3    5.21    0.76
 -12   2  -3    3.16    0.55
 -12  -2  -3    4.26    0.67
  12  -2   3    3.80    0.60
 -12   2  -3    3.86    0.72
 -12   2  -3    5.09    0.84
  12  -2   4    5.82    0.80
 -12   2  -4    5.91    0.96
 -12  -2  -4    5.99    0.55
 -12   2  -4    6.08    0.64
 -12   2  -4    6.66    0.66
 -12  -2  -4    5.20    0.52
 -12   2  -4    6.07    0.63
 -12  -2  -4    6.86    0.53
 -12  -2  -4    6.60    0.52
  12  -2   4    6.36    0.55
  12  -2   4    5.15    0.81
  12   2   4    4.37    0.78
  12   2   4    6.98    0.85
 -12   2  -5   44.52    1.94
 -12   2  -5   42.87    1.91
 -12  -2  -5   45.58    1.79
 -12  -2  -5   44.79    1.79
 -12  -2  -5   43.43    1.66
 -12  -2  -5   43.55    1.79
 -12   2  -5   44.40    1.93
 -12  -2  -5   44.00    1.66
  12  -2   5   44.80    1.73
  12  -2   5   42.43    2.41
  12   2   5   45.07    2.40
  12  -2   6    5.19    0.51
 -12   2  -6    5.09    0.59
 -12  -2  -6    5.33    0.56
 -12  -2  -6    5.78    0.53
 -12  -2  -6    5.15    0.51
 -12   2  -6    5.92    0.59
 -12  -2  -6    5.74    0.58
 -12  -2  -6    5.71    0.57
  12  -2   7  274.68    6.76
 -12   2  -7  296.14    6.96
 -12  -2  -7  275.37    6.80
 -12  -2  -7  276.52    6.80
 -12  -2  -7  273.62    6.87
 -12  -2  -7  284.19    6.90
  12   4  -6   22.99    1.03
  12  -4  -6   25.10    1.38
  12  -4  -6   24.23    0.97
  12  -4  -6   25.03    0.98
  12   4  -6   24.77    1.07
  12  -4  -6   23.36    0.96
  12  -4  -6   22.86    1.02
  12   4  -5   33.05    1.44
  12  -4  -5   34.90    1.84
  12  -4  -5   34.00    1.30
  12  -4  -5   33.85    1.30
  12   4  -5   35.22    1.46
  12   4  -5   34.51    1.28
  12   4  -5   35.34    1.29
  12  -4  -5   33.47    1.31
  12  -4  -4  189.72    5.84
  12   4  -4  200.35    5.25
  12  -4  -4  216.62    5.07
  12  -4  -4  195.25    5.03
  12   4  -4  197.59    5.02
  12   4  -4  192.13    5.08
  12   4  -4  195.32    5.25
  12   4  -4  199.63    5.03
  12  -4  -4  188.27    5.03
  12   4  -4  194.73    5.29
  12  -4  -4  194.84    5.03
  12  -4  -3  210.25    5.15
  12   4  -3  199.94    5.36
  12  -4  -3  201.52    5.09
 -12   4   3  194.52    7.09
 -12  -4   3  182.86    6.87
  12  -4  -3  191.59    5.82
  12   4  -3  200.53    5.08
  12   4  -3  199.90    5.29
  12   4  -3  199.38    5.18
  12   4  -3  204.08    5.09
  12   4  -3  198.96    5.32
  12   4  -3  195.94    5.04
  12  -4  -3  203.57    5.09
  12  -4  -2   24.12    2.13
 -12   4   2   24.07    1.97
  12  -4  -2   22.77    1.67
 -12   4   2   24.51    1.99
 -12  -4   2   21.83    1.86
  12   4  -2   21.25    1.10
  12  -4  -2   22.59    0.96
  12  -4  -2   23.04    1.00
  12  -4  -2   23.84    1.03
  12   4  -2   20.58    0.94
  12   4  -2   22.52    1.05
  12   4  -2   22.00    1.08
  12   4  -2   22.00    0.96
  12   4  -2   23.10    1.13
  12  -4  -2   23.18    1.00
 -12   4   1    1.15    0.48
  12  -4  -1    0.76    0.43
 -12   4   1    1.44    0.54
  12   4  -1    1.24    0.28
 -12  -4   1    0.88    0.40
  12  -4  -1    0.91    0.21
  12  -4  -1    0.76    0.21
  12   4  -1    1.08    0.25
  12   4  -1    1.42    0.26
  12  -4  -1    0.94    0.20
 -12   4   1    1.74    0.32
  12   4  -1    1.26    0.24
  12   4   0   10.45    1.06
 -12   4   0    9.59    1.26
 -12   4   0    9.75    1.27
  12  -4   0    8.60    1.24
  12  -4   0    9.24    0.73
  12   4   0    9.98    0.73
 -12   4   0   10.05    1.05
 -12  -4   0    9.39    1.12
  12  -4   0   10.16    1.09
  12  -4   0   10.22    0.63
  12   4   0   10.59    0.66
  12  -4   0   10.19    0.68
  12   4   0    9.18    0.64
  12   4   0    9.53    0.62
  12  -4   0   10.68    0.64
 -12   4   0   10.12    0.76
  12   4   0    9.59    0.58
 -12   4  -1   14.89    1.56
  12  -4   1   14.30    1.60
 -12   4  -1   16.93    1.66
  12  -4   1   14.43    0.95
  12   4   1   14.65    0.92
 -12   4  -1   15.68    1.35
 -12  -4  -1   13.05    1.32
  12  -4   1   15.13    1.36
  12  -4   1   15.12    0.86
  12   4   1   14.07    0.73
  12   4   1   16.54    0.80
  12   4   1   12.55    0.75
 -12   4  -1   15.13    0.96
  12  -4   2    3.45    0.81
 -12   4  -2    3.40    0.66
 -12  -4  -2    3.16    0.66
  12  -4   2    4.39    0.77
  12   4   2    2.93    0.44
 -12  -4  -2    3.03    0.38
 -12   4  -2    3.50    0.52
  12   4   2    2.72    0.42
  12  -4   2    3.31    0.50
 -12  -4  -2    3.55    0.40
  12  -4   2    3.78    0.45
  12   4   2    3.74    0.36
 -12   4  -2    2.39    0.41
 -12  -4  -3  214.57    5.60
 -12  -4  -3  213.86    5.61
 -12  -4  -3  215.90    5.50
  12   4   3  218.59    5.73
  12  -4   3  214.87    5.85
 -12  -4  -3  210.61    5.47
  12  -4   3  209.37    5.60
 -12  -4  -3  206.35    6.76
 -12   4  -3  202.61    5.73
 -12   4  -3  217.21    5.97
  12  -4   4  127.95    3.74
 -12  -4  -4  132.55    3.65
 -12  -4  -4  128.82    3.62
 -12  -4  -4  131.91    3.78
 -12  -4  -4  124.30    3.73
 -12   4  -4  132.79    4.06
 -12  -4  -5    1.26    0.28
 -12  -4  -5    1.00    0.26
 -12  -4  -5    1.22    0.25
 -12   4  -5    0.61    0.24
 -12  -4  -5    1.16    0.25
  12  -4   5    1.12    0.26
  12  -4   6    1.66    0.24
 -12  -4  -6    2.12    0.29
 -12  -4  -6    1.22    0.24
 -12   4  -6    1.98    0.28
 -12  -4  -6    2.07    0.27
 -12  -4  -6    2.31    0.28
 -12  -4  -6    1.59    0.25
  12   6  -4   24.38    0.85
  12   6  -4   24.90    0.89
  12   6  -4   26.18    0.87
  12  -6  -3    4.36    0.37
  12   6  -3    5.32    0.38
  12  -6  -3    4.98    0.38
  12  -6  -3    4.12    0.36
  12   6  -3    5.18    0.37
  12   6  -3    4.68    0.35
  12   6  -3    5.74    0.43
  12  -6  -2    5.86    0.45
 -12   6   2    7.00    0.52
  12   6  -2    6.01    0.45
  12  -6  -2    7.50    0.49
  12   6  -2    6.44    0.49
  12   6  -2    5.65    0.41
  12  -6  -1   16.01    0.75
  12  -6  -1   15.09    0.76
  12   6  -1   15.28    0.78
  12   6  -1   15.61    0.75
  12   6  -1   14.70    0.74
 -12   6   1   15.58    0.86
  12  -6  -1   13.85    0.74
  12  -6   0   22.79    0.95
  12  -6   0   21.67    0.96
  12   6   0   22.94    0.95
 -12   6   0   20.99    1.06
  12   6   0   20.57    0.89
  12  -6   0   22.19    0.97
  12  -6   1    4.79    0.39
 -12  -6  -1    4.19    0.42
 -12  -6  -1    4.18    0.41
  12  -6   1    4.14    0.39
  12  -6   1    3.89    0.39
  12   6   1    4.34    0.38
  12  -6   1    4.51    0.40
 -12   6  -1    3.91    0.44
  12  -6   2    0.16    0.11
  12  -6   2   -0.06    0.12
  12   6   2   -0.03    0.13
 -12  -6  -2    0.32    0.16
  12   6   2    0.11    0.14
  12  -6   2    0.74    0.23
 -12  -6  -2    0.43    0.17
 -12  -6  -2    0.26    0.17
 -12  -6  -2    0.13    0.13
  12  -6   2    0.06    0.11
  12  -6   2    0.08    0.11
 -12   6  -2   -0.07    0.15
 -12  -6  -3    0.06    0.12
 -12  -6  -3    0.19    0.14
 -12  -6  -3    0.21    0.13
 -12  -6  -3    0.05    0.11
  12  -6   3   -0.02    0.09
  12   6   3   -0.02    0.16
  13   1  -8    0.64    0.17
  13  -1  -8    0.51    0.15
  13  -1  -8    0.49    0.16
  13   1  -8    0.73    0.17
  13   1  -8    0.71    0.18
  13  -1  -7    6.96    0.56
  13   1  -7    7.54    0.61
  13  -1  -7    7.56    0.61
  13  -1  -7    7.70    0.62
  13   1  -7    7.43    0.64
  13  -1  -7    8.20    0.60
  13   1  -7    7.96    0.59
  13   1  -7    8.13    0.60
  13  -1  -7    7.51    0.58
  13  -1  -6   50.87    1.78
  13  -1  -6   55.47    1.82
  13   1  -6   51.50    1.93
  13  -1  -6   50.45    1.83
  13   1  -6   53.03    1.92
  13  -1  -6   54.13    1.94
  13   1  -6   53.74    2.02
  13  -1  -6   50.56    1.84
  13   1  -6   53.69    1.89
  13   1  -6   52.93    1.88
  13  -1  -6   51.57    1.85
  13   1  -5   41.01    2.35
  13   1  -5   43.90    1.61
  13   1  -5   45.75    1.63
  13  -1  -5   45.05    1.60
  13  -1  -5   44.88    1.59
 -13  -1   5   40.84    2.36
 -13   1   5   42.45    2.48
  13  -1  -5   44.64    1.54
  13  -1  -5   41.63    1.51
  13   1  -5   42.41    1.49
  13   1  -5   44.50    1.71
  13   1  -5   41.14    1.60
  13  -1  -5   44.49    1.63
  13  -1  -5   41.72    1.56
  13   1  -5   43.72    1.65
  13  -1  -5   44.93    1.59
  13   1  -5   44.85    1.65
  13  -1  -5   42.42    1.59
  13   1  -4    1.03    0.35
  13   1  -4    0.39    0.17
  13  -1  -4    0.40    0.16
  13   1  -4    0.60    0.18
  13  -1  -4    0.57    0.17
  13   1  -4    0.66    0.31
 -13   1   4    0.96    0.36
  13  -1  -4    0.64    0.17
  13   1  -4    0.75    0.17
  13   1  -4    0.63    0.19
  13  -1  -4    0.80    0.20
  13   1  -4    0.25    0.19
  13  -1  -4    0.32    0.18
  13  -1  -4    0.87    0.19
  13   1  -4    0.43    0.16
  13   1  -4    0.51    0.16
  13   1  -4    0.41    0.17
  13  -1  -4    0.69    0.18
  13  -1  -4    0.87    0.19
  13   1  -3  699.87   16.16
  13   1  -3  681.03   15.91
  13   1  -3  671.12   15.09
 -13   1   3  664.17   16.64
  13   1  -3  642.98   15.08
  13   1  -3  676.92   15.13
  13   1  -3  677.53   15.13
  13   1  -3  654.42   15.08
  13   1  -3  683.83   15.06
  13   1  -3  668.52   15.04
  13  -1  -3  657.04   15.03
  13   1  -3  681.81   15.05
  13  -1  -3  658.82   15.03
  13  -1  -3  643.36   15.00
  13  -1  -3  672.50   15.08
  13  -1  -3  692.03   15.07
  13  -1  -3  683.77   15.04
  13  -1  -3  680.66   15.05
  13   1  -3  655.83   15.12
  13   1  -3  661.86   15.13
  13   1  -3  623.15   15.08
 -13   1   2  445.05   11.72
  13  -1  -2  440.63   10.98
  13   1  -2  450.66   11.19
  13   1  -2  459.49   11.09
  13   1  -2  437.28   11.27
  13  -1  -2  462.13   10.71
  13  -1  -2  469.77   10.46
 -13  -1   1    0.80    0.22
 -13   1   1    1.00    0.26
  13   1  -1    1.28    0.27
  13  -1  -1    0.66    0.24
  13   1  -1    0.83    0.26
 -13   1   1    0.97    0.31
  13   1  -1    1.07    0.25
 -13   1   1    0.91    0.28
  13  -1  -1    0.99    0.18
 -13  -1   0   55.98    2.17
 -13   1   0   48.05    2.03
 -13   1   0   52.63    1.88
  13   1   0   51.38    1.85
  13   1   0   45.26    1.79
 -13   1   0   50.90    2.22
  13  -1   0   50.92    2.10
  13   1   0   52.53    1.91
 -13   1   0   46.93    2.16
  13  -1   0   45.33    1.47
 -13   1  -1  102.38    3.18
 -13  -1  -1   97.11    3.35
 -13   1  -1  105.66    3.09
 -13   1  -1   98.02    3.44
 -13  -1  -1   87.35    3.31
  13   1   1  101.29    3.20
  13  -1   1   96.70    3.14
  13   1   1  103.33    2.93
  13  -1   1   99.06    3.47
 -13   1  -1   92.86    3.47
 -13   1  -1   90.39    3.45
  13   1   1  105.09    2.61
  13   1   1   98.16    2.54
  13  -1   1   91.20    2.61
 -13  -1  -2   79.06    3.10
  13  -1   2   88.04    3.00
 -13   1  -2   92.44    3.20
 -13   1  -2   86.73    2.85
 -13   1  -2   87.41    3.31
 -13  -1  -2   80.79    3.15
  13   1   2   84.12    2.31
  13   1   2   86.70    3.07
  13  -1   2   82.68    2.98
  13   1   2   85.99    2.83
 -13   1  -2   80.79    3.26
 -13   1  -2   80.04    3.25
  13  -1   3  183.11    5.39
 -13   1  -3  181.80    5.72
 -13  -1  -3  177.44    5.59
 -13   1  -3  166.90    5.65
 -13   1  -3  174.75    4.67
  13   1   3  178.46    4.44
 -13  -1  -3  176.97    4.39
 -13  -1  -3  177.56    4.38
 -13  -1  -3  173.93    4.52
 -13   1  -3  173.69    4.64
 -13   1  -3  174.72    4.64
 -13  -1  -3  178.11    4.52
  13  -1   3  158.59    5.35
  13   1   3  174.45    5.49
  13  -1   3  168.99    5.35
  13   1   3  187.61    5.28
 -13   1  -4  117.03    4.50
  13  -1   4  110.24    4.04
 -13  -1  -4  122.55    4.42
 -13   1  -4  105.08    3.29
 -13  -1  -4  105.87    3.02
 -13  -1  -4  103.95    3.01
 -13  -1  -4  107.15    3.21
 -13   1  -4  111.60    3.33
 -13   1  -4  107.36    3.29
 -13  -1  -4  107.44    3.18
 -13  -1  -4  103.84    3.16
  13  -1   4  105.46    4.01
  13   1   4  106.87    4.13
  13  -1   4  112.08    4.13
  13   1   4  114.24    3.97
 -13   1  -5    1.56    0.38
 -13   1  -5    1.79    0.38
 -13  -1  -5    1.46    0.32
 -13  -1  -5    1.42    0.32
 -13   1  -5    1.47    0.55
  13  -1   5    1.19    0.41
  13  -1   5    2.02    0.53
  13   1   5    1.72    0.50
 -13   1  -5    1.04    0.28
 -13  -1  -5    1.42    0.27
 -13  -1  -5    1.09    0.29
 -13   1  -5    1.50    0.35
 -13   1  -5    1.43    0.31
 -13  -1  -5    1.78    0.31
 -13   1  -6  121.99    3.47
 -13   1  -6  117.51    3.55
 -13  -1  -6  107.44    3.41
 -13  -1  -6  106.12    3.26
 -13  -1  -6  110.80    3.28
 -13  -1  -6  107.97    3.42
 -13   1  -6  111.43    3.53
 -13  -1  -6  107.88    3.42
 -13   1  -6  110.31    3.52
  13  -1   7   20.26    0.95
 -13  -1  -7   22.69    1.03
 -13  -1  -7   21.61    1.01
 -13   1  -7   22.94    1.13
 -13  -1  -7   21.19    1.07
 -13   1  -7   21.58    1.10
 -13  -1  -7   22.45    1.09
  13   3  -7    0.54    0.18
  13   3  -7    0.53    0.18
  13  -3  -7    0.21    0.13
  13  -3  -7    0.29    0.16
  13  -3  -7    0.37    0.14
  13  -3  -7    0.32    0.15
  13  -3  -6    6.51    0.76
  13   3  -6    5.40    0.55
  13   3  -6    5.15    0.52
  13   3  -6    5.42    0.51
  13  -3  -6    5.06    0.45
  13  -3  -6    5.63    0.51
  13  -3  -6    5.53    0.47
  13  -3  -6    4.76    0.44
  13  -3  -5    0.16    0.36
  13  -3  -5    0.14    0.16
  13  -3  -5    0.03    0.14
  13   3  -5    0.03    0.13
  13  -3  -5   -0.04    0.15
  13   3  -5   -0.04    0.18
  13   3  -5    0.03    0.12
  13   3  -5   -0.13    0.21
  13  -3  -5   -0.03    0.13
 -13  -3   4  255.89    8.28
 -13   3   4  229.03    8.20
  13  -3  -4  247.08    6.24
  13   3  -4  252.92    6.43
  13  -3  -4  244.05    6.17
  13  -3  -4  256.80    7.07
  13  -3  -4  252.84    6.21
  13  -3  -4  251.41    6.20
  13   3  -4  236.97    6.52
  13   3  -4  251.47    6.46
  13   3  -4  261.24    6.22
  13  -3  -4  257.04    6.26
  13   3  -4  256.68    6.20
  13   3  -4  253.59    6.41
  13  -3  -4  262.89    6.21
  13  -3  -4  246.80    6.17
 -13   3   3  232.43    7.02
 -13  -3   3  233.16    7.51
  13   3  -3  229.75    5.90
  13  -3  -3  237.43    5.68
  13  -3  -3  239.85    5.79
  13  -3  -3  218.47    6.37
  13  -3  -3  235.45    5.72
  13   3  -3  227.81    6.02
  13   3  -3  225.02    5.90
  13   3  -3  237.07    5.72
  13   3  -3  237.27    5.72
  13   3  -3  229.82    5.87
  13  -3  -3  239.09    5.68
  13   3  -2   12.31    1.03
 -13   3   2   11.50    1.22
 -13   3   2   10.90    1.20
 -13   3   2   12.34    1.12
 -13   3   2   10.38    1.27
 -13  -3   2   11.03    1.18
  13   3  -2   11.92    0.71
  13  -3  -2   11.66    0.60
  13  -3  -2   10.80    0.87
  13  -3  -2   11.17    0.63
  13   3  -2   11.05    0.62
  13  -3  -2   11.83    0.63
  13   3  -2   10.13    0.70
  13   3  -2   11.95    0.61
  13   3  -2   11.20    0.69
  13   3  -2   11.58    0.64
  13   3  -2   12.40    0.62
  13  -3  -2   12.10    0.65
  13   3  -2   10.71    0.59
  13   3  -2   11.43    0.69
  13   3  -2   11.57    0.68
  13  -3  -1   83.87    3.72
  13   3  -1   86.10    3.17
 -13   3   1   86.28    3.72
 -13   3   1   79.81    3.64
 -13   3   1   78.06    3.17
 -13   3   1   89.76    3.68
 -13  -3   1   83.51    3.48
  13   3  -1   83.78    2.40
  13  -3  -1   85.10    2.31
  13   3  -1   84.05    2.40
  13   3  -1   84.40    2.48
  13   3  -1   83.07    2.37
  13  -3  -1   84.68    2.40
  13   3  -1   80.57    2.30
  13   3  -1   83.02    2.42
  13  -3  -1   85.54    2.38
  13   3  -1   83.62    2.37
  13   3  -1   85.95    2.46
  13  -3  -1   80.33    2.51
  13   3  -1   88.39    2.53
  13   3   0   84.51    3.28
  13  -3   0   92.13    3.89
 -13   3   0   98.13    4.02
 -13   3   0   93.03    3.94
  13  -3   0   88.04    2.72
  13   3   0   90.92    2.68
  13   3   0   92.31    2.69
 -13   3   0   92.75    3.42
 -13  -3   0   96.91    3.64
  13  -3   0   96.06    3.44
  13   3   0   84.22    2.51
  13  -3   0   92.28    2.59
  13   3   0   93.45    2.58
  13   3   0   93.17    2.52
 -13   3   0   88.56    2.73
  13   3   0   87.91    2.44
  13   3   0   89.94    2.54
 -13   3  -1  151.60    5.52
  13  -3   1  152.17    5.50
 -13   3  -1  153.86    5.54
  13  -3   1  149.10    4.20
  13   3   1  148.70    4.10
 -13  -3  -1  150.85    5.25
 -13   3  -1  150.61    4.91
 -13   3  -1  156.63    5.30
 -13  -3  -1  153.82    5.03
  13  -3   1  151.30    4.89
  13  -3   1  153.87    4.02
  13   3   1  148.51    3.92
  13   3   1  150.67    3.86
  13   3   1  153.10    3.82
 -13   3  -1  155.31    4.23
  13   3   1  155.36    3.81
 -13   3  -2    0.64    0.33
 -13  -3  -2    0.54    0.28
 -13   3  -2    0.50    0.35
 -13  -3  -2    0.27    0.14
 -13   3  -2    0.59    0.24
  13   3   2    0.44    0.19
 -13  -3  -2    0.46    0.17
  13  -3   2    0.59    0.25
  13  -3   2    0.44    0.18
  13   3   2    0.56    0.15
  13  -3   2    0.26    0.29
 -13  -3  -3  156.86    4.23
 -13  -3  -3  154.45    4.23
  13  -3   3  153.95    4.37
  13   3   3  153.79    4.31
 -13  -3  -3  150.84    4.10
 -13   3  -3  155.55    4.55
 -13  -3  -3  152.91    4.10
  13  -3   3  154.98    4.25
  13  -3   3  157.03    5.83
 -13  -3  -3  158.96    5.21
 -13   3  -3  161.57    5.93
 -13   3  -3  152.03    5.24
 -13   3  -4  237.47    7.87
 -13  -3  -4  226.74    5.86
 -13  -3  -4  224.80    5.85
  13   3   4  227.97    5.89
 -13  -3  -4  225.04    5.71
 -13   3  -4  221.65    6.18
 -13  -3  -4  225.19    5.70
  13  -3   4  220.90    5.83
  13  -3   4  197.62    6.92
  13   3   4  205.39    6.66
  13  -3   5   38.72    1.56
 -13  -3  -5   34.45    1.55
 -13  -3  -5   37.10    1.47
 -13  -3  -5   36.85    1.46
 -13  -3  -5   33.42    1.50
 -13  -3  -5   36.75    1.56
 -13   3  -5   36.28    1.71
  13  -3   6    7.93    0.59
 -13  -3  -6    8.77    0.66
 -13  -3  -6    8.37    0.59
 -13  -3  -6    9.28    0.62
 -13  -3  -6   10.68    0.71
 -13  -3  -6    9.08    0.67
 -13   3  -6   10.04    0.75
  13  -3   7    1.14    0.18
 -13  -3  -7    1.11    0.21
 -13  -3  -7    1.31    0.22
 -13  -3  -7    1.57    0.22
 -13  -3  -7    1.25    0.20
  13   5  -5    5.90    0.46
  13  -5  -5    4.81    0.38
  13   5  -5    5.08    0.38
  13   5  -5    5.43    0.44
  13   5  -5    5.52    0.40
  13   5  -4   14.20    0.84
  13  -5  -4   12.49    0.69
  13  -5  -4   12.11    0.68
  13  -5  -4   13.64    0.70
  13   5  -4   14.15    0.72
  13   5  -4   14.38    0.80
  13   5  -4   12.88    0.72
  13   5  -4   13.32    0.70
  13  -5  -3  123.88    3.46
  13  -5  -3  124.41    3.45
  13   5  -3  125.57    3.44
  13   5  -3  135.81    3.66
  13   5  -3  127.66    3.45
  13   5  -3  133.18    3.58
  13   5  -3  130.60    3.46
  13  -5  -2  275.11    6.66
  13  -5  -2  271.35    6.70
  13   5  -2  277.39    6.86
  13   5  -2  274.76    6.64
  13   5  -2  268.46    6.79
  13   5  -2  276.56    6.64
  13   5  -2  266.99    6.69
  13  -5  -2  275.84    6.71
  13  -5  -1   48.74    1.66
  13   5  -1   50.50    1.77
  13   5  -1   49.20    1.74
 -13   5   1   47.10    1.87
  13   5  -1   49.01    1.68
  13  -5  -1   47.72    1.68
  13  -5  -1   47.29    1.67
  13  -5  -1   46.98    1.76
  13   5   0    0.51    0.25
  13   5   0    0.42    0.18
  13   5   0    0.38    0.18
  13  -5   0    0.32    0.17
 -13   5   0    0.31    0.21
  13   5   0    0.32    0.17
  13  -5   0    0.42    0.19
  13   5   0    0.32    0.18
  13  -5   0    0.24    0.19
  13  -5   1  169.35    4.82
  13   5   1  163.33    4.73
  13  -5   1  173.84    4.45
  13   5   1  160.21    4.43
  13  -5   1  166.45    4.54
  13   5   1  165.63    4.34
  13  -5   1  173.07    4.45
 -13   5  -1  164.73    4.74
 -13  -5  -2   15.27    0.89
 -13  -5  -2   14.55    0.88
  13  -5   2   13.61    0.98
 -13  -5  -2   16.03    0.88
  13   5   2   13.82    0.94
 -13  -5  -2   15.74    0.87
  13   5   2   13.62    0.82
  13  -5   2   15.13    0.89
  13   5   2   14.48    0.75
 -13   5  -2   15.19    0.98
  13  -5   3    0.19    0.17
  13  -5   3    0.05    0.19
 -13  -5  -3    0.07    0.15
  13   5   3   -0.05    0.18
 -13  -5  -3   -0.07    0.15
 -13  -5  -3   -0.08    0.16
 -13  -5  -3    0.08    0.17
 -13   5  -3    0.51    0.21
  13  -5   4    6.41    0.50
 -13  -5  -4    6.64    0.50
  13  -5   4    6.62    0.57
  13   5   4    5.97    0.54
 -13  -5  -4    7.05    0.52
 -13  -5  -4    6.48    0.54
 -13  -5  -4    6.77    0.55
  13  -5   5    1.23    0.19
  13   5   5    1.34    0.21
 -13  -5  -5    1.44    0.23
 -13  -5  -5    0.99    0.20
 -13  -5  -5    1.32    0.20
 -13  -5  -5    1.04    0.21
 -13  -5  -5    1.29    0.20
  14   0  -8   30.72    1.10
  14   0  -8   28.87    1.08
  14   0  -7    0.04    0.15
  14   0  -7    0.04    0.15
  14   0  -7    0.07    0.16
  14   0  -7   -0.04    0.15
  14   0  -7   -0.04    0.15
  14   0  -6  133.33    3.74
  14   0  -6  129.07    3.68
  14   0  -6  132.11    3.71
  14   0  -6  130.78    3.70
  14   0  -5    0.10    0.20
  14   0  -5    0.04    0.16
  14   0  -5    0.04    0.14
 -14   0   5    0.10    0.23
  14   0  -5    0.28    0.15
  14   0  -5    0.31    0.15
  14   0  -5    0.40    0.34
  14   0  -5    0.22    0.16
  14   0  -5    0.07    0.14
  14   0  -4   54.10    2.42
  14   0  -4   49.63    1.63
  14   0  -4   49.69    1.63
  14   0  -4   47.66    1.63
 -14   0   4   45.31    2.32
  14   0  -4   48.90    1.61
  14   0  -4   49.68    1.58
  14   0  -4   47.38    1.55
  14   0  -4   49.20    1.58
  14   0  -4   50.31    1.58
  14   0  -4   46.46    1.61
  14   0  -4   49.91    1.60
  14   0  -4   48.16    1.62
  14   0  -3   -0.07    0.15
  14   0  -3   -0.06    0.16
  14   0  -3    0.02    0.10
  14   0  -3    0.04    0.10
  14   0  -3    0.10    0.11
  14   0  -3    0.02    0.14
  14   0  -3    0.18    0.11
  14   0  -3    0.29    0.12
  14   0  -3   -0.02    0.11
  14   0  -3    0.02    0.13
  14   0  -3   -0.07    0.22
  14   0  -2  131.33    3.87
  14   0  -2  128.49    3.77
  14   0  -2  126.70    3.93
  14   0  -1   -0.05    0.16
  14   0  -1   -0.04    0.12
 -14   0   1    0.11    0.11
 -14   0   1    0.06    0.16
  14   0  -1    0.02    0.11
 -14   0   0   82.38    2.72
 -14   0   0   76.35    2.86
  14   0   0   85.27    2.47
  14   0   0   80.10    2.53
  14   0   0   76.52    2.10
  14   0   0   84.39    2.18
 -14   0  -1   -0.06    0.18
 -14   0  -1    0.14    0.18
  14   0   1    0.09    0.14
  14   0   1   -0.05    0.17
  14   0   1   -0.02    0.09
  14   0   2  347.49    8.93
 -14   0  -2  365.15    9.36
 -14   0  -2  346.76    9.40
  14   0   2  347.43    8.22
  14   0   2  358.98    8.97
  14   0   2  358.02    9.11
 -14   0  -3   -0.07    0.15
 -14   0  -3    0.10    0.16
  14   0   3   -0.07    0.17
 -14   0  -3    0.09    0.21
 -14   0  -3    0.09    0.23
  14   0   3    0.08    0.12
 -14   0  -3   -0.03    0.13
  14   0   3   -0.07    0.12
  14   0   3    0.08    0.16
 -14   0  -4  230.92    6.02
 -14   0  -4  234.90    6.03
  14   0   4  239.28    6.97
 -14   0  -4  234.61    7.36
 -14   0  -4  233.01    6.08
  14   0   4  228.88    6.89
  14   0   4  227.25    7.01
 -14   0  -5    0.11    0.21
 -14   0  -5    0.04    0.15
 -14   0  -5   -0.05    0.20
 -14   0  -5   -0.10    0.22
  14   0   5    0.22    0.24
 -14   0  -5    0.14    0.34
  14   0   5   -0.11    0.18
 -14   0  -6  207.27    5.65
 -14   0  -6  205.80    5.46
 -14   0  -6  207.01    5.46
 -14   0  -6  216.61    5.71
 -14   0  -6  199.77    5.63
 -14   0  -7    0.39    0.18
 -14   0  -7   -0.04    0.18
 -14   0  -7    0.08    0.18
  14   2  -8   12.67    0.59
  14  -2  -7   46.29    1.55
  14  -2  -7   44.27    1.53
  14   2  -7   43.41    1.62
  14   2  -7   46.67    1.63
  14  -2  -7   43.58    1.53
  14  -2  -7   42.82    1.59
  14  -2  -7   45.59    1.52
  14  -2  -7   45.39    1.51
  14   2  -6    0.65    0.22
  14  -2  -6    0.60    0.21
  14   2  -6    0.30    0.20
  14  -2  -6    0.25    0.18
  14  -2  -6    0.48    0.19
  14  -2  -6    0.62    0.20
  14   2  -6    0.41    0.21
  14   2  -6    0.33    0.21
  14   2  -6    0.34    0.21
  14  -2  -6    0.41    0.20
  14  -2  -6    0.47    0.20
  14   2  -5   63.40    3.10
 -14  -2   5   69.49    3.29
 -14   2   5   61.73    3.08
 -14   2   5   61.56    3.18
  14   2  -5   65.90    2.17
  14   2  -5   65.33    2.17
  14  -2  -5   71.70    2.71
  14  -2  -5   67.09    2.10
  14  -2  -5   66.89    2.10
  14  -2  -5   64.11    2.13
  14   2  -5   65.23    2.21
  14   2  -5   66.16    2.23
  14  -2  -5   67.50    2.12
  14   2  -5   61.87    2.26
  14   2  -5   60.07    2.16
  14   2  -4    0.10    0.19
 -14  -2   4    0.30    0.22
 -14   2   4    0.11    0.22
 -14   2   4   -0.27    0.36
 -14   2   4    0.30    0.22
  14   2  -4    0.24    0.16
  14  -2  -4    0.24    0.14
  14   2  -4    0.21    0.17
  14  -2  -4    0.12    0.28
  14  -2  -4    0.03    0.12
  14   2  -4    0.09    0.17
  14  -2  -4    0.06    0.12
  14   2  -4    0.13    0.14
  14  -2  -4    0.09    0.12
  14   2  -4    0.04    0.15
  14   2  -4    0.13    0.11
  14   2  -4    0.24    0.13
  14   2  -4    0.95    0.25
  14   2  -4    0.21    0.17
  14  -2  -4    0.35    0.16
  14   2  -4   -0.04    0.14
  14  -2  -4    0.11    0.14
  14   2  -3    2.08    0.41
  14   2  -3    1.58    0.41
 -14   2   3    1.59    0.52
 -14   2   3    2.18    0.47
  14   2  -3    1.66    0.26
  14  -2  -3    1.68    0.25
  14   2  -3    1.99    0.29
  14  -2  -3    2.37    0.43
  14  -2  -3    1.51    0.22
  14   2  -3    1.86    0.25
  14   2  -3    1.91    0.27
  14  -2  -3    1.94    0.25
  14  -2  -3    1.92    0.26
  14   2  -3    1.70    0.28
  14   2  -3    1.64    0.23
  14   2  -3    2.06    0.25
  14   2  -3    2.17    0.30
  14  -2  -3    2.09    0.26
  14   2  -3    1.17    0.25
  14   2  -3    1.60    0.28
  14   2  -2  133.30    4.17
  14   2  -2  121.45    4.21
  14   2  -2  131.94    4.14
 -14  -2   2  131.50    4.50
 -14   2   2  132.85    4.29
 -14   2   2  129.27    4.78
  14   2  -2  132.56    3.45
  14  -2  -2  134.50    3.32
  14   2  -2  127.14    3.43
  14   2  -2  132.72    3.40
  14   2  -2  132.82    3.41
  14   2  -2  132.93    3.40
  14   2  -2  130.75    3.38
  14  -2  -2  133.57    3.40
  14  -2  -2  137.36    3.40
  14   2  -2  139.35    3.35
  14   2  -2  134.22    3.47
  14   2  -2  139.79    3.35
  14   2  -2  128.04    3.45
  14   2  -2  130.89    3.50
  14   2  -2  121.44    3.44
  14  -2  -2  127.02    3.79
  14  -2  -1   31.26    1.22
 -14   2   1   32.35    1.67
 -14   2   1   32.07    1.93
 -14  -2   1   33.80    1.78
  14   2  -1   37.54    1.71
  14   2  -1   33.93    1.65
  14  -2  -1   34.33    1.93
 -14   2   1   36.95    2.02
 -14   2   1   34.54    1.96
  14   2  -1   34.38    1.59
  14   2   0  384.63    8.97
  14  -2   0  370.24    9.06
 -14  -2   0  395.21   10.30
 -14   2   0  388.86    9.80
 -14   2   0  392.40   10.00
 -14  -2   0  387.08    9.85
  14   2   0  370.23    9.70
 -14   2   0  415.76   10.64
  14  -2   0  374.35   10.27
 -14   2   0  399.37   10.53
  14   2   1    0.23    0.24
 -14  -2  -1    0.17    0.18
 -14   2  -1    0.09    0.22
 -14   2  -1    0.33    0.20
  14   2   1    0.22    0.12
  14   2   1    0.21    0.12
  14  -2   1    0.39    0.18
  14   2   1    0.16    0.10
  14   2   1    0.20    0.12
 -14   2  -1    0.10    0.23
  14  -2   1    0.19    0.26
 -14   2  -1    0.10    0.31
  14   2   2   56.75    2.68
 -14  -2  -2   62.26    2.81
 -14   2  -2   65.18    2.62
 -14   2  -2   59.35    2.93
 -14   2  -2   64.29    2.11
 -14   2  -2   67.74    2.14
 -14  -2  -2   63.53    1.86
  14  -2   2   59.27    2.01
  14   2   2   61.96    1.95
 -14   2  -2   63.57    2.13
 -14  -2  -2   62.18    1.84
  14  -2   2   60.99    1.93
  14   2   2   62.65    1.77
 -14   2  -2   62.35    3.00
  14  -2   2   60.20    2.97
 -14   2  -2   57.96    2.92
 -14   2  -3   31.33    2.05
 -14  -2  -3   31.44    1.99
 -14   2  -3   39.35    2.39
 -14   2  -3   32.99    1.86
 -14  -2  -3   32.02    1.31
 -14  -2  -3   31.48    1.31
 -14   2  -3   34.39    1.51
 -14   2  -3   33.59    1.49
 -14   2  -3   34.33    1.52
  14   2   3   33.74    1.32
 -14  -2  -3   33.10    1.24
 -14  -2  -3   32.96    1.23
  14  -2   3   32.75    1.32
  14   2   3   31.35    1.14
  14   2   3   34.85    2.11
  14   2   3   35.58    1.83
 -14   2  -4  147.56    5.55
 -14  -2  -4  136.16    3.96
 -14   2  -4  143.60    4.23
 -14   2  -4  139.86    4.21
 -14  -2  -4  140.95    3.97
 -14   2  -4  146.21    4.26
 -14  -2  -4  143.11    3.83
 -14  -2  -4  142.10    3.82
  14  -2   4  139.29    3.93
  14   2   4  138.80    4.80
  14  -2   4  128.36    4.94
  14   2   4  139.55    5.24
  14  -2   5  158.21    4.41
 -14  -2  -5  162.26    4.36
 -14  -2  -5  148.19    4.48
 -14   2  -5  162.56    4.74
 -14  -2  -5  163.59    4.35
 -14   2  -5  156.82    4.70
 -14   2  -5  161.11    4.73
 -14  -2  -5  161.90    4.51
 -14  -2  -5  161.73    4.51
  14  -2   6    2.35    0.34
 -14  -2  -6    1.67    0.31
 -14   2  -6    2.08    0.36
 -14   2  -6    1.73    0.37
 -14  -2  -6    1.46    0.33
 -14  -2  -6    2.17    0.33
 -14  -2  -6    1.87    0.35
 -14  -2  -6    1.88    0.37
  14  -2   7   27.19    1.05
 -14  -2  -7   26.22    1.06
 -14  -2  -7   26.93    1.07
 -14  -2  -7   27.90    1.15
 -14  -2  -7   25.83    1.11
  14  -4  -6   12.83    0.65
  14  -4  -6   12.20    0.63
  14   4  -6   12.88    0.71
  14  -4  -6   12.03    0.64
  14  -4  -6   13.11    0.70
  14   4  -5    0.16    0.18
  14  -4  -5    0.21    0.31
  14  -4  -5    0.54    0.18
  14  -4  -5    0.42    0.17
  14   4  -5    0.18    0.14
  14   4  -5    0.20    0.17
  14   4  -5    0.26    0.16
  14   4  -5    0.44    0.21
  14  -4  -5    0.53    0.18
  14  -4  -4   34.09    1.83
  14  -4  -4   34.14    1.29
  14  -4  -4   31.87    1.26
  14   4  -4   32.78    1.38
  14   4  -4   31.18    1.40
  14   4  -4   33.16    1.29
  14   4  -4   30.68    1.25
  14  -4  -4   31.32    1.29
  14   4  -4   32.47    1.42
  14  -4  -4   31.67    1.26
  14  -4  -3   75.99    2.33
  14   4  -3   77.96    2.51
  14  -4  -3   73.91    2.25
 -14   4   3   63.47    3.72
 -14  -4   3   69.86    3.69
  14  -4  -3   69.48    2.84
  14   4  -3   78.38    2.49
  14   4  -3   74.02    2.27
  14   4  -3   77.16    2.36
  14   4  -3   73.67    2.26
  14   4  -3   77.77    2.48
  14   4  -3   71.78    2.22
  14   4  -3   75.30    2.40
  14  -4  -3   72.21    2.23
 -14   4   2   28.92    2.25
 -14   4   2   29.24    2.27
 -14  -4   2   30.68    2.24
  14   4  -2   29.95    1.35
  14  -4  -2   32.39    1.27
  14  -4  -2   30.86    1.19
  14   4  -2   30.91    1.33
  14   4  -2   30.37    1.27
  14   4  -2   29.92    1.17
  14   4  -2   30.04    1.17
  14   4  -2   29.60    1.19
  14   4  -2   31.32    1.30
 -14   4   1    1.99    0.63
  14  -4  -1    1.10    0.61
 -14   4   1    1.38    0.56
 -14  -4   1    2.60    0.64
 -14   4   1    2.87    0.59
  14  -4  -1    2.99    0.33
  14  -4  -1    2.43    0.34
  14   4  -1    2.52    0.32
  14   4  -1    2.02    0.30
  14   4  -1    2.64    0.32
 -14   4   1    1.53    0.32
  14   4  -1    3.82    0.43
  14   4  -1    2.07    0.32
  14   4  -1    2.56    0.38
  14  -4   0    5.42    1.04
  14   4   0    6.93    0.89
 -14   4   0    7.80    1.19
 -14   4   0    5.46    1.01
  14  -4   0    6.19    0.62
  14   4   0    7.96    0.66
 -14  -4   0    5.90    0.97
 -14  -4   0    7.23    1.01
 -14   4   0    6.16    0.87
  14   4   0    7.77    0.57
  14  -4   0    7.26    0.57
  14   4   0    7.04    0.50
  14   4   0    6.94    0.55
  14   4   0    6.00    0.49
 -14   4   0    6.48    0.62
  14   4   0    5.86    0.46
  14   4   1   80.74    3.56
 -14   4  -1   89.00    4.24
 -14   4  -1   83.39    4.14
  14  -4   1   98.12    4.43
 -14   4  -1   91.59    3.72
 -14  -4  -1   91.49    3.84
  14  -4   1   86.83    3.64
  14  -4   1   79.96    2.83
  14   4   1   85.40    2.81
  14   4   1   81.58    2.58
  14  -4   1   87.71    2.69
  14   4   1   85.75    2.48
 -14   4  -1   82.25    2.86
  14   4   1   90.16    2.47
  14  -4   2  140.04    5.81
 -14  -4  -2  149.52    5.32
 -14   4  -2  155.89    5.35
 -14  -4  -2  157.82    4.17
 -14  -4  -2  158.17    4.18
  14  -4   2  140.50    4.36
 -14  -4  -2  156.95    4.12
  14   4   2  142.87    4.29
  14   4   2  146.81    4.35
 -14  -4  -2  152.15    4.09
  14  -4   2  145.88    4.18
  14   4   2  154.73    3.94
 -14   4  -2  146.37    4.45
 -14   4  -2  141.67    4.36
  14  -4   3  118.85    3.51
  14  -4   3  114.88    3.66
 -14  -4  -3  116.99    3.39
  14   4   3  121.45    3.63
 -14  -4  -3  122.79    3.41
 -14  -4  -3  121.23    3.52
 -14  -4  -3  119.38    3.51
 -14   4  -3  114.48    3.66
 -14   4  -3  119.82    3.82
  14  -4   4   -0.17    0.17
 -14  -4  -4    0.04    0.15
 -14   4  -4   -0.24    0.22
 -14  -4  -4    0.07    0.15
 -14  -4  -4    0.04    0.17
 -14  -4  -4   -0.04    0.15
  14  -4   5    2.13    0.32
 -14  -4  -5    1.94    0.29
 -14   4  -5    1.63    0.34
 -14  -4  -5    1.66    0.31
 -14  -4  -5    1.89    0.28
 -14  -4  -5    1.46    0.29
 -14  -4  -5    1.63    0.30
  14  -4   6   11.09    0.55
 -14  -4  -6    9.76    0.58
 -14  -4  -6    9.52    0.57
 -14  -4  -6   10.19    0.55
 -14  -4  -6    8.95    0.56
 -14  -4  -6    9.57    0.54
  14  -6  -4    8.89    0.45
  14   6  -4    9.86    0.46
  14   6  -4    9.74    0.46
  14   6  -4    9.84    0.47
  14  -6  -3    8.62    0.49
  14   6  -3   10.54    0.52
  14  -6  -3    9.02    0.50
  14  -6  -3    7.89    0.47
  14   6  -3   10.67    0.56
  14  -6  -2   33.17    1.19
  14  -6  -2   35.87    1.18
  14   6  -2   36.11    1.23
  14  -6  -2   33.33    1.19
  14   6  -2   35.29    1.26
  14  -6  -1   25.16    1.00
  14  -6  -1   26.21    1.00
 -14   6   1   26.16    1.14
  14   6  -1   25.23    1.00
  14  -6  -1   24.63    0.99
  14   6  -1   25.84    1.04
  14   6  -1   24.61    0.97
  14  -6   0   55.01    1.72
  14  -6   0   54.36    1.71
  14   6   0   55.34    1.71
  14   6   0   55.53    1.69
 -14   6   0   55.51    1.92
  14  -6   0   53.70    1.70
  14  -6   1    0.93    0.20
 -14  -6  -1    1.20    0.24
 -14  -6  -1    0.79    0.20
  14  -6   1    0.83    0.20
  14   6   1    1.22    0.21
 -14   6  -1    1.24    0.26
 -14  -6  -2    0.48    0.18
 -14  -6  -2    0.71    0.19
 -14  -6  -2    0.55    0.16
  14  -6   2    0.44    0.20
  14   6   2    0.83    0.21
 -14  -6  -2    0.83    0.19
  14   6   2    0.84    0.19
  14  -6   2    0.56    0.17
  14   6   2    0.50    0.14
 -14   6  -2    0.66    0.20
 -14  -6  -3   29.85    1.12
 -14  -6  -3   28.56    1.09
 -14  -6  -3   30.97    1.08
 -14  -6  -3   32.68    1.10
  14   6   3   33.59    1.09
  14  -6   3   33.06    1.10
  14   6   3   31.59    1.02
  15   1  -8   71.43    2.05
  15   1  -8   75.53    2.05
  15  -1  -8   73.87    2.05
  15   1  -8   73.14    2.04
  15  -1  -8   72.83    2.05
  15  -1  -7    0.49    0.17
  15  -1  -7    0.29    0.17
  15   1  -7    0.39    0.20
  15  -1  -7    0.56    0.21
  15   1  -7    0.32    0.19
  15   1  -7    0.38    0.19
  15  -1  -7    0.27    0.16
  15   1  -7    0.45    0.19
  15  -1  -7    0.34    0.18
  15  -1  -6  199.69    5.14
  15  -1  -6  202.22    5.15
  15   1  -6  193.39    5.33
  15   1  -6  201.75    5.30
  15  -1  -6  203.00    5.26
  15   1  -6  208.93    5.30
  15  -1  -6  200.26    5.23
  15   1  -6  199.22    5.26
  15  -1  -6  198.92    5.22
  15   1  -5   20.90    1.65
  15   1  -5   20.76    1.03
  15  -1  -5   20.89    1.00
  15   1  -5   20.31    1.02
  15  -1  -5   20.58    0.99
 -15  -1   5   20.05    1.60
 -15   1   5   20.29    1.67
  15  -1  -5   20.59    0.96
  15  -1  -5   20.40    0.96
  15   1  -5   21.02    0.95
  15  -1  -5   20.06    0.99
  15   1  -5   22.71    1.12
  15  -1  -5   19.87    1.02
  15  -1  -5   21.01    0.96
  15  -1  -5   20.49    0.99
  15   1  -5   20.17    1.03
  15   1  -5   20.07    1.02
  15   1  -5   20.52    1.06
  15   1  -4    1.11    0.38
  15   1  -4    0.96    0.22
  15  -1  -4    1.00    0.21
  15   1  -4    0.79    0.19
  15   1  -4    1.22    0.25
  15  -1  -4    0.92    0.20
  15  -1  -4    1.22    0.33
  15   1  -4    0.71    0.30
  15  -1  -4    0.77    0.18
  15  -1  -4    0.72    0.19
  15   1  -4    0.71    0.21
  15   1  -4    0.89    0.20
  15   1  -4    0.85    0.21
  15   1  -4    1.24    0.23
  15   1  -4    0.73    0.23
  15  -1  -4    0.67    0.21
  15  -1  -4    0.69    0.20
  15  -1  -4    0.76    0.19
  15   1  -4    0.78    0.21
  15   1  -4    0.68    0.19
  15  -1  -4    0.57    0.17
  15   1  -4    1.08    0.23
  15   1  -3   60.94    2.54
  15   1  -3   59.84    2.40
  15   1  -3   56.35    2.57
  15   1  -3   56.98    1.79
 -15   1   3   58.31    2.86
  15   1  -3   53.62    1.77
  15  -1  -3   58.73    1.71
  15   1  -3   58.43    1.82
  15   1  -3   58.17    1.82
  15   1  -3   57.21    1.77
  15   1  -3   57.02    1.75
  15   1  -3   60.64    1.75
  15  -1  -3   58.64    1.74
  15   1  -3   57.09    1.76
  15  -1  -3   58.87    1.74
  15  -1  -3   57.74    1.72
  15   1  -3   62.36    1.74
  15  -1  -3   60.10    1.76
  15   1  -3   61.77    1.74
  15  -1  -3   58.32    1.77
  15  -1  -3   59.59    1.75
  15   1  -3   55.93    1.80
  15  -1  -3   57.11    1.73
  15   1  -3   57.88    1.82
  15   1  -3   68.72    1.89
 -15   1   2  214.05    5.94
 -15   1   2  192.63    6.37
  15   1  -2  216.33    5.95
  15   1  -2  209.59    5.81
  15   1  -2  208.09    6.02
  15  -1  -2  219.26    5.21
 -15   1   1   14.36    0.94
  15   1  -1   13.33    0.90
  15   1  -1   13.21    0.96
  15  -1  -1   12.09    0.86
 -15   1   1   12.49    1.07
 -15   1   1   11.57    1.03
  15  -1  -1   12.70    0.64
 -15  -1   0  952.55   23.05
 -15   1   0  994.14   22.66
 -15   1   0  979.10   23.08
  15   1   0 1026.80   22.67
  15  -1   0  956.55   23.05
  15   1   0  995.92   22.78
  15   1   0  937.29   22.61
 -15   1   0  961.24   23.38
 -15   1   0  963.32   23.38
  15  -1   0  930.18   22.03
  15   1   0 1054.85   21.99
  15   1   0  986.80   21.91
 -15   1  -1  451.91   10.73
 -15  -1  -1  416.07   10.95
 -15   1  -1  445.93   10.52
 -15   1  -1  435.07   11.15
 -15  -1  -1  381.31   10.93
  15   1   1  469.74    9.92
  15   1   1  417.53    9.81
  15  -1   1  410.60    9.90
  15   1   1  431.83   10.69
 -15   1  -1  403.42   11.18
  15  -1   1  432.90   11.13
 -15   1  -1  408.64   11.20
  15  -1   1  417.27   10.61
 -15   1  -2   27.23    1.63
 -15  -1  -2   26.70    1.68
 -15   1  -2   27.52    1.76
 -15  -1  -2   24.85    1.66
  15  -1   2   23.89    1.01
  15   1   2   29.20    1.07
 -15   1  -2   30.45    1.19
  15   1   2   27.74    0.95
  15  -1   2   25.47    1.55
  15   1   2   27.48    1.60
  15  -1   2   26.24    1.53
  15   1   2   29.05    1.45
 -15   1  -2   26.41    1.77
 -15   1  -2   28.34    1.83
  15  -1   3  118.81    4.16
 -15   1  -3  120.36    4.41
 -15  -1  -3  121.63    4.39
 -15   1  -3  119.95    4.51
  15  -1   3  114.62    3.19
  15   1   3  117.51    3.20
 -15   1  -3  118.82    3.45
 -15   1  -3  117.45    3.40
 -15   1  -3  117.60    3.39
 -15  -1  -3  119.67    3.29
 -15  -1  -3  115.85    3.28
  15  -1   3  114.41    4.16
  15   1   3  117.58    4.24
  15  -1   3  114.24    4.13
  15   1   3  122.78    4.02
  15  -1   4  212.09    6.36
 -15  -1  -4  200.36    6.55
 -15   1  -4  204.29    6.76
 -15  -1  -4  191.09    4.98
 -15  -1  -4  194.60    5.24
 -15   1  -4  200.32    5.37
  15   1   4  201.69    5.03
 -15  -1  -4  188.74    4.97
 -15   1  -4  193.70    5.32
 -15   1  -4  190.18    5.30
 -15  -1  -4  198.43    5.20
 -15  -1  -4  195.85    5.19
  15  -1   4  187.07    6.21
  15   1   4  199.32    6.41
  15  -1   4  187.80    6.24
  15   1   4  187.09    6.01
 -15   1  -5   17.03    1.09
 -15   1  -5   18.30    1.12
 -15  -1  -5   18.54    1.06
 -15  -1  -5   15.52    0.99
 -15  -1  -5   15.06    1.00
 -15  -1  -5   16.40    0.92
 -15   1  -5   16.35    1.09
 -15  -1  -5   17.08    0.93
  15  -1   5   17.17    1.50
 -15   1  -5   15.51    1.65
  15  -1   5   15.60    1.47
  15   1   5   15.43    1.38
  15  -1   6    1.14    0.26
 -15  -1  -6    1.00    0.26
 -15   1  -6    1.35    0.33
 -15  -1  -6    1.15    0.30
 -15  -1  -6    1.36    0.29
 -15   1  -6    0.88    0.28
 -15  -1  -6    0.94    0.31
 -15   1  -6    1.54    0.35
 -15  -1  -6    1.10    0.30
  15  -1   7   40.76    1.44
 -15  -1  -7   42.61    1.56
 -15   1  -7   44.37    1.60
 -15  -1  -7   43.22    1.50
 -15  -1  -7   40.07    1.47
 -15  -1  -7   42.50    1.58
 -15  -1  -7   43.05    1.59
  15   3  -7   54.54    1.66
  15   3  -7   53.15    1.65
  15  -3  -7   51.18    1.59
  15  -3  -7   49.17    1.62
  15  -3  -7   51.86    1.58
  15  -3  -7   51.83    1.57
  15  -3  -6   73.83    2.76
  15   3  -6   69.25    2.39
  15   3  -6   73.94    2.33
  15   3  -6   72.20    2.31
  15  -3  -6   72.99    2.22
  15  -3  -6   70.55    2.25
  15  -3  -6   70.56    2.18
  15  -3  -6   72.07    2.19
  15  -3  -5    0.38    0.39
  15  -3  -5    0.03    0.13
  15  -3  -5    0.17    0.16
  15  -3  -5    0.15    0.17
  15   3  -5    0.03    0.14
  15   3  -5   -0.09    0.20
  15   3  -5    0.03    0.14
  15   3  -5   -0.05    0.19
  15  -3  -5    0.35    0.19
  15   3  -5    0.13    0.17
  15  -3  -5    0.03    0.14
 -15  -3   4    0.44    0.33
 -15   3   4    0.32    0.56
 -15   3   4    0.11    0.23
  15  -3  -4    1.45    0.26
  15  -3  -4    0.37    0.35
  15  -3  -4    0.76    0.20
  15  -3  -4    0.76    0.20
  15  -3  -4    0.55    0.19
  15   3  -4    0.43    0.22
  15   3  -4    0.89    0.21
  15   3  -4    0.60    0.18
  15   3  -4    0.42    0.22
  15   3  -4    0.71    0.26
  15  -3  -4    1.01    0.23
 -15  -3   3    7.78    1.10
 -15   3   3    8.08    0.98
 -15   3   3    6.49    1.15
  15   3  -3    8.47    0.63
  15  -3  -3    9.60    0.56
  15  -3  -3    9.17    0.60
  15   3  -3    8.63    0.62
  15   3  -3    8.41    0.60
  15  -3  -3    9.03    0.88
  15   3  -3    8.84    0.56
  15   3  -3    8.61    0.69
  15  -3  -3    8.29    0.57
  15   3  -3    8.65    0.56
  15   3  -3    9.84    0.59
  15   3  -3    9.02    0.66
  15   3  -3   10.35    0.69
  15   3  -2   66.59    2.79
 -15   3   2   66.14    3.30
 -15   3   2   69.47    3.37
 -15   3   2   64.86    2.95
 -15   3   2   69.87    3.50
 -15  -3   2   70.45    3.29
  15   3  -2   68.22    2.17
  15  -3  -2   70.01    2.02
  15   3  -2   65.85    2.10
  15   3  -2   66.50    2.11
  15   3  -2   66.21    2.05
  15  -3  -2   74.37    2.09
  15   3  -2   63.58    2.20
  15   3  -2   65.26    2.15
  15   3  -2   70.19    2.02
  15   3  -2   68.56    2.07
  15   3  -2   68.59    2.01
  15  -3  -2   66.26    2.07
  15   3  -2   68.41    2.01
  15   3  -2   67.13    2.14
  15  -3  -1   90.33    4.01
 -15   3   1   94.09    4.10
 -15   3   1   99.73    4.19
  15   3  -1   92.17    3.47
 -15   3   1   97.19    3.66
 -15   3   1   97.30    4.05
 -15  -3   1   92.41    3.81
  15  -3  -1   99.40    2.61
  15  -3  -1   86.94    2.78
  15   3  -1   94.21    2.67
  15  -3  -1   92.44    2.66
  15  -3  -1   97.55    2.68
  15   3  -1   96.10    2.56
  15   3  -1   95.51    2.74
  15   3  -1   94.84    2.65
  15   3  -1   92.74    2.59
  15   3  -1   99.61    2.75
  15   3   0   58.89    2.62
 -15   3   0   56.45    3.08
  15  -3   0   57.82    3.03
 -15   3   0   61.72    3.19
 -15  -3   0   58.49    2.98
 -15   3   0   56.95    2.62
 -15  -3   0   63.55    2.85
  15  -3   0   58.55    1.75
  15   3   0   54.74    1.82
  15  -3   0   60.42    1.88
  15   3   0   58.37    1.86
  15   3   0   58.53    1.76
 -15   3   0   55.01    2.01
  15   3   0   58.75    1.87
  15   3   0   58.44    1.80
  15   3   0   58.75    1.75
  15   3   0   59.18    1.98
  15  -3   0   56.16    2.03
  15   3   0   62.34    2.01
  15  -3   1    3.93    0.81
 -15   3  -1    3.25    0.73
 -15   3  -1    3.92    0.79
  15  -3   1    3.37    0.45
  15   3   1    3.72    0.42
 -15   3  -1    3.39    0.59
 -15  -3  -1    3.86    0.64
  15  -3   1    3.71    0.60
 -15  -3  -1    4.03    0.76
 -15   3  -1    4.70    0.78
  15   3   1    4.00    0.39
  15  -3   1    4.22    0.42
  15   3   1    4.09    0.40
  15   3   1    3.64    0.33
  15   3   1    2.97    0.30
  15  -3   2    8.76    1.21
 -15   3  -2    6.98    0.90
 -15   3  -2    6.97    1.05
  15  -3   2    7.85    0.67
  15   3   2    7.48    0.62
 -15  -3  -2    7.49    0.54
 -15  -3  -2    6.85    0.52
  15  -3   2    7.64    0.60
  15   3   2    7.55    0.49
 -15   3  -2    8.29    0.72
 -15  -3  -3  158.13    4.34
 -15  -3  -3  160.00    4.36
 -15   3  -3  163.74    4.71
  15  -3   3  157.58    4.49
  15   3   3  162.01    4.49
 -15  -3  -3  159.03    4.24
 -15  -3  -3  160.21    4.23
  15  -3   3  158.16    4.39
  15  -3   3  157.34    6.02
 -15   3  -3  155.84    6.03
 -15   3  -3  156.81    5.42
 -15  -3  -4  129.37    3.78
 -15  -3  -4  127.74    3.76
 -15   3  -4  128.82    4.06
  15   3   4  129.47    3.81
 -15  -3  -4  131.90    3.64
 -15  -3  -4  129.30    3.62
  15  -3   4  131.24    3.78
  15  -3   5   56.41    2.02
 -15  -3  -5   55.78    2.09
 -15  -3  -5   55.70    1.94
 -15  -3  -5   61.61    1.99
 -15  -3  -5   58.97    2.10
 -15  -3  -5   55.65    2.07
 -15   3  -5   58.14    2.26
  15  -3   6   12.45    0.72
 -15  -3  -6   12.81    0.78
 -15  -3  -6   13.13    0.78
 -15   3  -6   13.32    0.84
 -15  -3  -6   14.87    0.84
 -15  -3  -6   14.83    0.77
 -15  -3  -6   12.71    0.71
 -15   3  -6   16.58    0.86
  15  -5  -5    4.17    0.34
  15   5  -5    4.24    0.38
  15   5  -5    4.34    0.34
  15   5  -5    3.97    0.33
  15  -5  -4   20.31    0.90
  15   5  -4   20.52    1.00
  15   5  -4   23.73    0.96
  15   5  -4   24.31    0.98
  15   5  -4   23.40    0.96
  15  -5  -4   24.83    0.97
  15  -5  -4   23.73    0.97
  15  -5  -4   21.25    0.91
  15  -5  -3    0.95    0.22
  15   5  -3    1.03    0.26
  15   5  -3    0.93    0.21
  15   5  -3    1.17    0.25
  15   5  -3    1.25    0.23
  15  -5  -3    1.42    0.24
  15   5  -3    1.10    0.22
  15  -5  -3    0.79    0.20
  15  -5  -2    0.26    0.15
  15  -5  -2    0.75    0.19
  15   5  -2    0.55    0.24
  15   5  -2    0.11    0.17
  15  -5  -2    0.18    0.13
  15   5  -2    0.16    0.14
  15  -5  -2    0.31    0.17
  15  -5  -1   13.80    0.76
  15  -5  -1   13.33    0.73
  15   5  -1   12.24    0.78
  15   5  -1   12.59    0.76
  15   5  -1   11.32    0.68
 -15   5   1   11.18    0.82
  15   5  -1   12.70    0.73
  15  -5   0  122.89    3.34
  15   5   0  116.56    3.63
  15  -5   0  118.63    3.65
  15  -5   0  118.90    3.48
  15   5   0  121.84    3.40
  15   5   0  124.16    3.44
  15   5   0  125.86    3.42
  15   5   0  121.56    3.33
  15   5   0  123.42    3.33
 -15   5   0  120.15    3.68
  15  -5   1  158.70    3.99
 -15  -5  -1  150.48    4.14
  15  -5   1  141.18    4.36
 -15  -5  -1  159.70    4.17
  15   5   1  145.80    4.34
  15   5   1  143.41    4.05
  15  -5   1  149.39    4.17
  15   5   1  153.81    3.98
 -15   5  -1  152.56    4.40
 -15  -5  -2    3.89    0.43
 -15  -5  -2    3.85    0.44
  15  -5   2    3.19    0.47
 -15  -5  -2    4.27    0.45
  15   5   2    3.60    0.48
 -15  -5  -2    4.33    0.44
  15  -5   2    4.10    0.45
  15   5   2    3.66    0.37
  15   5   2    2.91    0.38
 -15   5  -2    3.27    0.47
 -15  -5  -3    2.27    0.33
 -15  -5  -3    1.91    0.32
 -15  -5  -3    1.82    0.29
  15   5   3    1.52    0.31
  15  -5   3    1.67    0.34
 -15  -5  -3    2.24    0.31
  15  -5   3    1.91    0.31
  15   5   3    1.57    0.29
 -15   5  -3    1.70    0.32
 -15  -5  -4   11.04    0.68
 -15  -5  -4   11.57    0.68
 -15  -5  -4   12.21    0.66
 -15  -5  -4   12.45    0.66
  15   5   4   10.90    0.71
  15  -5   4   11.32    0.66
  15   5   4   11.38    0.64
 -15  -5  -5  107.71    2.85
 -15  -5  -5  106.78    2.85
 -15  -5  -5  109.50    2.78
 -15  -5  -5  103.26    2.85
 -15  -5  -5  108.92    2.78
  15  -5   5  110.33    2.77
  16   0  -8  118.95    3.09
  16   0  -8  119.57    3.09
  16   0  -7   -0.04    0.17
  16   0  -7   -0.11    0.17
  16   0  -7   -0.04    0.15
  16   0  -6  598.23   13.65
  16   0  -6  592.31   13.65
  16   0  -6  596.62   13.83
  16   0  -6  577.78   13.77
  16   0  -6  576.30   13.76
  16   0  -5    0.34    0.18
  16   0  -5    0.26    0.18
 -16   0   5    0.11    0.19
  16   0  -5    0.07    0.13
  16   0  -5    0.07    0.13
  16   0  -5    0.53    0.33
  16   0  -5    0.04    0.15
  16   0  -4    4.08    0.66
  16   0  -4    3.96    0.39
  16   0  -4    4.42    0.42
  16   0  -4    3.99    0.45
 -16   0   4    3.46    0.64
  16   0  -4    4.24    0.38
  16   0  -4    5.09    0.45
  16   0  -4    3.82    0.36
  16   0  -4    3.83    0.38
  16   0  -4    4.49    0.43
  16   0  -4    4.05    0.40
  16   0  -4    4.12    0.39
  16   0  -3    0.31    0.24
  16   0  -3   -0.07    0.14
  16   0  -3    0.15    0.11
  16   0  -3    0.02    0.11
  16   0  -3    0.12    0.11
  16   0  -3   -0.02    0.10
  16   0  -3    0.28    0.13
  16   0  -3   -0.02    0.11
  16   0  -3    0.28    0.14
  16   0  -3    0.05    0.12
  16   0  -3    0.02    0.09
  16   0  -3   -0.04    0.10
  16   0  -3   -0.02    0.10
  16   0  -3    0.02    0.10
  16   0  -3   -0.13    0.22
  16   0  -2   28.74    1.50
  16   0  -2   30.71    1.46
  16   0  -2   30.45    1.59
 -16   0   1   -0.07    0.15
  16   0  -1    0.07    0.12
  16   0  -1    0.23    0.19
  16   0  -1    0.40    0.16
 -16   0   0   52.05    2.11
 -16   0   0   50.31    2.28
  16   0   0   55.15    2.14
  16   0   0   48.31    1.49
  16   0   0   53.08    1.57
 -16   0  -1   -0.07    0.19
  16   0   1   -0.09    0.12
  16   0   1    0.06    0.14
  16   0   1    0.05    0.12
 -16   0  -2 1109.42   25.39
 -16   0  -2 1031.80   25.44
  16   0   2 1078.45   24.02
 -16   0  -2 1078.51   24.13
  16   0   2 1057.59   23.84
  16   0   2 1047.60   25.06
  16   0   2 1110.52   24.93
 -16   0  -3    0.10    0.20
  16   0   3    0.08    0.14
 -16   0  -3   -0.11    0.28
  16   0   3   -0.03    0.11
 -16   0  -3   -0.08    0.15
 -16   0  -3   -0.04    0.15
 -16   0  -3   -0.04    0.13
  16   0   3    0.09    0.24
  16   0   3    0.73    0.31
  16   0   4   23.40    1.62
 -16   0  -4   24.00    1.86
 -16   0  -4   22.84    1.17
 -16   0  -4   20.83    1.13
  16   0   4   22.58    1.63
  16   0   4   24.45    1.75
 -16   0  -4   22.84    1.20
  16   0   4   21.77    1.00
 -16   0  -5   -0.05    0.20
 -16   0  -5   -0.05    0.19
 -16   0  -5   -0.05    0.19
 -16   0  -6    3.49    0.42
 -16   0  -6    3.70    0.51
 -16   0  -6    3.50    0.43
 -16   0  -6    4.32    0.52
 -16   0  -6    2.98    0.47
  16   0   7   -0.05    0.13
 -16   0  -7    0.18    0.16
 -16   0  -7    0.08    0.15
 -16   0  -7    0.04    0.15
  16  -2  -7  194.30    4.86
  16  -2  -7  198.04    4.87
  16   2  -7  194.25    5.05
  16   2  -7  203.97    5.01
  16  -2  -7  188.78    4.91
  16  -2  -6   96.56    2.80
  16  -2  -6   94.92    2.79
  16   2  -6   97.03    2.93
  16   2  -6   91.61    2.98
  16  -2  -6   92.57    2.80
  16   2  -6   98.90    2.89
  16   2  -6   98.06    2.87
  16   2  -5   57.71    3.03
 -16   2   5   60.96    3.11
 -16   2   5   62.66    3.22
  16   2  -5   63.63    2.13
  16   2  -5   63.23    2.12
  16   2  -5   65.73    2.11
  16  -2  -5   62.76    2.03
  16  -2  -5   61.77    2.02
  16  -2  -5   59.96    2.06
  16   2  -5   63.16    2.14
  16  -2  -5   62.21    1.99
  16   2  -5   62.57    2.16
  16   2  -5   58.69    2.19
  16  -2  -5   62.12    2.05
  16   2  -5   58.88    2.14
  16   2  -4    1.86    0.52
 -16   2   4    1.75    0.58
 -16   2   4    0.97    0.39
  16   2  -4    1.06    0.25
  16  -2  -4    1.61    0.27
  16   2  -4    1.43    0.28
  16  -2  -4    1.66    0.44
  16  -2  -4    1.76    0.26
  16   2  -4    1.55    0.29
  16  -2  -4    1.22    0.24
  16   2  -4    1.49    0.25
  16   2  -4    1.59    0.25
  16   2  -4    1.50    0.28
  16  -2  -4    1.41    0.25
  16   2  -4    1.30    0.23
  16   2  -4    1.34    0.28
  16   2  -4    1.12    0.26
  16   2  -4    1.93    0.32
  16  -2  -4    1.56    0.26
  16  -2  -4    1.39    0.24
  16   2  -3   25.93    1.66
  16   2  -3   27.90    1.62
 -16   2   3   24.56    1.68
 -16   2   3   24.11    1.96
  16  -2  -3   27.64    1.02
  16  -2  -3   27.18    1.06
  16   2  -3   26.59    1.12
  16   2  -3   24.93    1.09
  16  -2  -3   23.18    1.32
  16   2  -3   25.50    1.06
  16   2  -3   25.96    1.06
  16   2  -3   26.43    1.04
  16  -2  -3   26.70    1.03
  16   2  -3   24.54    1.04
  16  -2  -3   26.61    1.02
  16  -2  -3   26.46    1.06
  16   2  -3   25.80    1.11
  16   2  -3   28.70    1.05
  16   2  -3   27.74    1.04
  16   2  -3   26.38    1.13
  16  -2  -3   28.39    1.06
  16   2  -3   25.30    1.14
  16   2  -3   23.70    1.11
  16   2  -2  130.20    4.19
  16   2  -2  126.87    4.26
  16   2  -2  123.20    4.09
 -16   2   2  124.41    4.24
 -16   2   2  129.74    4.86
 -16  -2   2  124.07    4.40
  16  -2  -2  126.30    3.21
  16   2  -2  123.73    3.35
  16   2  -2  121.16    3.34
  16  -2  -2  118.78    3.68
  16   2  -2  124.76    3.30
  16   2  -2  121.94    3.29
  16   2  -2  121.38    3.29
  16   2  -2  127.72    3.27
  16  -2  -2  125.89    3.29
  16   2  -2  129.78    3.24
  16   2  -2  122.54    3.33
  16   2  -2  132.71    3.24
  16  -2  -2  131.71    3.30
  16   2  -2  123.90    3.36
  16   2  -2  122.28    3.37
  16   2  -2  118.99    3.34
  16   2  -1   41.29    1.98
  16   2  -1   40.81    1.94
 -16   2   1   41.33    2.31
 -16   2   1   45.89    2.42
 -16   2   1   40.26    1.99
 -16   2   1   39.91    2.33
  16  -2  -1   41.29    1.29
  16   2  -1   39.86    1.38
  16   2  -1   38.52    1.36
  16  -2  -1   39.79    1.47
  16   2  -1   41.53    1.35
  16   2  -1   41.17    1.38
  16   2  -1   40.57    1.36
  16   2  -1   38.46    1.34
  16  -2  -1   41.46    1.37
  16   2  -1   39.55    1.36
  16   2  -1   42.63    1.29
  16   2  -1   42.19    1.31
  16   2  -1   43.57    1.29
  16   2  -1   43.03    1.30
  16   2  -1   40.28    1.38
  16   2   0   36.50    1.83
 -16   2   0   40.13    2.33
  16  -2   0   40.29    2.24
 -16   2   0   41.75    2.36
 -16  -2   0   39.04    2.17
 -16   2   0   39.33    1.91
 -16   2   0   43.54    2.13
  16  -2   0   38.70    1.21
  16   2   0   39.71    1.38
  16   2   0   37.86    1.33
  16  -2   0   36.46    1.41
  16   2   0   39.51    1.33
  16   2   0   35.02    1.25
  16   2   0   37.65    1.29
  16   2   0   40.29    1.26
  16   2   0   38.62    1.21
  16   2   0   40.33    1.24
  16   2   0   38.64    1.31
  16  -2   1   99.26    4.04
 -16   2  -1  101.71    4.20
 -16   2  -1  104.10    4.24
 -16  -2  -1  104.33    3.97
 -16   2  -1  107.49    3.62
 -16   2  -1  103.67    4.00
  16   2   1  102.12    2.90
  16   2   1  104.54    2.87
  16  -2   1   98.91    2.95
  16   2   1  103.19    3.78
  16   2   1   99.00    2.75
  16   2   1  103.40    2.69
  16   2   1  105.04    2.69
  16   2   2    0.10    0.26
 -16   2  -2   -0.08    0.16
 -16  -2  -2    0.21    0.28
 -16   2  -2    0.23    0.23
  16  -2   2    0.11    0.16
 -16   2  -2    0.09    0.16
  16  -2   2    0.09    0.13
  16   2   2    0.16    0.12
 -16   2  -2    0.12    0.25
  16  -2   2    0.24    0.32
 -16   2  -2   -0.12    0.30
 -16   2  -3  105.79    4.22
 -16  -2  -3  100.64    4.07
 -16   2  -3  102.72    4.41
 -16   2  -3   94.47    3.68
 -16  -2  -3  100.50    2.94
 -16   2  -3  100.92    3.16
 -16   2  -3   98.06    3.13
 -16  -2  -3  102.67    2.95
  16  -2   3   89.30    2.81
 -16   2  -3   97.63    3.15
  16   2   3  100.56    2.94
 -16  -2  -3   98.30    2.79
 -16  -2  -3   98.47    2.79
  16  -2   3  101.47    2.94
  16   2   3  102.90    2.71
  16   2   3  100.16    3.65
  16  -2   3   86.63    3.79
  16   2   3  105.01    4.18
 -16   2  -4    3.09    0.74
 -16   2  -4    4.12    0.55
 -16   2  -4    3.26    0.51
 -16  -2  -4    3.46    0.44
 -16  -2  -4    4.34    0.50
 -16   2  -4    4.13    0.56
 -16  -2  -4    3.97    0.49
 -16  -2  -4    3.88    0.41
  16   2   4    3.60    0.43
 -16  -2  -4    3.39    0.39
  16  -2   4    3.61    0.43
  16  -2   4    4.62    0.79
  16   2   4    5.08    0.88
  16   2   4    4.18    0.69
 -16   2  -5  235.66    6.21
 -16   2  -5  228.02    6.17
 -16  -2  -5  221.03    5.92
 -16  -2  -5  221.06    5.93
 -16  -2  -5  218.68    5.97
 -16  -2  -5  220.51    5.73
 -16   2  -5  223.39    6.15
 -16  -2  -5  227.00    5.75
 -16  -2  -6   53.40    1.92
 -16  -2  -6   50.09    1.88
 -16   2  -6   52.34    1.99
 -16  -2  -6   48.45    1.88
 -16  -2  -6   51.55    1.78
 -16  -2  -6   50.34    1.77
  16  -2   6   53.62    1.82
  16  -2   7   28.59    1.03
 -16  -2  -7   29.43    1.13
 -16  -2  -7   28.74    1.06
 -16  -2  -7   28.59    1.06
 -16  -2  -7   29.62    1.14
 -16  -2  -7   28.96    1.14
 -16   2  -7   29.03    1.13
  16  -4  -6   43.60    1.37
  16  -4  -6   43.90    1.37
  16  -4  -6   42.55    1.39
  16  -4  -6   38.86    1.38
  16   4  -6   42.79    1.43
  16   4  -6   43.98    1.47
  16  -4  -5   79.40    2.31
  16  -4  -5   77.18    2.29
  16  -4  -5   80.56    2.30
  16  -4  -5   77.95    2.33
  16   4  -5   80.43    2.45
  16   4  -5   79.58    2.48
  16   4  -5   78.47    2.32
  16   4  -5   80.95    2.33
  16  -4  -4   10.93    0.69
  16   4  -4   10.19    0.73
  16  -4  -4   11.46    0.68
  16  -4  -4   10.31    0.67
  16   4  -4   11.73    0.76
  16   4  -4   10.31    0.74
  16   4  -4   10.92    0.67
  16   4  -4   11.40    0.68
  16  -4  -3    3.74    0.41
  16   4  -3    4.00    0.47
  16  -4  -3    4.04    0.38
  16   4  -3    4.78    0.51
  16   4  -3    3.53    0.38
  16   4  -3    4.04    0.43
  16   4  -3    4.00    0.40
  16   4  -3    3.54    0.37
  16   4  -3    3.31    0.42
 -16  -4   2    3.25    0.74
 -16   4   2    2.89    0.62
  16  -4  -2    2.76    0.33
  16  -4  -2    3.21    0.38
  16   4  -2    3.24    0.37
  16   4  -2    2.50    0.39
  16   4  -2    2.67    0.32
  16   4  -2    3.52    0.37
  16   4  -2    2.52    0.35
  16   4  -2    3.19    0.40
  16   4  -2    3.24    0.37
 -16   4   1   51.24    3.13
  16  -4  -1   39.47    2.83
 -16   4   1   44.66    2.95
 -16   4   1   46.01    2.52
 -16  -4   1   47.33    2.77
  16  -4  -1   48.73    1.61
  16   4  -1   46.05    1.79
  16   4  -1   45.37    1.63
  16  -4  -1   47.29    1.69
  16   4  -1   46.71    1.72
  16   4  -1   45.91    1.65
  16   4  -1   45.47    1.55
  16  -4  -1   45.46    1.62
 -16   4   1   46.45    1.82
  16   4  -1   47.02    1.60
  16   4  -1   45.70    1.68
  16   4   0   28.02    1.91
 -16   4   0   32.57    2.50
  16  -4   0   31.30    2.45
 -16   4   0   32.56    2.49
 -16  -4   0   31.51    2.32
 -16   4   0   27.01    1.91
 -16  -4   0   32.39    2.18
  16  -4   0   31.83    1.21
  16  -4   0   29.06    1.43
  16   4   0   28.20    1.38
  16   4   0   30.04    1.26
  16  -4   0   32.51    1.34
  16   4   0   33.46    1.34
  16   4   0   32.54    1.28
  16   4   0   29.49    1.18
 -16   4   0   30.71    1.46
  16   4   0   32.94    1.23
  16   4   1  355.68   10.45
 -16   4  -1  386.46   11.60
 -16   4  -1  404.08   11.76
  16  -4   1  361.67   11.35
 -16   4  -1  406.38   10.73
 -16  -4  -1  408.66   10.88
  16  -4   1  389.34   10.58
  16  -4   1  391.80    8.97
  16   4   1  381.91    9.43
  16  -4   1  375.06    9.49
  16   4   1  381.23    8.99
  16   4   1  378.90    8.95
 -16   4  -1  375.45    9.50
  16   4   1  354.87    9.09
  16  -4   1  374.69    9.21
  16  -4   2  319.08    8.43
 -16  -4  -2  326.45    8.06
  16   4   2  333.65    8.39
  16   4   2  328.03    8.39
 -16  -4  -2  336.34    8.08
  16  -4   2  320.01    8.17
  16   4   2  341.12    7.93
 -16   4  -2  337.99    8.53
 -16   4  -2  327.84    8.49
  16  -4   3    0.13    0.16
 -16  -4  -3    0.04    0.13
  16  -4   3    0.22    0.22
 -16   4  -3    0.18    0.20
  16   4   3    0.52    0.23
 -16  -4  -3    0.34    0.18
 -16  -4  -3    0.22    0.18
 -16  -4  -3    0.09    0.17
 -16   4  -3    0.23    0.22
  16  -4   4   40.46    1.61
 -16  -4  -4   40.16    1.54
 -16  -4  -4   45.02    1.58
 -16  -4  -4   43.31    1.66
 -16  -4  -4   43.83    1.67
 -16   4  -4   39.89    1.68
 -16   4  -4   40.79    1.80
  16  -4   5   36.21    1.36
 -16  -4  -5   37.38    1.42
 -16  -4  -5   33.74    1.38
 -16   4  -5   38.54    1.55
 -16  -4  -5   35.68    1.44
 -16  -4  -5   37.69    1.34
  16   4   5   35.22    1.43
 -16  -4  -5   38.02    1.34
  16  -6  -3    1.82    0.22
  16   6  -3    2.06    0.22
  16  -6  -3    1.66    0.21
  16   6  -3    2.24    0.25
  16  -6  -2    9.85    0.52
  16   6  -2    8.80    0.51
  16   6  -2   10.18    0.57
  16  -6  -1   92.01    2.48
  16   6  -1   88.94    2.45
 -16   6   1   94.59    2.65
  16   6  -1   88.69    2.47
  16  -6   0    0.09    0.12
 -16  -6   0    0.03    0.13
 -16  -6   0   -0.03    0.12
  16   6   0    0.05    0.12
 -16   6   0   -0.04    0.14
  16   6   0   -0.04    0.11
  16  -6   1    6.76    0.43
 -16  -6  -1    7.05    0.49
 -16  -6  -1    6.63    0.47
  16   6   1    6.64    0.43
 -16   6  -1    6.92    0.54
  16   6   1    6.56    0.45
  16  -6   1    6.17    0.46
  16   6   2   13.23    0.65
  16   6   2   15.39    0.65
  16  -6   2   14.88    0.70
 -16   6  -2   15.89    0.79
 -16  -6  -2   14.67    0.69
 -16  -6  -2   15.21    0.70
 -16  -6  -3    8.77    0.47
 -16  -6  -3   10.27    0.50
  16   6   3    9.29    0.47
  16   6   3    8.90    0.43
  16  -6   3    9.30    0.47
  17  -1  -8   12.40    0.58
  17   1  -8   11.36    0.55
  17  -1  -8   13.31    0.59
  17  -1  -7   33.90    1.25
  17  -1  -7   34.62    1.26
  17   1  -7   34.49    1.34
  17   1  -7   33.90    1.39
  17  -1  -7   32.97    1.32
  17   1  -7   32.74    1.31
  17  -1  -7   34.99    1.32
  17   1  -7   34.09    1.32
  17  -1  -7   35.63    1.33
  17  -1  -6   39.65    1.50
  17  -1  -6   42.05    1.53
  17   1  -6   39.89    1.64
  17   1  -6   38.63    1.57
  17  -1  -6   40.05    1.57
  17   1  -6   40.21    1.59
  17  -1  -6   41.66    1.57
  17   1  -6   39.99    1.58
  17  -1  -6   41.96    1.57
  17   1  -5  285.86    8.49
  17   1  -5  285.30    6.99
  17  -1  -5  283.34    6.91
  17   1  -5  281.44    6.97
  17  -1  -5  282.91    6.90
  17   1  -5  258.78    6.92
 -17  -1   5  293.04    8.44
 -17   1   5  267.65    8.49
  17   1  -5  277.39    6.88
  17   1  -5  285.65    6.84
  17  -1  -5  281.09    6.86
  17   1  -5  286.15    6.84
  17  -1  -5  287.49    6.87
  17   1  -5  274.38    6.80
  17   1  -5  264.77    6.89
  17  -1  -5  269.45    6.87
  17  -1  -5  269.43    6.92
  17  -1  -5  281.78    6.86
  17  -1  -5  279.54    6.91
  17   1  -5  279.58    6.97
  17   1  -5  276.29    7.04
  17   1  -5  276.06    6.97
  17   1  -4  108.51    4.21
  17   1  -4  107.09    3.12
  17   1  -4  112.17    3.17
  17   1  -4  110.36    3.16
  17  -1  -4  108.30    3.11
  17   1  -4  106.64    3.13
  17   1  -4  108.51    3.10
  17   1  -4  116.12    3.07
  17   1  -4  110.65    3.09
  17   1  -4  115.83    3.11
  17  -1  -4  113.22    3.09
  17  -1  -4  114.39    3.10
  17   1  -4  120.60    3.07
  17  -1  -4  114.81    3.10
  17  -1  -4  112.41    3.14
  17   1  -4  110.30    3.12
  17   1  -4  119.41    3.06
  17  -1  -4  112.21    3.08
  17   1  -4  112.64    3.21
  17  -1  -4  111.68    3.10
  17   1  -4  105.31    3.14
  17   1  -4  109.89    3.16
  17   1  -3    0.45    0.28
  17   1  -3    2.31    0.45
  17   1  -3    1.00    0.36
  17  -1  -3    0.26    0.23
 -17   1   3    0.71    0.35
  17   1  -3    0.56    0.20
 -17   1   3    0.90    0.32
  17   1  -3    0.96    0.22
  17   1  -3    0.57    0.18
  17  -1  -3    0.35    0.13
  17   1  -3    0.99    0.21
  17  -1  -3    0.73    0.18
  17   1  -3    0.78    0.19
  17   1  -3    0.63    0.20
  17   1  -3    0.65    0.17
  17  -1  -3    0.75    0.18
  17  -1  -3    0.73    0.18
  17   1  -3    0.58    0.16
  17  -1  -3    0.66    0.16
  17  -1  -3    0.51    0.17
  17   1  -3    0.67    0.17
  17   1  -3    0.88    0.18
  17   1  -3    2.61    0.31
  17   1  -3    0.64    0.18
  17  -1  -3    0.61    0.17
  17  -1  -3    1.00    0.19
  17   1  -2    4.86    0.60
  17   1  -2    3.36    0.55
  17   1  -2    3.95    0.58
 -17   1   2    5.24    0.64
  17   1  -2    4.12    0.36
  17   1  -2    3.78    0.35
  17  -1  -2    4.02    0.31
  17   1  -2    3.75    0.35
  17   1  -2    3.59    0.34
  17   1  -2    3.87    0.35
  17   1  -2    3.95    0.33
  17  -1  -2    3.94    0.32
  17   1  -2    3.95    0.33
  17   1  -2    3.72    0.33
  17  -1  -2    3.76    0.31
  17  -1  -2    4.68    0.36
  17  -1  -2    4.17    0.33
  17   1  -2    4.34    0.33
  17  -1  -2    3.75    0.32
  17   1  -2    4.59    0.34
  17  -1  -2    4.32    0.35
  17  -1  -2    4.22    0.38
  17   1  -2    4.01    0.35
  17  -1  -2    4.52    0.34
  17   1  -2    3.98    0.35
 -17   1   1   13.42    0.98
 -17  -1   1   15.45    1.19
  17  -1  -1   13.03    0.69
  17   1  -1   14.22    0.98
  17  -1  -1   13.53    1.01
 -17   1   1   13.11    1.17
  17   1  -1   14.49    1.07
 -17   1   1   14.10    1.21
 -17  -1   0   69.33    2.85
 -17   1   0   67.49    2.50
 -17   1   0   68.57    2.86
 -17  -1   0   64.62    2.90
  17   1   0   69.87    2.66
  17   1   0   63.83    2.45
  17  -1   0   76.56    2.67
  17  -1   0   67.74    2.80
 -17   1   0   66.40    3.03
 -17   1   0   64.22    2.97
  17  -1   0   66.74    2.05
  17   1   0   76.03    2.02
  17   1   0   67.73    1.93
  17  -1   1  125.97    4.31
  17   1   1  137.26    4.41
  17  -1   1  139.44    3.71
  17   1   1  156.59    3.74
  17   1   1  142.72    3.64
 -17  -1  -1  141.08    4.71
 -17   1  -1  143.41    4.85
 -17  -1  -1  125.43    4.70
  17   1   1  147.78    3.54
  17  -1   1  146.08    4.87
  17   1   1  149.34    4.49
  17   1   1  144.41    4.29
 -17   1  -1  129.66    4.88
 -17   1  -1  131.83    4.91
  17  -1   1  138.71    4.42
  17   1   1  140.99    3.51
  17  -1   2    0.82    0.32
  17   1   2    1.27    0.38
 -17   1  -2    1.92    0.47
 -17  -1  -2    1.72    0.45
 -17   1  -2    1.06    0.40
 -17  -1  -2    1.81    0.48
  17  -1   2    1.23    0.23
  17   1   2    1.34    0.22
  17   1   2    1.43    0.20
  17  -1   2    1.86    0.44
  17   1   2    2.50    0.44
 -17   1  -2    1.58    0.47
 -17   1  -2    0.91    0.36
  17   1   2    1.40    0.20
 -17   1  -3   10.60    1.15
 -17  -1  -3   10.50    1.15
 -17   1  -3   11.37    1.26
 -17   1  -3   10.17    0.73
 -17   1  -3    9.96    0.73
 -17  -1  -3    9.85    0.66
 -17  -1  -3    9.21    0.65
  17  -1   3   10.67    0.66
 -17   1  -3    9.09    0.72
 -17  -1  -3    9.17    0.68
  17   1   3    9.58    0.62
  17   1   3    8.87    0.53
  17  -1   3   10.90    1.10
  17   1   3   10.71    1.00
  17  -1   3    9.88    1.07
  17   1   3    9.99    1.08
  17  -1   4  116.67    4.46
 -17   1  -4  120.78    4.92
 -17  -1  -4  126.14    4.86
 -17   1  -4  122.62    3.68
 -17   1  -4  124.97    3.70
 -17  -1  -4  115.72    3.52
 -17  -1  -4  115.31    3.51
 -17   1  -4  123.41    3.72
 -17  -1  -4  117.19    3.57
  17   1   4  120.58    3.40
  17  -1   4  129.04    3.46
  17  -1   4  114.02    4.51
  17   1   4  111.34    4.55
  17  -1   4  106.24    4.40
  17   1   4  123.08    4.43
 -17   1  -5    2.12    0.42
 -17  -1  -5    2.18    0.38
 -17   1  -5    2.31    0.42
 -17  -1  -5    2.50    0.41
 -17  -1  -5    2.41    0.36
 -17   1  -5    1.58    0.38
 -17  -1  -5    1.95    0.38
 -17  -1  -5    1.91    0.32
  17  -1   5    2.07    0.35
 -17   1  -6   83.06    2.79
 -17   1  -6   84.96    2.81
 -17  -1  -6   83.41    2.72
 -17  -1  -6   84.41    2.73
 -17   1  -6   83.61    2.79
 -17  -1  -6   85.74    2.75
 -17  -1  -6   82.06    2.54
 -17  -1  -6   80.77    2.53
  17  -1   6   78.64    2.51
 -17  -1  -7    8.05    0.58
 -17  -1  -7    7.73    0.56
 -17  -1  -7    7.43    0.54
 -17  -1  -7    7.01    0.49
 -17   1  -7    8.38    0.57
 -17  -1  -7    7.65    0.50
  17  -1   7    8.52    0.50
  17  -3  -7    8.46    0.49
  17   3  -7    9.23    0.53
  17  -3  -7    9.61    0.50
  17  -3  -7    8.12    0.47
  17   3  -6   85.21    2.81
  17   3  -6   93.64    2.73
  17   3  -6   92.60    2.74
  17  -3  -6   94.13    2.67
  17  -3  -6   92.40    2.63
  17  -3  -6   94.88    2.64
  17  -3  -5  175.62    5.35
  17  -3  -5  179.59    4.63
  17  -3  -5  176.89    4.61
  17  -3  -5  171.79    4.65
  17   3  -5  180.73    4.59
  17   3  -5  180.84    4.59
  17   3  -5  179.19    4.80
  17   3  -5  175.39    4.94
  17   3  -5  173.29    4.78
  17  -3  -5  186.39    4.62
  17  -3  -5  173.85    4.64
 -17   3   4   20.15    1.68
 -17   3   4   15.86    1.80
 -17  -3   4   21.46    1.89
  17  -3  -4   18.09    0.93
  17   3  -4   19.09    0.99
  17   3  -4   20.03    1.00
  17  -3  -4   17.91    1.30
  17  -3  -4   19.66    0.92
  17  -3  -4   19.06    0.91
  17  -3  -4   18.90    0.94
  17   3  -4   19.68    1.04
  17   3  -4   20.48    0.94
  17   3  -4   18.44    0.90
  17   3  -4   17.62    1.07
  17   3  -4   17.54    0.99
  17  -3  -4   17.60    0.89
  17  -3  -4   18.10    0.91
 -17   3   3   27.91    1.94
 -17   3   3   28.78    2.38
 -17  -3   3   31.21    2.22
  17   3  -3   29.76    1.27
  17  -3  -3   29.67    1.22
  17  -3  -3   29.99    1.15
  17   3  -3   30.59    1.28
  17  -3  -3   26.85    1.57
  17   3  -3   30.57    1.19
  17   3  -3   28.78    1.30
  17   3  -3   27.12    1.33
  17  -3  -3   31.12    1.23
  17   3  -3   31.50    1.21
  17   3  -3   29.15    1.17
  17  -3  -3   31.87    1.22
  17   3  -3   31.57    1.33
  17   3  -2   40.81    2.18
 -17   3   2   43.57    2.38
 -17   3   2   43.92    2.79
 -17  -3   2   44.10    2.57
  17   3  -2   45.02    1.62
  17  -3  -2   42.95    1.47
  17   3  -2   42.43    1.58
  17   3  -2   44.85    1.59
  17   3  -2   45.19    1.54
  17  -3  -2   44.17    1.53
  17   3  -2   43.34    1.62
  17   3  -2   45.17    1.50
  17   3  -2   45.02    1.53
  17   3  -2   42.45    1.47
  17   3  -2   42.77    1.66
  17  -3  -2   44.38    1.56
  17   3  -2   45.02    1.48
  17   3  -2   44.51    1.63
  17   3  -1  143.79    4.84
 -17   3   1  145.67    5.60
  17  -3  -1  139.05    5.38
 -17   3   1  144.78    5.61
 -17   3   1  142.82    4.97
 -17   3   1  153.06    5.58
 -17  -3   1  151.14    5.21
  17  -3  -1  149.14    3.78
  17  -3  -1  141.59    4.02
  17   3  -1  141.86    3.83
  17  -3  -1  148.77    3.88
  17   3  -1  141.84    3.92
  17   3  -1  154.27    3.86
  17   3  -1  146.75    3.73
  17   3  -1  148.12    3.79
  17   3  -1  143.29    3.90
  17   3   0   73.33    3.12
 -17   3   0   78.77    3.85
  17  -3   0   70.21    3.54
 -17   3   0   79.92    3.87
 -17  -3   0   74.91    3.59
 -17   3   0   81.44    3.28
  17  -3   0   77.14    2.18
  17   3   0   73.11    2.27
  17   3   0   73.46    2.26
  17  -3   0   75.48    2.30
  17   3   0   79.16    2.21
 -17   3   0   74.15    2.49
  17   3   0   73.98    2.30
  17   3   0   78.05    2.25
  17   3   0   74.52    2.17
  17   3   0   76.19    2.42
  17  -3   0   70.06    2.44
  17   3   0   79.44    2.44
  17  -3   1   96.28    4.34
  17   3   1   94.68    3.78
 -17   3  -1   95.73    4.42
 -17   3  -1  101.65    4.52
  17   3   1  101.15    3.03
  17  -3   1   94.11    3.05
 -17  -3  -1   96.37    4.20
 -17   3  -1  103.40    3.90
 -17   3  -1   95.30    4.16
  17   3   1   94.93    2.82
  17   3   1  103.07    2.88
  17  -3   1  102.41    2.91
  17   3   1  101.42    2.74
  17   3   1   98.92    2.71
  17  -3   2  336.54   10.38
 -17  -3  -2  329.02    9.97
 -17   3  -2  340.11   10.34
 -17   3  -2  357.33    9.71
  17   3   2  342.99    8.53
  17  -3   2  333.05    8.55
 -17  -3  -2  354.57    8.25
 -17  -3  -2  347.26    8.22
  17  -3   2  338.76    8.37
  17   3   2  331.66    8.09
 -17   3  -2  357.16    8.72
  17  -3   3  109.86    3.26
  17   3   3  106.13    2.98
 -17   3  -3  112.26    3.56
  17   3   3  110.32    3.36
 -17  -3  -3  106.48    3.10
  17  -3   3  107.46    3.35
 -17  -3  -3  108.94    3.10
 -17  -3  -3  107.67    3.22
 -17  -3  -3  107.91    3.23
 -17   3  -3  112.58    4.91
 -17   3  -3  109.36    4.24
  17  -3   4   12.24    0.81
 -17   3  -4   11.08    0.91
 -17  -3  -4   11.77    0.75
  17   3   4   13.05    0.87
 -17  -3  -4   13.05    0.78
 -17  -3  -4   12.27    0.82
 -17  -3  -4   11.57    0.81
  17  -3   5    0.98    0.25
 -17  -3  -5    0.76    0.21
 -17   3  -5    0.27    0.22
 -17  -3  -5    0.58    0.23
 -17  -3  -5    0.84    0.22
 -17  -3  -5    1.07    0.28
 -17  -3  -5    0.55    0.22
  17  -3   6    2.51    0.30
 -17  -3  -6    2.54    0.33
 -17  -3  -6    2.22    0.31
 -17  -3  -6    2.20    0.29
 -17  -3  -6    3.47    0.38
 -17   3  -6    2.30    0.35
 -17  -3  -6    2.37    0.30
  17  -5  -5    2.72    0.26
  17   5  -5    2.59    0.28
  17   5  -5    2.60    0.26
  17   5  -5    2.70    0.26
  17  -5  -4   92.46    2.50
  17  -5  -4   89.55    2.49
  17   5  -4   89.51    2.61
  17   5  -4   87.98    2.49
  17   5  -4   89.86    2.50
  17  -5  -3    5.07    0.44
  17  -5  -3    5.32    0.44
  17   5  -3    4.85    0.41
  17   5  -3    5.55    0.50
  17   5  -3    4.61    0.40
  17   5  -3    3.95    0.40
  17   5  -3    4.73    0.40
  17  -5  -2    0.91    0.23
  17  -5  -2    1.08    0.21
  17   5  -2    0.61    0.22
  17   5  -2    1.19    0.25
  17   5  -2    0.98    0.22
  17  -5  -1  165.29    4.32
  17  -5  -1  166.34    4.27
  17   5  -1  164.34    4.29
  17   5  -1  161.24    4.38
  17   5  -1  160.89    4.21
  17   5  -1  165.20    4.35
 -17   5   1  166.06    4.54
  17   5  -1  163.94    4.27
  17  -5   0   68.83    2.10
  17   5   0   63.25    2.33
  17  -5   0   63.95    2.33
  17   5   0   67.00    2.14
  17  -5   0   64.59    2.19
  17   5   0   68.07    2.08
 -17   5   0   69.34    2.41
  17   5   0   70.95    2.11
  17  -5   1   52.78    1.70
  17   5   1   50.57    1.99
 -17  -5  -1   51.64    1.82
  17  -5   1   48.93    2.00
 -17  -5  -1   54.37    1.84
  17   5   1   52.83    1.73
 -17   5  -1   50.24    2.01
  17   5   1   52.75    1.81
  17  -5   1   51.72    1.84
 -17  -5  -2    1.88    0.30
  17   5   2    1.96    0.36
  17  -5   2    2.06    0.37
 -17  -5  -2    2.25    0.32
  17   5   2    1.76    0.30
  17  -5   2    2.19    0.33
  17   5   2    1.63    0.26
 -17   5  -2    2.40    0.40
 -17  -5  -3    0.48    0.19
 -17  -5  -3    0.71    0.20
 -17  -5  -3    0.75    0.20
  17   5   3    0.64    0.22
  17  -5   3    0.34    0.20
 -17  -5  -3    0.55    0.18
  17  -5   3    0.60    0.19
  17   5   3    0.61    0.17
  17   5   3    0.55    0.20
 -17   5  -3    0.25    0.20
 -17  -5  -4    3.48    0.36
 -17  -5  -4    3.50    0.36
 -17  -5  -4    4.30    0.36
 -17  -5  -4    3.81    0.34
  17   5   4    3.22    0.32
  17  -5   4    2.86    0.31
  18   0  -8   94.09    2.50
  18   0  -8   95.86    2.50
  18   0  -7   -0.11    0.16
  18   0  -7    0.03    0.14
  18   0  -7   -0.20    0.17
  18   0  -6    5.97    0.51
  18   0  -6    6.50    0.52
  18   0  -6    6.53    0.58
  18   0  -6    5.56    0.53
  18   0  -6    6.03    0.55
  18   0  -5    0.12    0.18
  18   0  -5    0.08    0.16
  18   0  -5    0.21    0.17
  18   0  -5    0.10    0.13
  18   0  -5    0.39    0.33
  18   0  -5   -0.04    0.14
  18   0  -5   -0.07    0.16
  18   0  -4  153.32    5.00
  18   0  -4  141.20    3.77
  18   0  -4  146.51    3.85
  18   0  -4  146.46    3.85
  18   0  -4  142.19    3.85
 -18   0   4  136.66    4.96
  18   0  -4  140.53    3.74
  18   0  -4  141.63    3.78
  18   0  -4  143.26    3.78
  18   0  -4  143.63    3.78
  18   0  -4  142.52    3.84
  18   0  -4  139.62    3.82
  18   0  -4  140.52    3.80
  18   0  -3    0.09    0.19
  18   0  -3    0.08    0.18
  18   0  -3    0.03    0.12
  18   0  -3    0.08    0.12
  18   0  -3   -0.03    0.12
  18   0  -3   -0.08    0.13
  18   0  -3    0.30    0.14
  18   0  -3    0.23    0.15
  18   0  -3    0.05    0.10
  18   0  -3    0.10    0.12
  18   0  -3   -0.03    0.11
  18   0  -3    0.02    0.10
  18   0  -3   -0.02    0.10
  18   0  -3    0.10    0.11
  18   0  -3    0.05    0.12
  18   0  -2   92.19    3.08
  18   0  -2   93.85    3.34
  18   0  -2   88.37    2.41
  18   0  -2   89.61    2.44
  18   0  -2   90.05    2.38
  18   0  -2   89.53    2.43
  18   0  -2   86.62    2.42
  18   0  -2   92.77    2.43
  18   0  -2   87.37    2.44
  18   0  -2   88.84    2.41
  18   0  -2   90.01    2.41
  18   0  -2   90.05    2.47
  18   0  -1   -0.05    0.13
  18   0  -1    0.07    0.18
  18   0  -1    0.05    0.14
 -18   0   1    0.08    0.18
  18   0   0   16.40    0.73
  18   0   0   18.39    0.79
 -18   0   0   17.79    1.19
 -18   0   0   14.85    1.24
  18   0   0   16.38    1.14
  18   0   1   -0.04    0.09
  18   0   1    0.07    0.13
 -18   0  -1   -0.08    0.15
  18   0   1   -0.03    0.11
 -18   0  -2   67.38    3.20
  18   0   2   76.29    3.05
  18   0   2   76.34    2.93
  18   0   2   72.62    2.23
 -18   0  -3   -0.11    0.22
 -18   0  -3    0.12    0.26
  18   0   3   -0.03    0.14
 -18   0  -3   -0.08    0.16
  18   0   3    0.10    0.22
  18   0   3   -0.09    0.16
  18   0   4  148.39    5.30
 -18   0  -4  165.72    5.89
 -18   0  -4  162.41    4.48
 -18   0  -4  160.12    4.46
  18   0   4  155.25    5.43
  18   0   4  152.01    5.50
  18   0   4  154.62    4.19
 -18   0  -4  156.00    4.49
 -18   0  -5   -0.06    0.18
 -18   0  -5   -0.05    0.19
 -18   0  -5   -0.16    0.20
 -18   0  -6   23.24    1.23
 -18   0  -6   25.76    1.28
 -18   0  -6   23.60    1.24
 -18   0  -7    0.10    0.16
 -18   0  -7   -0.03    0.15
 -18   0  -7    0.20    0.18
  18  -2  -7   13.29    0.67
  18  -2  -7   13.48    0.67
  18   2  -7   13.07    0.72
  18  -2  -7   12.86    0.69
  18   2  -7   13.70    0.77
  18   2  -7   12.39    0.67
  18   2  -7   13.02    0.68
  18  -2  -6    0.23    0.17
  18  -2  -6    0.17    0.15
  18   2  -6   -0.04    0.17
  18   2  -6    0.28    0.21
  18  -2  -6    0.14    0.15
  18   2  -6    0.30    0.18
  18   2  -6    0.15    0.15
  18   2  -5    8.75    0.61
  18  -2  -5   10.65    0.68
  18  -2  -5   10.94    0.69
  18  -2  -5    9.43    0.64
  18   2  -5    8.98    0.69
  18  -2  -5    8.42    0.62
  18   2  -5    9.12    0.71
  18   2  -5    8.54    0.72
  18  -2  -5    9.60    0.68
  18  -2  -5   10.90    0.77
  18   2  -5   10.53    0.73
  18   2  -5    9.55    0.70
  18   2  -4    1.86    0.51
 -18   2   4    1.24    0.56
 -18   2   4    2.05    0.54
  18   2  -4    1.24    0.27
  18  -2  -4    1.92    0.29
  18   2  -4    2.18    0.34
  18  -2  -4    1.78    0.28
  18   2  -4    2.09    0.33
  18  -2  -4    2.07    0.31
  18   2  -4    1.83    0.28
  18  -2  -4    1.77    0.32
  18  -2  -4    2.39    0.34
  18   2  -4    2.05    0.29
  18   2  -4    2.19    0.30
  18   2  -4    2.02    0.35
  18   2  -4    1.48    0.30
  18   2  -4    1.88    0.35
  18  -2  -4    1.77    0.28
  18  -2  -4    1.91    0.29
  18   2  -3    2.94    0.57
  18   2  -3    2.92    0.58
 -18   2   3    3.62    0.81
 -18   2   3    2.69    0.58
  18  -2  -3    3.08    0.33
  18   2  -3    3.03    0.37
  18  -2  -3    3.63    0.34
  18   2  -3    3.15    0.38
  18  -2  -3    3.22    0.52
  18   2  -3    2.40    0.33
  18   2  -3    3.07    0.35
  18   2  -3    2.74    0.33
  18   2  -3    3.07    0.34
  18  -2  -3    2.92    0.33
  18   2  -3    3.07    0.34
  18   2  -3    3.75    0.36
  18  -2  -3    2.99    0.33
  18   2  -3    3.17    0.39
  18   2  -3    2.91    0.37
  18  -2  -3    4.10    0.37
  18   2  -3    2.56    0.37
  18   2  -2  231.02    6.63
  18   2  -2  234.20    6.83
  18   2  -2  228.66    6.67
 -18   2   2  224.07    6.76
 -18   2   2  220.87    7.43
  18  -2  -2  238.09    5.55
  18   2  -2  226.58    5.70
  18   2  -2  227.43    5.70
  18  -2  -2  230.35    5.73
  18   2  -2  225.32    5.64
  18   2  -2  225.96    5.60
  18   2  -2  216.46    5.62
  18   2  -2  213.83    5.61
  18  -2  -2  223.94    5.61
  18   2  -2  225.36    5.65
  18  -2  -2  234.88    5.63
  18   2  -2  240.71    5.58
  18   2  -2  239.73    5.57
  18  -2  -2  237.65    5.56
  18   2  -2  219.68    5.68
  18   2  -2  224.98    5.69
  18   2  -1    4.38    0.64
  18   2  -1    3.09    0.53
 -18   2   1    5.46    0.88
 -18   2   1    5.22    0.85
 -18   2   1    5.45    0.70
 -18  -2   1    5.67    0.87
 -18   2   1    4.15    0.79
  18  -2  -1    4.78    0.37
  18   2  -1    5.75    0.45
  18   2  -1    4.37    0.40
  18  -2  -1    4.81    0.45
  18   2  -1    5.18    0.40
  18   2  -1    4.59    0.41
  18   2  -1    5.08    0.41
  18   2  -1    4.23    0.39
  18  -2  -1    4.76    0.39
  18   2  -1    5.26    0.43
  18   2  -1    5.14    0.37
  18   2  -1    4.89    0.37
  18   2  -1    5.67    0.39
  18   2  -1    5.15    0.38
  18   2  -1    4.91    0.42
  18  -2   0  143.15    5.20
  18   2   0  143.92    4.73
 -18   2   0  159.58    5.63
 -18   2   0  156.06    5.61
 -18  -2   0  150.29    5.32
 -18   2   0  154.12    4.85
  18  -2   0  154.36    3.78
  18   2   0  150.32    3.94
  18  -2   0  147.79    4.09
  18   2   0  149.21    3.93
  18   2   0  146.83    3.86
  18   2   0  158.55    3.79
  18   2   0  149.94    3.87
  18   2   0  154.94    3.79
  18   2   0  154.92    3.81
  18   2   0  146.22    3.89
  18  -2   1   10.13    1.19
  18   2   1    8.72    0.91
 -18   2  -1   11.35    1.32
 -18   2  -1   11.34    1.31
 -18  -2  -1    9.27    1.08
 -18   2  -1   11.40    1.02
 -18   2  -1   10.13    1.19
 -18  -2  -1    7.45    1.03
  18   2   1   10.67    0.67
  18   2   1   10.68    0.65
  18  -2   1   10.22    0.70
  18   2   1   10.44    1.06
  18   2   1    9.75    0.62
  18   2   1   11.14    0.58
  18   2   1   10.13    0.60
  18   2   1   11.04    0.57
  18   2   1   11.16    0.57
  18   2   2   57.61    2.90
 -18   2  -2   65.22    2.77
 -18   2  -2   60.53    3.17
 -18  -2  -2   59.62    3.02
 -18   2  -2   61.62    2.20
  18   2   2   61.97    2.03
  18  -2   2   59.41    2.08
  18   2   2   62.30    1.85
  18  -2   2   69.77    3.38
 -18   2  -2   64.07    3.34
 -18   2  -2   56.72    3.17
  18   2   2   57.98    1.79
 -18  -2  -3   15.13    0.88
 -18   2  -3   15.69    1.00
 -18   2  -3   15.84    1.00
 -18  -2  -3   15.45    0.88
  18  -2   3   14.37    0.83
 -18   2  -3   14.76    1.00
  18   2   3   17.03    0.93
  18  -2   3   15.96    0.88
  18   2   3   16.57    0.77
  18  -2   3   15.33    1.42
  18   2   3   13.84    1.42
 -18  -2  -3   16.12    1.54
 -18   2  -3   16.96    1.68
 -18   2  -4   22.92    1.29
 -18   2  -4   24.60    1.34
 -18  -2  -4   23.33    1.18
 -18  -2  -4   23.35    1.19
 -18   2  -4   23.68    1.34
 -18  -2  -4   23.18    1.23
 -18  -2  -4   21.07    1.03
  18   2   4   22.97    1.15
 -18  -2  -4   22.76    1.06
  18  -2   4   24.30    1.16
 -18   2  -4   21.18    1.94
  18   2   4   24.13    1.71
  18  -2   5    9.97    0.71
 -18  -2  -5   10.45    0.80
 -18  -2  -5    9.34    0.66
  18   2   5   10.67    0.76
 -18  -2  -5    9.94    0.68
 -18   2  -5   12.19    0.92
 -18  -2  -5   11.42    0.81
 -18  -2  -5   10.93    0.79
  18  -2   6    0.97    0.21
 -18  -2  -6    1.00    0.23
 -18   2  -6    0.91    0.27
 -18  -2  -6    0.81    0.24
 -18  -2  -6    0.63    0.20
 -18  -2  -6    0.75    0.25
 -18  -2  -6    0.44    0.20
  18  -4  -6    2.50    0.25
  18  -4  -6    2.07    0.23
  18  -4  -6    2.18    0.25
  18   4  -6    2.21    0.27
  18   4  -6    1.85    0.25
  18  -4  -5   12.70    0.67
  18  -4  -5   12.53    0.69
  18   4  -5   13.70    0.76
  18   4  -5   12.64    0.75
  18   4  -5   13.74    0.69
  18   4  -5   12.80    0.68
  18  -4  -4    4.37    0.42
  18  -4  -4    4.67    0.42
  18   4  -4    4.05    0.45
  18  -4  -4    3.58    0.40
  18   4  -4    3.77    0.45
  18   4  -4    4.63    0.43
  18   4  -4    4.20    0.41
  18  -4  -3   21.34    0.99
  18   4  -3   20.74    1.07
  18   4  -3   21.70    1.10
  18   4  -3   21.50    0.98
  18   4  -3   21.09    0.99
  18   4  -3   21.07    0.97
  18  -4  -3   21.77    1.03
  18  -4  -3   20.27    0.93
  18  -4  -2    1.76    0.30
  18  -4  -2    1.72    0.27
 -18  -4   2    1.69    0.57
  18   4  -2    1.50    0.28
  18   4  -2    2.18    0.36
  18   4  -2    1.77    0.27
  18   4  -2    1.72    0.29
  18   4  -2    1.61    0.27
  18   4  -2    1.48    0.29
  18   4  -2    1.71    0.28
  18   4  -1   62.41    2.95
 -18   4   1   57.26    3.50
  18  -4  -1   56.72    3.42
 -18   4   1   53.10    3.42
 -18  -4   1   65.58    3.59
 -18   4   1   61.72    3.05
 -18  -4   1   63.05    3.25
  18  -4  -1   62.19    1.97
  18   4  -1   61.34    2.03
  18  -4  -1   59.77    2.03
  18  -4  -1   63.77    2.04
  18   4  -1   64.98    2.14
  18   4  -1   63.15    1.94
  18   4  -1   63.33    2.04
  18   4  -1   63.62    2.00
  18   4  -1   59.92    2.08
  18   4   0   70.83    3.28
 -18   4   0   72.84    4.03
 -18   4   0   77.53    4.14
  18  -4   0   72.65    3.94
 -18  -4   0   69.03    3.74
 -18   4   0   78.92    3.49
  18  -4   0   78.66    2.30
  18  -4   0   69.33    2.56
  18   4   0   75.14    2.56
  18   4   0   74.90    2.37
  18  -4   0   78.66    2.44
  18  -4   0   77.96    2.37
  18   4   0   76.41    2.42
  18   4   0   78.12    2.30
  18   4   0   79.47    2.32
 -18   4   0   74.42    2.63
  18  -4   1   88.58    4.37
  18   4   1   84.42    3.72
 -18   4  -1   86.73    4.42
 -18   4  -1   81.91    4.31
 -18   4  -1   93.73    3.88
  18  -4   1   94.25    2.57
 -18  -4  -1   93.47    2.72
  18  -4   1   84.33    2.95
  18   4   1   84.48    2.89
 -18  -4  -1   88.57    2.68
  18   4   1   88.19    2.58
  18   4   1   91.26    2.58
 -18   4  -1   84.99    2.98
  18   4   1   87.99    2.70
  18  -4   1   87.42    2.75
 -18  -4  -2   10.98    0.71
  18   4   2   12.87    0.90
  18  -4   2   11.39    0.87
  18   4   2   10.45    0.82
 -18  -4  -2   11.92    0.73
  18   4   2    9.77    0.69
  18  -4   2   11.52    0.78
  18   4   2   11.68    0.68
 -18   4  -2   10.64    0.86
 -18   4  -2   11.10    0.88
  18   4   3   58.78    2.01
  18   4   3   60.63    1.92
  18  -4   3   63.46    2.14
 -18  -4  -3   61.80    2.03
  18   4   3   62.07    2.25
  18   4   3   58.38    2.23
  18  -4   3   58.63    2.21
 -18  -4  -3   59.34    2.00
 -18  -4  -3   62.04    2.11
 -18  -4  -3   61.29    2.10
 -18   4  -3   62.34    2.32
 -18   4  -3   63.16    2.36
  18  -4   4    3.88    0.43
  18   4   4    3.92    0.40
  18   4   4    2.97    0.41
 -18   4  -4    3.59    0.49
 -18  -4  -4    3.41    0.38
  18   4   4    3.40    0.42
 -18  -4  -4    3.31    0.38
 -18  -4  -4    3.40    0.41
 -18  -4  -4    3.48    0.41
 -18   4  -4    3.08    0.42
  18  -4   5    8.50    0.54
 -18  -4  -5    6.72    0.52
 -18  -4  -5    8.32    0.57
 -18   4  -5    8.45    0.63
 -18  -4  -5    7.26    0.56
 -18  -4  -5    8.43    0.52
 -18  -4  -5    8.11    0.51
  18  -6  -3   17.43    0.68
  18   6  -3   17.87    0.67
  18  -6  -2   26.47    0.94
  18   6  -2   25.67    0.93
  18  -6  -2   26.01    0.91
  18  -6  -1   13.86    0.64
  18   6  -1   13.80    0.62
 -18   6   1   14.02    0.72
  18   6  -1   13.87    0.64
  18  -6   0   20.24    0.80
 -18  -6   0   20.28    0.86
 -18  -6   0   20.76    0.86
  18   6   0   19.43    0.79
  18   6   0   20.16    0.79
 -18   6   0   19.81    0.92
  18  -6   1    1.15    0.18
 -18  -6  -1    1.00    0.18
 -18  -6  -1    1.54    0.22
  18   6   1    1.22    0.19
 -18   6  -1    1.82    0.28
  18   6   1    1.65    0.22
  18   6   1    1.82    0.21
  18   6   2    3.95    0.31
  18   6   2    3.92    0.29
  18  -6   2    4.03    0.32
 -18  -6  -2    3.58    0.31
 -18  -6  -2    4.25    0.33
 -18   6  -2    4.00    0.36
  19  -1  -7   23.43    0.96
  19  -1  -7   22.60    0.94
  19   1  -7   22.13    0.98
  19   1  -7   22.94    1.06
  19  -1  -7   21.88    1.00
  19   1  -7   22.58    1.00
  19  -1  -7   22.49    0.98
  19   1  -7   24.18    1.03
  19  -1  -7   23.63    0.99
  19  -1  -6    1.00    0.24
  19  -1  -6    1.44    0.27
  19   1  -6    1.29    0.29
  19   1  -6    1.48    0.30
  19  -1  -6    1.47    0.29
  19   1  -6    1.24    0.27
  19  -1  -6    1.60    0.29
  19   1  -6    1.58    0.30
  19  -1  -6    1.13    0.26
  19   1  -6    1.66    0.32
  19  -1  -6    1.32    0.27
  19   1  -5    0.36    0.29
  19   1  -5    0.33    0.19
  19  -1  -5    0.18    0.17
  19   1  -5    0.49    0.20
  19  -1  -5    0.26    0.19
 -19   1   5    0.25    0.31
 -19   1   5   -0.12    0.17
  19  -1  -5    0.14    0.15
  19   1  -5    0.14    0.16
  19   1  -5    0.13    0.20
  19  -1  -5    0.28    0.19
  19   1  -5    0.42    0.18
  19  -1  -5    0.04    0.29
  19  -1  -5    0.11    0.17
  19   1  -5    0.29    0.20
  19   1  -5    0.62    0.25
  19  -1  -5    0.15    0.17
  19   1  -5    0.32    0.21
  19  -1  -5    0.14    0.17
  19   1  -4   15.39    1.40
  19   1  -4   16.17    0.87
  19  -1  -4   15.74    0.80
  19   1  -4   15.69    0.88
  19   1  -4   15.75    0.87
 -19   1   4   15.47    1.40
  19  -1  -4   15.18    0.87
  19   1  -4   14.93    0.87
  19   1  -4   16.37    0.86
  19   1  -4   17.25    0.83
  19   1  -4   15.64    0.82
  19  -1  -4   16.31    0.83
  19   1  -4   17.58    0.87
  19  -1  -4   17.09    0.84
  19  -1  -4   17.25    0.85
  19   1  -4   17.54    0.82
  19   1  -4   16.72    0.87
  19  -1  -4   15.05    0.84
  19   1  -4   16.55    0.81
  19  -1  -4   15.73    0.82
  19   1  -4   16.52    0.88
  19   1  -4   14.76    0.86
  19  -1  -4   16.82    0.85
  19   1  -4   15.44    0.87
  19   1  -3    0.40    0.28
  19   1  -3    0.64    0.29
  19   1  -3    0.91    0.33
 -19   1   3    0.13    0.29
  19  -1  -3   -0.12    0.30
 -19   1   3    0.54    0.28
  19   1  -3    0.37    0.15
  19   1  -3    0.73    0.20
  19   1  -3    0.35    0.17
  19  -1  -3    1.08    0.21
  19   1  -3    0.45    0.17
  19  -1  -3    0.46    0.17
  19   1  -3    1.16    0.21
  19  -1  -3    0.66    0.20
  19   1  -3    0.27    0.18
  19  -1  -3    0.73    0.18
  19   1  -3    0.61    0.19
  19   1  -3    0.61    0.18
  19  -1  -3    0.63    0.17
  19   1  -3    0.70    0.18
  19  -1  -3    0.47    0.19
  19   1  -3    0.69    0.17
  19   1  -3    0.74    0.20
  19   1  -3    0.64    0.19
  19   1  -3    0.57    0.19
  19  -1  -3    0.54    0.16
  19   1  -2  241.29    6.73
  19   1  -2  253.96    7.12
 -19   1   2  250.12    6.91
  19   1  -2  244.76    5.89
  19   1  -2  234.61    5.86
  19  -1  -2  248.88    5.80
  19   1  -2  229.31    5.87
  19   1  -2  230.23    5.87
  19  -1  -2  255.44    6.01
  19   1  -2  240.55    5.88
  19   1  -2  227.22    5.83
  19   1  -2  249.66    5.81
  19   1  -2  231.60    5.84
  19  -1  -2  249.36    5.83
  19  -1  -2  230.78    5.79
  19   1  -2  250.41    5.82
  19  -1  -2  230.13    5.79
  19   1  -2  250.49    5.81
  19  -1  -2  242.17    5.86
  19  -1  -2  246.21    5.78
  19   1  -2  236.30    5.84
  19   1  -1  228.55    6.19
  19   1  -1  216.04    6.38
  19  -1  -1  222.74    6.27
 -19   1   1  217.50    6.84
 -19   1   1  222.12    6.89
  19   1  -1  222.09    5.38
 -19   1   1  219.10    6.20
 -19  -1   1  218.90    6.59
  19   1  -1  212.69    5.32
  19  -1  -1  222.60    5.26
  19   1  -1  209.45    5.34
  19   1  -1  214.40    5.35
  19   1  -1  215.67    5.38
  19   1  -1  217.16    5.34
  19   1  -1  212.01    5.33
  19   1  -1  224.51    5.30
  19   1  -1  229.02    5.26
  19   1  -1  227.44    5.30
  19   1  -1  225.58    5.29
  19  -1  -1  217.33    5.35
  19  -1  -1  221.93    5.50
  19  -1   0   20.05    0.92
 -19  -1   0   19.68    1.45
  19   1   0   19.40    0.85
 -19   1   0   19.10    1.44
 -19  -1   0   17.45    1.45
  19   1   0   20.17    0.83
  19   1   0   20.89    0.88
  19   1   0   21.41    0.80
  19   1   0   17.59    0.80
  19   1   0   20.53    1.26
  19   1   0   19.55    1.32
  19  -1   0   22.63    1.38
 -19   1   0   20.80    1.64
 -19   1   0   20.92    1.65
  19   1   0   19.68    0.78
  19  -1   1   80.23    3.07
  19   1   1   82.47    3.14
  19  -1   1   73.76    2.33
  19  -1   1   79.34    2.40
  19   1   1   84.90    2.36
 -19  -1  -1   82.46    3.42
 -19   1  -1   83.26    3.49
 -19  -1  -1   80.58    3.52
  19   1   1   79.34    2.33
  19   1   1   84.14    2.25
  19   1   1   89.02    3.22
 -19   1  -1   83.13    3.69
 -19   1  -1   79.71    3.63
  19   1   1   80.72    2.22
 -19   1  -2    6.01    0.81
 -19  -1  -2    6.45    0.88
 -19   1  -2    4.85    0.84
 -19  -1  -2    6.42    0.94
  19   1   2    5.68    0.41
  19  -1   2    5.68    0.48
  19   1   2    5.57    0.46
  19  -1   2    5.13    0.75
 -19   1  -2    5.55    0.93
 -19   1  -2    6.60    0.99
  19  -1   2    6.17    0.81
  19   1   2    6.77    0.85
 -19   1  -3   44.03    2.51
 -19  -1  -3   43.46    2.53
 -19   1  -3   40.51    2.55
  19  -1   3   40.79    1.54
 -19   1  -3   40.47    1.71
 -19  -1  -3   42.78    1.67
  19   1   3   42.67    1.56
  19   1   3   40.31    1.39
  19  -1   3   37.80    2.26
  19   1   3   42.23    2.20
  19  -1   3   39.67    2.30
  19   1   3   39.08    2.33
 -19   1  -4  197.77    6.80
 -19  -1  -4  193.82    6.66
 -19   1  -4  192.77    5.32
 -19   1  -4  193.36    5.32
 -19  -1  -4  192.36    5.18
 -19  -1  -4  194.98    5.19
 -19   1  -4  188.61    5.34
 -19  -1  -4  187.04    5.23
  19   1   4  192.63    5.03
  19  -1   4  181.92    6.31
  19   1   4  185.43    6.47
  19  -1   4  178.09    6.28
  19   1   4  191.05    6.19
 -19   1  -5   17.14    1.10
 -19   1  -5   17.35    1.10
 -19  -1  -5   18.40    1.08
 -19  -1  -5   18.65    1.09
 -19   1  -5   19.08    1.16
 -19  -1  -5   18.35    1.11
  19  -1   5   19.06    0.98
 -19   1  -6    1.28    0.30
 -19  -1  -6    1.74    0.34
 -19   1  -6    1.14    0.29
 -19  -1  -6    1.45    0.30
 -19   1  -6    1.38    0.32
 -19  -1  -6    1.51    0.32
  19  -1   6    1.36    0.25
 -19  -1  -7    6.68    0.48
 -19  -1  -7    7.17    0.49
 -19   1  -7    7.25    0.50
 -19  -1  -7    6.87    0.49
  19  -3  -7    4.42    0.33
  19   3  -7    4.72    0.35
  19  -3  -7    4.12    0.30
  19  -3  -7    4.46    0.32
  19  -3  -6    3.48    0.35
  19  -3  -6    3.79    0.36
  19   3  -6    3.22    0.36
  19   3  -6    3.49    0.42
  19  -3  -6    3.05    0.34
  19   3  -6    3.91    0.40
  19  -3  -5    0.35    0.17
  19  -3  -5    0.58    0.19
  19   3  -5    0.49    0.23
  19   3  -5    0.25    0.23
  19  -3  -5    0.44    0.19
  19  -3  -5    0.22    0.15
  19   3  -5    0.47    0.20
  19   3  -5    0.62    0.18
  19  -3  -5    0.04    0.16
  19   3  -5    0.50    0.19
  19   3  -5    0.18    0.16
  19   3  -5    0.67    0.23
  19   3  -4   72.78    2.24
  19  -3  -4   77.05    2.31
  19  -3  -4   74.54    2.29
  19   3  -4   75.41    2.45
  19   3  -4   70.67    2.53
  19  -3  -4   77.08    2.36
  19   3  -4   76.51    2.45
  19   3  -4   74.50    2.29
  19   3  -4   74.50    2.28
  19  -3  -4   73.50    2.31
  19   3  -4   72.13    2.38
  19   3  -4   71.97    2.37
  19   3  -3   75.23    3.22
  19  -3  -3   77.81    2.30
  19  -3  -3   78.16    2.40
  19   3  -3   75.95    2.46
  19   3  -3   76.90    2.46
 -19   3   3   78.72    3.54
 -19   3   3   75.38    4.07
  19   3  -3   78.35    2.38
  19   3  -3   77.26    2.34
  19   3  -3   76.09    2.48
  19  -3  -3   74.45    2.37
  19   3  -3   78.53    2.36
  19   3  -3   75.69    2.58
  19   3  -3   77.96    2.36
  19  -3  -3   80.75    2.37
  19  -3  -3   79.46    2.33
  19   3  -3   82.14    2.54
  19   3  -2   14.92    1.31
 -19   3   2   15.39    1.40
  19  -3  -2   17.38    0.82
  19   3  -2   16.51    0.90
  19   3  -2   17.50    0.92
  19   3  -2   17.16    0.88
  19   3  -2   17.56    0.86
  19   3  -2   16.83    0.91
  19  -3  -2   17.99    0.88
  19   3  -2   17.96    0.84
  19   3  -2   17.43    0.84
  19   3  -2   17.30    0.83
  19  -3  -2   16.27    0.86
  19   3  -2   17.55    0.82
  19   3  -2   16.36    0.90
  19   3  -1    6.08    0.82
 -19   3   1    7.00    1.11
 -19   3   1    5.32    1.00
 -19  -3   1    4.98    0.93
 -19   3   1    4.76    0.78
  19  -3  -1    5.73    0.44
  19  -3  -1    4.04    0.48
  19   3  -1    4.84    0.45
  19   3  -1    4.93    0.46
  19  -3  -1    5.98    0.49
  19   3  -1    5.86    0.51
  19   3  -1    5.99    0.47
  19   3  -1    6.30    0.46
  19   3  -1    4.79    0.47
  19   3   0   10.88    1.13
 -19   3   0   11.88    1.48
 -19   3   0   12.97    1.52
  19  -3   0   11.83    1.40
 -19  -3   0   12.40    1.41
 -19   3   0   12.44    1.22
  19  -3   0   12.75    0.66
  19   3   0   11.75    0.72
  19   3   0   12.53    0.72
  19   3   0   12.51    0.67
 -19   3   0   11.45    0.82
  19  -3   0   12.50    0.73
  19   3   0   12.01    0.73
  19   3   0   11.70    0.64
  19   3   0   12.14    0.80
  19  -3   0   12.76    0.85
  19  -3   1   56.43    3.24
  19   3   1   51.73    2.65
 -19   3  -1   56.93    3.34
 -19   3  -1   54.23    3.27
  19   3   1   52.68    1.98
  19  -3   1   53.70    2.05
 -19  -3  -1   55.67    3.07
 -19   3  -1   57.74    2.77
 -19  -3  -1   46.06    2.88
  19   3   1   56.28    1.89
  19   3   1   51.26    1.80
  19  -3   1   57.06    1.89
  19   3   1   54.72    1.74
  19   3   1   54.85    1.74
  19   3   2   50.66    2.70
  19  -3   2   48.52    3.06
 -19  -3  -2   49.60    2.91
 -19   3  -2   61.59    3.35
 -19   3  -2   49.37    2.64
  19   3   2   54.51    2.03
  19  -3   2   52.18    2.05
  19   3   2   52.69    1.73
 -19   3  -2   55.82    2.14
  19   3   2   54.97    1.84
  19   3   2   52.85    1.88
  19   3   2   53.52    1.75
  19  -3   2   53.87    1.91
  19  -3   3   40.55    1.58
  19   3   3   36.44    1.36
  19  -3   3   33.44    1.44
  19   3   3   38.11    1.64
 -19  -3  -3   38.67    1.45
 -19  -3  -3   38.42    1.44
 -19   3  -3   37.20    1.75
  19  -3   4   30.93    1.35
 -19  -3  -4   30.65    1.41
 -19  -3  -4   29.03    1.24
  19   3   4   31.17    1.42
 -19  -3  -4   29.25    1.24
 -19  -3  -4   30.55    1.36
 -19  -3  -4   30.96    1.38
 -19   3  -4   30.44    1.54
  19  -3   5   33.85    1.32
 -19  -3  -5   31.51    1.39
 -19  -3  -5   33.21    1.27
 -19  -3  -5   31.26    1.24
 -19  -3  -5   31.21    1.35
 -19  -3  -5   33.28    1.38
 -19   3  -5   31.47    1.47
  19   3   6   21.93    0.87
  19  -3   6   21.48    0.87
 -19  -3  -6   22.91    0.97
 -19  -3  -6   21.90    0.95
 -19   3  -6   23.05    1.02
 -19  -3  -6   22.75    0.97
 -19  -3  -6   22.87    0.89
 -19  -3  -6   22.00    0.88
  19  -5  -5   17.65    0.70
  19   5  -5   19.07    0.76
  19   5  -5   19.34    0.72
  19   5  -5   19.55    0.72
  19  -5  -4   18.49    0.78
  19  -5  -4   17.51    0.75
  19   5  -4   16.74    0.81
  19   5  -4   17.13    0.76
  19   5  -4   18.14    0.77
  19  -5  -3    2.03    0.29
  19  -5  -3    3.00    0.31
  19  -5  -3    2.59    0.31
  19   5  -3    2.67    0.30
  19   5  -3    2.92    0.31
  19   5  -3    2.81    0.35
  19   5  -3    2.47    0.31
  19   5  -3    2.68    0.30
  19  -5  -2  210.53    5.36
  19  -5  -2  216.08    5.30
  19   5  -2  214.93    5.47
  19   5  -2  213.33    5.37
  19   5  -2  214.36    5.32
  19  -5  -1  216.02    5.39
  19  -5  -1  216.59    5.33
  19   5  -1  215.19    5.36
  19   5  -1  210.20    5.45
  19   5  -1  205.60    5.25
  19   5  -1  215.61    5.34
  19  -5   0    0.80    0.20
  19   5   0    0.72    0.23
  19  -5   0    0.42    0.22
  19  -5   0    0.67    0.20
  19   5   0    0.97    0.24
  19   5   0    0.41    0.17
 -19   5   0    0.57    0.25
  19   5   0    0.92    0.21
  19  -5   1   13.45    0.68
  19   5   1   12.65    0.85
 -19  -5  -1   13.74    0.77
  19  -5   1   13.30    0.89
 -19  -5  -1   13.33    0.75
  19   5   1   13.47    0.71
 -19   5  -1   10.61    0.81
  19   5   1   12.44    0.74
  19  -5   1   13.04    0.77
  19   5   2    2.49    0.33
  19   5   2    2.35    0.28
  19  -5   2    2.81    0.35
 -19   5  -2    2.09    0.36
  19   5   2    2.98    0.40
  19  -5   2    2.86    0.41
 -19  -5  -2    2.52    0.32
 -19  -5  -2    2.62    0.33
  19   5   3   88.78    2.50
  19   5   3   93.61    2.44
  19  -5   3   91.02    2.57
 -19   5  -3   88.18    2.70
 -19  -5  -3   88.43    2.51
 -19  -5  -3   89.57    2.51
  19   5   3   81.13    2.65
  19  -5   3   89.33    2.69
 -19  -5  -4    7.63    0.51
 -19  -5  -4    7.87    0.46
 -19  -5  -4    8.08    0.46
  19   5   4    7.85    0.44
  19  -5   4    7.97    0.47
  20   0  -7   -0.14    0.14
  20   0  -7    0.03    0.14
  20   0  -7    0.06    0.14
  20   0  -6    0.65    0.21
  20   0  -6    0.64    0.21
  20   0  -6    0.25    0.20
  20   0  -6   -0.04    0.17
  20   0  -6    0.65    0.24
  20   0  -6    0.27    0.18
  20   0  -5   -0.12    0.17
  20   0  -5   -0.04    0.15
  20   0  -5    0.11    0.15
  20   0  -5    0.04    0.14
  20   0  -5    0.12    0.28
  20   0  -5   -0.08    0.17
  20   0  -5    0.08    0.17
  20   0  -4    5.76    0.82
  20   0  -4    3.99    0.41
  20   0  -4    4.31    0.44
  20   0  -4    4.16    0.43
  20   0  -4    2.96    0.44
  20   0  -4    5.01    0.47
  20   0  -4    4.22    0.42
  20   0  -4    4.01    0.41
  20   0  -4    4.20    0.41
  20   0  -4    3.52    0.43
  20   0  -4    3.51    0.40
  20   0  -4    3.82    0.40
  20   0  -3   -0.10    0.21
  20   0  -3    0.09    0.24
  20   0  -3   -0.03    0.12
  20   0  -3    0.03    0.13
  20   0  -3   -0.03    0.13
  20   0  -3    0.06    0.13
  20   0  -3    0.03    0.16
  20   0  -3    0.08    0.13
  20   0  -3   -0.06    0.11
  20   0  -3    0.03    0.12
  20   0  -3   -0.11    0.11
  20   0  -3    0.60    0.19
  20   0  -3   -0.11    0.12
  20   0  -3   -0.03    0.14
  20   0  -2    3.64    0.61
  20   0  -2    3.40    0.52
  20   0  -2    3.44    0.33
  20   0  -2    3.63    0.36
  20   0  -2    3.54    0.33
  20   0  -2    3.74    0.35
  20   0  -2    3.46    0.33
  20   0  -2    3.21    0.32
  20   0  -2    3.66    0.33
  20   0  -2    3.22    0.33
  20   0  -2    3.28    0.32
  20   0  -1   -0.10    0.17
  20   0  -1   -0.06    0.10
 -20   0   1    0.09    0.21
  20   0  -1   -0.02    0.11
  20   0  -1   -0.02    0.15
  20   0  -1   -0.02    0.10
  20   0  -1    0.06    0.11
  20   0  -1   -0.23    0.22
 -20   0   1    0.49    0.31
 -20   0   1    0.10    0.26
  20   0   0  358.01    8.14
  20   0   0  342.68    8.05
 -20   0   0  321.04    9.46
  20   0   0  351.14    8.05
  20   0   0  329.67    7.93
  20   0   0  329.57    7.93
  20   0   0  368.28    9.23
  20   0   1   -0.08    0.20
 -20   0  -1    0.09    0.15
 -20   0  -1    0.11    0.19
  20   0   1   -0.03    0.10
 -20   0  -2   58.78    2.88
 -20   0  -2   61.50    3.08
  20   0   2   63.27    2.83
  20   0   2   65.35    2.77
  20   0   2   64.69    2.05
 -20   0  -3    0.36    0.30
 -20   0  -3   -0.13    0.29
 -20   0  -3    0.05    0.16
  20   0   3    0.19    0.14
  20   0   3   -0.11    0.19
  20   0   3    0.30    0.25
 -20   0  -4   42.48    2.66
 -20   0  -4   41.65    1.75
 -20   0  -4   42.64    1.77
  20   0   4   39.66    2.38
  20   0   4   46.07    2.61
 -20   0  -4   41.63    1.80
  20   0   4   41.53    1.59
 -20   0  -5    0.11    0.22
 -20   0  -5    0.05    0.20
 -20   0  -5    0.05    0.19
 -20   0  -6   97.20    3.00
 -20   0  -6   96.42    2.99
 -20   0  -6   94.77    2.97
 -20   0  -7    0.11    0.12
  20  -2  -7   98.56    2.62
  20  -2  -7   99.06    2.62
  20   2  -7   97.92    2.68
  20  -2  -7   98.12    2.68
  20   2  -7   94.78    2.76
  20   2  -7   97.21    2.66
  20   2  -7   98.26    2.65
  20  -2  -6    0.73    0.19
  20  -2  -6    0.95    0.24
  20   2  -6    0.78    0.24
  20   2  -6    0.31    0.21
  20  -2  -6    0.55    0.19
  20  -2  -6    1.28    0.24
  20   2  -6    0.71    0.22
  20   2  -6    0.86    0.23
  20   2  -5   13.64    0.75
  20  -2  -5   13.83    0.79
  20  -2  -5   14.07    0.80
  20  -2  -5   11.50    0.73
  20   2  -5   14.40    0.87
  20  -2  -5   14.43    0.82
  20   2  -5   12.81    0.88
  20   2  -5   12.11    0.84
  20  -2  -5   13.46    0.80
  20  -2  -5   14.44    0.88
  20   2  -5   14.29    0.77
  20   2  -5   15.41    0.79
  20   2  -5   13.91    0.85
  20   2  -5   14.33    0.86
  20   2  -4    6.38    0.93
  20  -2  -4    6.14    0.49
  20  -2  -4    5.88    0.49
  20   2  -4    5.11    0.51
  20   2  -4    5.20    0.52
  20   2  -4    4.91    0.58
 -20   2   4    6.15    1.11
 -20   2   4    5.84    0.91
  20   2  -4    5.76    0.53
  20   2  -4    5.50    0.48
  20   2  -4    5.85    0.51
  20  -2  -4    6.57    0.52
  20   2  -4    6.30    0.53
  20  -2  -4    6.17    0.51
  20   2  -4    6.42    0.51
  20  -2  -4    5.93    0.53
  20   2  -4    5.77    0.48
  20  -2  -4    6.79    0.54
  20   2  -4    6.12    0.57
  20  -2  -4    5.71    0.48
  20   2  -4    5.58    0.56
  20  -2  -4    6.67    0.52
  20   2  -4    5.90    0.57
  20   2  -3   30.84    1.86
  20   2  -3   30.85    2.00
 -20   2   3   29.89    2.00
 -20   2   3   36.53    2.57
  20  -2  -3   35.64    1.28
  20  -2  -3   31.40    1.20
  20   2  -3   30.50    1.31
  20   2  -3   31.36    1.32
  20   2  -3   30.99    1.27
  20   2  -3   33.51    1.25
  20   2  -3   30.37    1.27
  20   2  -3   30.45    1.26
  20  -2  -3   33.38    1.28
  20   2  -3   32.42    1.24
  20  -2  -3   33.32    1.27
  20   2  -3   33.11    1.25
  20   2  -3   33.93    1.36
  20  -2  -3   33.27    1.24
  20   2  -3   30.88    1.34
  20   2  -3   30.61    1.33
  20   2  -2    6.51    0.83
  20   2  -2    5.71    0.82
 -20   2   2    5.86    0.82
 -20   2   2    6.76    1.09
  20  -2  -2    7.33    0.49
  20   2  -2    7.16    0.56
  20   2  -2    6.25    0.52
  20  -2  -2    7.26    0.57
  20   2  -2    6.16    0.50
  20   2  -2    7.08    0.53
  20   2  -2    7.07    0.50
  20   2  -2    6.41    0.51
  20  -2  -2    6.02    0.48
  20  -2  -2    7.13    0.52
  20   2  -2    7.20    0.49
  20   2  -2    7.83    0.51
  20  -2  -2    6.07    0.48
  20  -2  -2    7.56    0.49
  20   2  -2    6.45    0.53
  20   2  -2    6.60    0.53
  20   2  -1  148.34    4.88
  20   2  -1  144.10    4.72
 -20   2   1  151.94    5.56
 -20   2   1  146.40    5.49
 -20  -2   1  146.03    5.32
 -20   2   1  139.10    4.78
 -20   2   1  136.57    5.44
  20  -2  -1  147.38    3.69
  20   2  -1  135.53    3.81
  20   2  -1  138.08    3.81
  20  -2  -1  132.50    3.91
  20   2  -1  145.92    3.84
  20   2  -1  136.69    3.78
  20   2  -1  133.86    3.77
  20   2  -1  145.32    3.76
  20  -2  -1  149.74    3.82
  20   2  -1  144.25    3.79
  20   2  -1  149.92    3.71
  20   2  -1  153.27    3.71
  20  -2  -1  148.74    3.77
  20   2  -1  152.65    3.71
  20   2  -1  140.07    3.80
  20  -2   0   48.52    2.71
  20   2   0   51.85    2.44
 -20   2   0   53.55    3.07
 -20   2   0   54.34    3.07
 -20  -2   0   50.10    2.78
 -20   2   0   53.85    2.50
  20  -2   0   55.94    1.65
  20  -2   0   50.63    1.88
  20   2   0   55.15    1.80
  20   2   0   57.10    1.67
  20   2   0   54.68    1.72
  20   2   0   52.64    1.78
  20  -2   0   55.86    1.74
  20   2   0   51.63    1.70
  20   2   0   53.86    1.65
  20   2   0   53.26    1.67
  20  -2   1   65.07    2.98
  20   2   1   71.04    2.32
  20   2   1   74.23    2.33
  20  -2   1   72.51    2.39
 -20  -2  -1   72.64    3.45
 -20   2  -1   74.83    3.06
 -20   2  -1   80.00    3.59
 -20  -2  -1   68.14    3.43
  20   2   1   73.31    2.28
  20   2   1   78.82    2.18
  20   2   1   73.55    3.05
 -20   2  -1   77.97    3.83
  20  -2   1   72.40    3.52
 -20   2  -1   74.23    3.74
  20   2   1   74.12    2.14
  20  -2   2    0.11    0.18
  20   2   2    0.35    0.29
  20  -2   2    0.27    0.17
  20  -2   2    0.51    0.21
  20   2   2    0.21    0.17
  20   2   2    0.40    0.18
 -20  -2  -2    0.25    0.25
 -20   2  -2    0.28    0.28
  20   2   2    0.39    0.16
 -20   2  -2    0.91    0.50
 -20   2  -2    0.45    0.43
  20   2   2    0.10    0.12
  20  -2   3   51.96    1.88
 -20   2  -3   50.21    2.11
 -20  -2  -3   54.97    2.03
  20   2   3   57.71    2.00
  20   2   3   54.97    1.75
 -20  -2  -3   58.80    3.09
 -20   2  -3   56.48    3.26
  20  -2   3   50.14    2.77
  20   2   3   53.22    2.96
  20  -2   4  107.07    3.24
 -20   2  -4  111.89    3.57
 -20  -2  -4  110.19    3.41
  20   2   4  108.43    3.35
  20   2   4  110.86    3.30
 -20  -2  -4  115.13    3.36
 -20  -2  -4  107.73    3.31
  20  -2   5  298.58    7.26
 -20   2  -5  293.67    7.59
 -20  -2  -5  292.04    7.45
  20   2   5  289.70    7.33
 -20  -2  -5  293.40    7.40
 -20  -2  -5  289.99    7.38
  20  -2   6   15.60    0.76
 -20  -2  -6   16.75    0.88
 -20  -2  -6   16.18    0.86
 -20   2  -6   16.08    0.91
 -20  -2  -6   15.68    0.87
  20  -4  -6    3.51    0.29
  20   4  -6    3.50    0.31
  20   4  -6    3.89    0.31
  20  -4  -5    5.31    0.41
  20  -4  -5    5.99    0.44
  20   4  -5    4.76    0.44
  20   4  -5    4.85    0.44
  20   4  -5    5.42    0.41
  20   4  -5    5.47    0.42
  20  -4  -4    4.14    0.41
  20   4  -4    4.38    0.46
  20  -4  -4    4.08    0.41
  20   4  -4    4.68    0.42
  20   4  -4    4.60    0.42
  20  -4  -4    4.66    0.42
  20  -4  -4    4.54    0.41
  20   4  -4    4.82    0.48
  20  -4  -3   53.99    1.87
  20  -4  -3   56.23    1.80
  20   4  -3   55.76    1.97
  20  -4  -3   53.18    1.83
  20   4  -3   53.88    1.82
  20   4  -3   55.94    1.83
  20  -4  -3   55.17    1.83
  20   4  -3   56.75    1.97
  20   4  -3   56.94    1.82
  20  -4  -2    0.15    0.16
  20  -4  -2   -0.09    0.15
  20   4  -2    0.17    0.17
  20  -4  -2   -0.03    0.16
  20   4  -2   -0.17    0.20
  20   4  -2    0.06    0.13
  20   4  -2    0.10    0.16
  20   4  -2   -0.03    0.13
  20   4  -2   -0.06    0.15
  20  -4  -1  238.62    5.96
  20  -4  -1  219.65    6.18
  20   4  -1  239.88    6.04
  20   4  -1  235.89    6.12
  20   4  -1  243.21    5.92
  20  -4  -1  255.52    6.05
  20   4  -1  245.47    6.04
  20  -4  -1  239.58    6.05
  20   4  -1  241.17    5.98
  20  -4   0  343.25    7.95
  20   4   0  323.53    8.26
  20  -4   0  313.57    8.32
  20  -4   0  340.37    8.06
  20   4   0  326.32    8.10
  20   4   0  334.19    7.95
  20   4   0  327.19    7.96
 -20   4   0  328.68    8.38
  20   4   0  331.83    8.06
  20  -4   0  333.59    8.09
  20   4   1    6.01    0.60
  20  -4   1    6.12    0.64
  20  -4   1    6.88    0.54
  20   4   1    5.88    0.48
  20   4   1    6.21    0.49
 -20   4  -1    5.77    0.64
  20   4   1    6.50    0.54
  20  -4   1    6.38    0.55
  20   4   2   75.66    2.30
  20  -4   2   77.07    2.47
  20   4   2   80.39    2.42
 -20   4  -2   74.63    2.71
 -20  -4  -2   76.29    2.36
  20   4   2   72.22    2.60
  20   4   2   73.13    2.59
  20  -4   2   73.81    2.63
 -20  -4  -2   81.67    2.40
  20   4   3    5.17    0.43
  20   4   3    5.38    0.48
  20  -4   3    4.73    0.48
 -20  -4  -3    5.02    0.46
  20   4   3    4.44    0.51
  20   4   3    5.73    0.58
  20  -4   3    4.03    0.49
 -20  -4  -3    5.03    0.45
 -20   4  -3    5.81    0.61
 -20   4  -3    5.06    0.57
  20  -4   4    6.57    0.51
 -20  -4  -4    6.16    0.55
 -20  -4  -4    6.03    0.46
  20   4   4    6.23    0.54
  20   4   4    4.94    0.50
 -20  -4  -4    5.90    0.46
 -20  -4  -4    5.89    0.50
 -20  -4  -4    5.67    0.50
 -20   4  -4    7.14    0.62
 -20   4  -4    7.22    0.61
 -20  -4  -5   34.02    1.24
 -20  -4  -5   33.31    1.22
 -20  -4  -5   35.03    1.28
 -20  -4  -5   35.07    1.18
 -20  -4  -5   34.98    1.18
  20  -4   5   37.17    1.21
  20  -6  -2    0.87    0.16
  20   6  -2    1.00    0.16
  20  -6  -2    0.99    0.16
  20  -6  -1  114.61    2.86
  20   6  -1  110.94    2.81
  20   6  -1  110.81    2.85
  20  -6   0    3.02    0.26
 -20  -6   0    2.52    0.26
 -20  -6   0    2.37    0.26
  20   6   0    2.55    0.24
  20   6   0    2.60    0.24
 -20   6   0    2.47    0.29
  20   6   1    9.40    0.45
  20   6   1    8.77    0.46
 -20  -6  -1    8.43    0.47
 -20  -6  -1    9.05    0.48
 -20   6  -1   10.01    0.57
  21  -1  -7   66.57    1.93
  21  -1  -7   65.00    1.93
  21   1  -7   65.50    2.08
  21  -1  -7   65.84    2.03
  21   1  -7   66.32    2.01
  21  -1  -7   66.17    1.96
  21   1  -7   66.87    2.01
  21  -1  -7   64.76    1.95
  21  -1  -6    1.90    0.30
  21  -1  -6    1.86    0.30
  21   1  -6    1.83    0.31
  21   1  -6    2.09    0.34
  21   1  -6    1.95    0.34
  21  -1  -6    2.08    0.33
  21  -1  -6    1.87    0.31
  21   1  -6    2.53    0.36
  21  -1  -6    2.12    0.31
  21   1  -6    1.48    0.32
  21  -1  -6    2.29    0.33
  21   1  -5    0.62    0.23
  21   1  -5    0.21    0.20
  21   1  -5    0.34    0.23
  21   1  -5    0.47    0.19
  21  -1  -5    0.29    0.18
  21   1  -5    0.51    0.20
  21  -1  -5    0.86    0.23
  21  -1  -5    0.32    0.30
  21  -1  -5    0.55    0.20
  21   1  -5    0.39    0.21
  21   1  -5    0.60    0.23
  21   1  -5    0.36    0.20
  21  -1  -5    0.70    0.22
  21  -1  -5    0.75    0.22
  21   1  -4   -0.11    0.23
  21   1  -4    0.12    0.14
  21   1  -4    0.12    0.17
  21  -1  -4   -0.03    0.13
  21   1  -4    0.08    0.16
 -21   1   4    0.11    0.20
  21   1  -4   -0.04    0.19
  21   1  -4    0.10    0.17
  21   1  -4   -0.04    0.16
  21  -1  -4   -0.07    0.14
  21   1  -4   -0.07    0.16
  21  -1  -4    0.10    0.15
  21   1  -4   -0.10    0.29
  21  -1  -4    0.07    0.14
  21   1  -4    0.06    0.14
  21   1  -4    0.03    0.13
  21   1  -4    0.04    0.14
  21   1  -4    0.28    0.20
  21  -1  -4    0.03    0.14
  21  -1  -4    0.10    0.14
  21   1  -3    0.44    0.36
  21   1  -3    0.60    0.30
  21   1  -3    0.80    0.39
  21   1  -3    0.57    0.21
 -21   1   3    0.87    0.50
  21  -1  -3    0.03    0.35
 -21   1   3    0.39    0.26
  21   1  -3    0.73    0.21
  21   1  -3    0.73    0.23
  21  -1  -3    0.58    0.18
  21   1  -3    0.66    0.21
  21   1  -3    0.82    0.24
  21   1  -3    0.68    0.19
  21  -1  -3    0.79    0.20
  21   1  -3    0.87    0.21
  21   1  -3    0.60    0.17
  21  -1  -3    0.61    0.17
  21  -1  -3    0.54    0.18
  21  -1  -3    0.62    0.19
  21   1  -3    0.63    0.19
  21   1  -3    0.74    0.19
  21   1  -3    0.55    0.20
  21  -1  -3    0.85    0.21
  21   1  -2    7.08    0.79
  21   1  -2    5.75    0.83
 -21   1   2    6.21    0.77
  21  -1  -2    7.14    0.49
  21   1  -2    7.20    0.52
  21  -1  -2    6.01    0.44
  21   1  -2    5.21    0.45
  21   1  -2    6.36    0.49
  21   1  -2    6.34    0.49
  21  -1  -2    7.40    0.56
  21   1  -2    6.85    0.51
  21   1  -2    5.90    0.47
  21   1  -2    6.83    0.46
  21   1  -2    6.24    0.48
  21   1  -2    6.28    0.46
  21  -1  -2    6.70    0.48
  21   1  -2    6.48    0.46
  21  -1  -2    6.29    0.48
  21  -1  -2    6.33    0.45
  21   1  -2    5.91    0.46
  21   1  -1    5.26    0.68
  21   1  -1    6.02    0.78
  21  -1  -1    4.57    0.66
 -21   1   1    5.38    0.89
 -21   1   1    4.42    0.78
  21   1  -1    4.61    0.42
 -21  -1   1    4.93    0.85
  21   1  -1    5.03    0.41
  21  -1  -1    5.54    0.40
  21   1  -1    4.90    0.41
  21   1  -1    4.98    0.41
  21   1  -1    4.99    0.43
  21   1  -1    5.72    0.44
  21   1  -1    6.07    0.46
  21   1  -1    5.44    0.40
  21   1  -1    5.18    0.38
  21   1  -1    6.26    0.43
  21   1  -1    5.46    0.41
  21  -1  -1    5.30    0.43
  21  -1  -1    5.68    0.49
  21   1   0    4.90    0.71
  21  -1   0    4.73    0.67
  21   1   0    4.54    0.62
 -21   1   0    5.11    0.92
 -21   1   0    4.60    0.84
 -21  -1   0    5.33    0.78
  21  -1   0    4.51    0.39
  21   1   0    5.10    0.43
 -21   1   0    4.64    0.77
 -21  -1   0    5.40    0.86
  21  -1   0    4.08    0.39
  21  -1   0    4.86    0.46
  21   1   0    4.99    0.43
  21   1   0    3.94    0.36
  21   1   0    4.76    0.37
  21   1   0    4.03    0.38
  21  -1   0    4.93    0.41
  21   1   0    4.95    0.38
  21  -1   1    4.33    0.65
  21   1   1    4.12    0.65
  21  -1   1    4.12    0.41
  21  -1   1    4.50    0.44
  21   1   1    4.48    0.40
 -21  -1  -1    4.69    0.76
 -21   1  -1    3.98    0.75
 -21  -1  -1    4.26    0.78
  21   1   1    3.62    0.38
  21   1   1    3.94    0.35
  21   1   1    3.79    0.64
 -21   1  -1    5.29    0.91
 -21   1  -1    3.53    0.79
  21   1   1    3.80    0.34
 -21  -1  -2   18.83    1.60
 -21   1  -2   19.59    1.72
 -21  -1  -2   15.64    1.54
  21   1   2   19.73    0.87
  21  -1   2   20.00    0.98
  21   1   2   20.24    0.96
  21   1   2   20.63    1.51
 -21   1  -2   17.58    1.71
 -21   1  -2   16.58    1.66
  21  -1   2   18.10    1.45
  21   1   2   18.30    1.49
 -21   1  -3    2.64    0.65
 -21  -1  -3    1.96    0.60
 -21   1  -3    2.71    0.73
  21  -1   3    2.19    0.33
 -21   1  -3    2.32    0.40
 -21  -1  -3    2.18    0.37
  21   1   3    2.64    0.35
  21   1   3    2.58    0.32
  21  -1   3    2.51    0.58
  21   1   3    2.39    0.59
  21  -1   3    2.85    0.63
 -21   1  -4   53.66    2.11
 -21   1  -4   54.31    2.12
 -21  -1  -4   54.64    2.04
 -21  -1  -4   54.52    2.04
 -21   1  -4   54.11    2.16
 -21  -1  -4   55.70    2.11
  21   1   4   51.89    1.91
 -21   1  -5   39.20    1.72
 -21   1  -5   39.26    1.73
 -21  -1  -5   39.07    1.66
 -21  -1  -5   38.90    1.65
 -21   1  -5   42.05    1.78
 -21  -1  -5   38.30    1.68
 -21  -1  -6    0.04    0.17
 -21  -1  -6    0.12    0.17
 -21   1  -6    0.04    0.17
 -21  -1  -6    0.12    0.17
  21  -3  -6    1.66    0.24
  21  -3  -6    1.31    0.22
  21   3  -6    1.53    0.25
  21  -3  -6    1.30    0.22
  21  -3  -5   11.51    0.67
  21  -3  -5   12.05    0.68
  21  -3  -5   12.24    0.70
  21  -3  -5   11.73    0.69
  21   3  -5   11.23    0.74
  21  -3  -5   11.54    0.71
  21   3  -5   11.32    0.72
  21   3  -5   11.04    0.79
  21   3  -5   12.17    0.68
  21   3  -5   11.55    0.67
  21   3  -5   11.42    0.72
  21   3  -5   12.32    0.74
  21   3  -4   31.76    1.28
  21   3  -4   32.64    1.25
  21  -3  -4   33.68    1.29
  21  -3  -4   32.21    1.27
  21   3  -4   33.62    1.41
  21   3  -4   31.62    1.36
  21  -3  -4   29.94    1.28
  21   3  -4   31.86    1.28
  21   3  -4   32.31    1.47
  21   3  -4   31.38    1.28
  21  -3  -4   31.41    1.28
  21   3  -4   30.30    1.33
  21   3  -4   31.01    1.34
  21   3  -3   74.95    3.21
  21  -3  -3   70.96    2.26
  21  -3  -3   76.45    2.22
  21   3  -3   68.03    2.32
  21   3  -3   69.88    2.33
 -21   3   3   67.87    3.91
  21   3  -3   70.46    2.25
  21   3  -3   69.36    2.20
  21   3  -3   69.94    2.43
  21   3  -3   70.61    2.33
  21  -3  -3   69.37    2.25
  21   3  -3   73.29    2.24
  21   3  -3   72.42    2.24
  21  -3  -3   76.09    2.24
  21   3  -3   70.51    2.36
  21   3  -2  143.96    5.02
 -21  -3   2  154.97    5.94
 -21   3   2  142.96    5.26
 -21   3   2  145.97    5.98
  21  -3  -2  144.65    3.85
  21   3  -2  135.42    3.98
  21   3  -2  140.23    4.00
  21   3  -2  148.06    3.97
  21   3  -2  146.99    3.91
  21   3  -2  152.63    4.05
  21  -3  -2  146.66    3.95
  21   3  -2  149.02    3.89
  21   3  -2  148.35    3.88
  21  -3  -2  139.11    3.93
  21  -3  -2  149.89    3.87
  21   3  -2  153.95    3.87
  21   3  -2  142.54    4.02
  21   3  -1   10.67    1.12
 -21   3   1   11.75    1.48
 -21   3   1   11.09    1.44
 -21  -3   1    9.77    1.30
 -21   3   1   11.60    1.21
  21  -3  -1   10.59    0.62
  21  -3  -1    9.65    0.74
  21   3  -1   10.22    0.66
  21   3  -1    9.44    0.66
  21  -3  -1    9.53    0.65
  21   3  -1    9.66    0.67
  21   3  -1   10.79    0.64
  21   3  -1    9.60    0.67
  21  -3   0  163.67    6.22
  21   3   0  158.04    5.54
 -21   3   0  165.11    6.55
 -21   3   0  170.60    6.61
 -21  -3   0  157.91    6.15
 -21   3   0  167.47    5.71
  21  -3   0  171.96    4.31
  21   3   0  168.59    4.43
  21   3   0  166.80    4.48
  21   3   0  177.72    4.33
  21   3   0  171.08    4.35
  21  -3   0  170.19    4.48
  21   3   0  171.20    4.33
  21   3   0  166.84    4.45
  21  -3   0  156.14    4.63
  21   3   0  166.09    4.60
  21   3   1   24.71    1.77
 -21   3  -1   24.93    2.23
  21  -3   1   24.27    2.10
 -21   3  -1   23.68    2.18
 -21  -3  -1   23.35    1.98
 -21   3  -1   25.10    1.78
 -21  -3  -1   18.16    1.82
  21   3   1   23.93    1.22
  21  -3   1   23.50    1.24
  21   3   1   25.57    1.15
  21   3   1   23.48    1.07
  21   3   1   24.09    1.02
  21   3   1   24.88    1.03
  21   3   1   22.82    1.00
 -21  -3  -2   12.37    1.41
 -21   3  -2   12.81    1.53
 -21   3  -2   14.10    1.32
  21   3   2   12.11    0.86
  21  -3   2   12.64    0.89
  21  -3   2   11.08    1.24
  21   3   2   12.94    0.80
  21   3   2   12.74    0.72
  21   3   2   13.01    0.76
  21  -3   2   14.04    1.64
  21   3   2   11.26    1.21
  21  -3   3    0.04    0.16
 -21   3  -3    0.06    0.23
  21   3   3   -0.05    0.17
  21  -3   3    0.04    0.17
  21   3   3    0.20    0.20
  21   3   3    0.06    0.16
 -21   3  -4    0.94    0.29
 -21  -3  -4    0.54    0.22
  21   3   4    0.69    0.22
  21  -3   4    1.12    0.26
  21   3   4    0.38    0.21
  21  -3   5   44.03    1.51
  21   3   5   43.67    1.50
 -21  -3  -5   43.61    1.59
 -21  -3  -5   43.54    1.58
 -21   3  -5   41.73    1.68
 -21  -3  -5   41.40    1.60
  21   3   5   43.69    1.58
  21  -5  -4   16.99    0.72
  21   5  -4   18.77    0.80
  21   5  -4   17.39    0.73
  21   5  -4   17.82    0.73
  21  -5  -3   49.27    1.61
  21  -5  -3   50.67    1.56
  21  -5  -3   51.75    1.61
  21   5  -3   50.05    1.55
  21   5  -3   54.71    1.72
  21   5  -3   49.51    1.58
  21   5  -3   50.42    1.58
  21  -5  -2   43.47    1.49
  21  -5  -2   42.50    1.43
  21   5  -2   42.68    1.54
  21  -5  -2   42.31    1.43
  21   5  -2   42.17    1.43
  21  -5  -1   26.36    1.10
  21  -5  -1   25.38    1.03
  21   5  -1   25.95    1.07
  21   5  -1   23.94    1.09
  21   5  -1   27.06    1.03
  21   5  -1   25.30    1.05
  21  -5   0   42.67    1.42
  21   5   0   37.90    1.55
  21  -5   0   38.72    1.59
  21   5   0   41.74    1.41
  21   5   0   40.11    1.40
 -21   5   0   42.89    1.66
  21  -5   0   37.44    1.46
  21   5   0   44.25    1.50
  21   5   1    2.43    0.36
  21  -5   1    2.27    0.38
  21   5   1    2.13    0.28
  21   5   1    2.22    0.27
 -21   5  -1    2.37    0.37
  21   5   1    2.90    0.34
  21   5   1    2.19    0.27
  21  -5   1    2.46    0.32
  21  -5   2    0.21    0.14
  21   5   2    0.21    0.13
  21   5   2    0.25    0.15
 -21   5  -2    0.29    0.20
 -21  -5  -2   -0.03    0.12
  21   5   2    0.12    0.14
 -21  -5  -2    0.05    0.11
  21  -5   2    0.12    0.16
  21   5   3   19.13    0.79
  21   5   3   18.98    0.74
  21  -5   3   19.67    0.82
 -21   5  -3   17.53    0.88
 -21  -5  -3   17.29    0.76
 -21  -5  -3   17.55    0.76
  22   0  -7   -0.03    0.13
  22   0  -7   -0.03    0.12
  22   0  -7    0.05    0.13
  22   0  -6   38.01    1.42
  22   0  -6   35.27    1.39
  22   0  -6   37.36    1.51
  22   0  -6   39.49    1.50
  22   0  -6   36.31    1.44
  22   0  -6   35.95    1.44
  22   0  -5    0.04    0.16
  22   0  -5   -0.20    0.17
  22   0  -5    0.11    0.18
  22   0  -5    0.11    0.16
  22   0  -5   -0.20    0.30
  22   0  -5   -0.04    0.15
  22   0  -5    0.08    0.17
  22   0  -4   22.70    1.05
  22   0  -4   22.21    1.04
  22   0  -4   22.28    1.04
  22   0  -4   20.25    1.06
  22   0  -4   22.58    1.03
  22   0  -4   21.61    1.02
  22   0  -4   19.90    0.99
  22   0  -4   21.76    0.99
  22   0  -4   20.45    1.03
  22   0  -4   19.21    0.99
  22   0  -4   21.14    1.03
  22   0  -3   -0.11    0.21
  22   0  -3    0.03    0.12
  22   0  -3   -0.10    0.19
  22   0  -3    0.09    0.16
  22   0  -3    0.11    0.14
  22   0  -3   -0.03    0.14
  22   0  -3    0.03    0.13
  22   0  -3   -0.03    0.13
  22   0  -3    0.03    0.13
  22   0  -3    0.03    0.14
  22   0  -3    0.03    0.14
  22   0  -2    6.07    0.49
  22   0  -2    6.57    0.48
  22   0  -2    6.93    0.49
  22   0  -2    7.08    0.50
  22   0  -2    7.42    0.50
  22   0  -2    6.01    0.48
  22   0  -2    6.50    0.48
  22   0  -2    7.48    0.80
  22   0  -2    6.30    0.83
  22   0  -1   -0.09    0.20
  22   0  -1    0.02    0.11
 -22   0   1    0.11    0.24
  22   0  -1    0.03    0.10
  22   0  -1    0.03    0.16
  22   0  -1   -0.03    0.12
  22   0  -1    0.03    0.14
  22   0  -1   -0.09    0.22
  22   0   0  171.76    4.45
  22   0   0  183.18    4.57
  22   0   0  174.27    4.47
 -22   0   0  164.08    5.87
  22   0   0  173.58    4.43
  22   0   0  176.92    5.56
  22   0   1    0.19    0.19
 -22   0  -1    0.10    0.19
  22   0   1    0.10    0.14
 -22   0  -2  437.69   12.40
 -22   0  -2  438.11   12.76
  22   0   2  447.93   12.17
 -22   0  -3    0.52    0.37
 -22   0  -3   -0.14    0.28
  22   0   3    0.12    0.23
  22   0   3    0.04    0.14
  22   0   3   -0.11    0.15
  22   0   3    0.11    0.22
 -22   0  -4   84.58    2.92
  22   0   4   89.52    2.71
 -22   0  -5    0.10    0.20
 -22   0  -5   -0.05    0.20
 -22   0  -5    0.05    0.18
 -22   0  -6   73.82    2.36
 -22   0  -6   71.83    2.34
 -22   0  -6   73.71    2.38
  22  -2  -7    1.80    0.22
  22  -2  -7    1.55    0.21
  22   2  -7    1.50    0.22
  22  -2  -7    2.17    0.26
  22   2  -7    1.86    0.26
  22   2  -7    1.63    0.23
  22   2  -7    1.53    0.21
  22  -2  -6    0.88    0.21
  22  -2  -6    0.85    0.20
  22   2  -6    0.43    0.20
  22   2  -6    0.53    0.21
  22  -2  -6    0.61    0.19
  22  -2  -6    0.65    0.19
  22   2  -6    0.82    0.22
  22   2  -6    0.83    0.24
  22   2  -5    4.71    0.44
  22  -2  -5    5.03    0.46
  22  -2  -5    4.46    0.44
  22  -2  -5    4.47    0.45
  22   2  -5    4.57    0.49
  22   2  -5    4.39    0.51
  22  -2  -5    5.09    0.47
  22   2  -5    4.79    0.52
  22  -2  -5    4.32    0.46
  22  -2  -5    5.84    0.59
  22   2  -5    4.42    0.42
  22   2  -5    4.57    0.43
  22   2  -5    5.15    0.52
  22   2  -5    5.11    0.50
  22  -2  -4   30.54    1.26
  22  -2  -4   33.29    1.30
  22   2  -4   33.32    1.42
  22   2  -4   34.78    1.44
  22   2  -4   34.96    1.42
  22   2  -4   33.32    1.36
  22   2  -4   33.95    1.31
  22   2  -4   31.42    1.33
  22  -2  -4   33.28    1.32
  22   2  -4   33.78    1.37
  22  -2  -4   35.14    1.34
  22  -2  -4   34.35    1.37
  22   2  -4   35.04    1.35
  22  -2  -4   34.63    1.40
  22   2  -4   33.33    1.32
  22   2  -4   32.31    1.40
  22  -2  -4   34.45    1.34
  22   2  -4   34.25    1.48
  22  -2  -4   34.73    1.33
  22   2  -4   31.59    1.43
  22   2  -3    7.63    0.92
  22   2  -3    5.27    0.54
 -22   2   3    7.21    1.20
 -22   2   3    6.50    0.93
  22  -2  -3    6.51    0.50
  22  -2  -3    6.94    0.52
  22   2  -3    7.89    0.62
  22   2  -3    6.99    0.58
  22   2  -3    7.82    0.60
  22   2  -3    7.18    0.54
  22   2  -3    6.05    0.53
  22   2  -3    7.06    0.56
  22  -2  -3    7.57    0.57
  22   2  -3    7.78    0.56
  22  -2  -3    7.22    0.56
  22   2  -3    7.98    0.56
  22  -2  -3    6.94    0.52
  22   2  -3    6.83    0.59
  22   2  -3    7.63    0.60
  22   2  -2   73.39    3.12
  22   2  -2   74.27    3.34
 -22   2   2   68.08    3.17
 -22   2   2   68.15    3.75
  22  -2  -2   71.48    2.17
  22   2  -2   72.00    2.31
  22   2  -2   70.42    2.29
  22  -2  -2   78.38    2.42
  22   2  -2   74.49    2.30
  22   2  -2   69.25    2.25
  22   2  -2   74.39    2.22
  22   2  -2   69.73    2.26
  22  -2  -2   74.22    2.25
  22  -2  -2   74.74    2.26
  22   2  -2   76.32    2.24
  22   2  -2   72.60    2.21
  22  -2  -2   73.68    2.23
  22  -2  -2   73.13    2.16
  22   2  -2   72.56    2.29
  22   2  -1    8.26    0.99
  22   2  -1   11.00    1.08
 -22   2   1    9.72    1.28
 -22   2   1   11.32    1.38
 -22  -2   1    9.45    1.20
 -22   2   1    8.83    1.00
 -22   2   1   11.44    1.42
  22  -2  -1   10.92    0.61
  22   2  -1   11.08    0.69
  22   2  -1    9.55    0.64
  22   2  -1   10.36    0.66
  22   2  -1   11.69    0.65
  22   2  -1   10.37    0.60
  22   2  -1    9.58    0.63
  22  -2  -1   10.34    0.65
  22   2  -1   11.59    0.63
  22   2  -1   11.19    0.62
  22  -2  -1   10.80    0.64
  22  -2  -1   10.61    0.75
  22   2   0    2.24    0.49
 -22   2   0    0.93    0.47
 -22   2   0    2.64    0.73
  22  -2   0    1.58    0.31
 -22  -2   0    2.19    0.58
 -22  -2   0    1.98    0.58
 -22   2   0    2.02    0.47
  22   2   0    1.79    0.30
  22   2   0    1.38    0.25
  22   2   0    1.94    0.26
  22   2   0    2.01    0.28
  22  -2   0    1.81    0.28
  22   2   0    1.91    0.26
  22  -2   1    0.91    0.27
  22   2   1    1.41    0.29
  22   2   1    1.40    0.27
 -22  -2  -1    0.91    0.45
 -22   2  -1    1.07    0.45
 -22  -2  -1    0.99    0.49
  22   2   1    1.32    0.28
  22   2   1    1.33    0.23
  22  -2   1    1.91    0.56
  22   2   1    1.02    0.37
 -22   2  -1    1.29    0.54
  22   2   1    1.45    0.23
  22  -2   2   10.10    1.14
  22   2   2   10.25    1.21
 -22  -2  -2    9.40    1.23
 -22   2  -2    9.35    1.26
  22   2   2   10.00    0.69
  22   2   2   10.39    0.63
  22  -2   2   10.20    0.72
  22   2   2   10.57    0.76
  22   2   2   11.14    0.75
 -22   2  -2    9.69    1.35
 -22   2  -2   10.50    1.39
  22   2   2   10.35    0.61
  22   2   3   23.42    1.02
 -22  -2  -3   21.59    1.88
 -22   2  -3   23.43    2.09
  22  -2   3   25.98    1.18
 -22   2  -3   25.55    1.35
  22   2   3   24.31    1.24
  22   2   3   24.68    1.21
 -22   2  -4   17.93    1.12
 -22  -2  -4   16.86    1.02
  22   2   4   15.35    0.95
 -22   2  -5    1.54    0.34
 -22  -2  -5    1.61    0.32
  22   2   5    1.78    0.31
 -22  -2  -5    1.78    0.33
 -22  -2  -5    1.75    0.32
  22   2   6    0.11    0.13
 -22  -2  -6    0.15    0.13
 -22  -2  -6    0.20    0.15
 -22   2  -6    0.23    0.17
 -22  -2  -6    0.25    0.15
  22  -4  -5   11.64    0.61
  22  -4  -5   13.12    0.64
  22   4  -5   13.37    0.69
  22   4  -5   14.41    0.71
  22   4  -5   12.53    0.63
  22   4  -5   12.43    0.63
  22  -4  -4   25.14    1.08
  22   4  -4   27.60    1.17
  22  -4  -4   26.64    1.10
  22   4  -4   28.25    1.11
  22   4  -4   27.57    1.10
  22  -4  -4   27.71    1.09
  22   4  -4   28.41    1.18
  22  -4  -3   38.62    1.46
  22  -4  -3   37.20    1.37
  22   4  -3   40.65    1.54
  22  -4  -3   38.43    1.43
  22   4  -3   38.68    1.42
  22   4  -3   40.31    1.43
  22  -4  -3   39.29    1.42
  22   4  -3   38.24    1.51
  22   4  -3   39.15    1.40
  22  -4  -2    8.54    0.58
  22  -4  -2    9.56    0.65
  22   4  -2    7.06    0.55
  22   4  -2    8.91    0.66
  22  -4  -2    7.25    0.56
  22  -4  -2    8.84    0.58
  22   4  -2    8.64    0.58
  22   4  -2    8.09    0.63
  22  -4  -1    3.03    0.35
  22  -4  -1    2.85    0.41
  22   4  -1    3.19    0.39
  22  -4  -1    2.57    0.35
  22   4  -1    2.83    0.38
  22  -4  -1    3.49    0.40
  22   4  -1    3.05    0.36
  22  -4   0    5.09    0.44
  22  -4   0    4.96    0.56
  22  -4   0    4.68    0.46
  22   4   0    5.61    0.46
  22   4   0    5.47    0.47
 -22   4   0    4.89    0.57
  22   4   0    5.11    0.49
  22   4   0    5.77    0.45
  22  -4   1   70.09    2.55
  22   4   1   69.09    2.46
  22  -4   1   74.86    2.32
  22   4   1   75.80    2.26
  22   4   1   74.85    2.23
 -22   4  -1   73.47    2.64
  22   4   1   77.55    2.36
  22   4   1   75.00    2.24
  22  -4   1   74.44    2.36
  22   4   2   12.69    0.70
  22   4   2   11.56    0.71
  22  -4   2   12.89    0.78
 -22   4  -2   12.80    0.92
  22  -4   2   12.17    0.85
  22   4   2   11.64    0.84
  22   4   2   11.66    0.82
  22  -4   3    1.07    0.23
  22   4   3    1.09    0.24
  22   4   3    0.93    0.20
  22   4   3    0.74    0.21
 -22   4  -3    1.12    0.31
  22   4   3    0.97    0.26
  22   4   3    0.89    0.24
  22  -4   3    1.14    0.27
  22  -4   4    0.08    0.10
 -22   4  -4    0.36    0.20
  22   4   4    0.04    0.12
 -22  -4  -4    0.10    0.13
  22   6  -1    6.97    0.38
  22  -6  -1    7.70    0.40
  22  -6   0    0.48    0.12
  23  -1  -7    7.42    0.45
  23  -1  -7    5.98    0.41
  23   1  -7    6.28    0.49
  23   1  -7    6.33    0.44
  23   1  -7    6.38    0.45
  23   1  -6    0.78    0.21
  23  -1  -6    1.10    0.23
  23   1  -6    0.78    0.21
  23  -1  -6    1.00    0.22
  23   1  -6    1.05    0.27
  23   1  -6    0.97    0.25
  23  -1  -6    0.78    0.22
  23  -1  -6    1.19    0.25
  23   1  -6    0.95    0.24
  23   1  -6    0.81    0.23
  23   1  -5    2.35    0.37
  23   1  -5    2.68    0.39
  23   1  -5    3.08    0.41
  23   1  -5    3.33    0.40
  23  -1  -5    3.15    0.38
  23   1  -5    3.08    0.38
  23  -1  -5    2.89    0.38
  23  -1  -5    2.95    0.46
  23  -1  -5    2.89    0.37
  23   1  -5    4.41    0.55
  23  -1  -5    3.58    0.42
  23   1  -5    2.71    0.39
  23   1  -5    2.72    0.39
  23  -1  -5    3.26    0.41
  23   1  -4   32.47    1.40
  23  -1  -4   33.58    1.34
  23   1  -4   36.78    1.46
  23   1  -4   33.16    1.41
 -23   1   4   35.08    2.25
  23  -1  -4   35.23    1.42
  23   1  -4   34.11    1.44
  23   1  -4   32.42    1.30
  23   1  -4   32.60    1.36
  23   1  -4   34.76    1.39
  23  -1  -4   33.96    1.36
  23   1  -4   35.01    1.39
  23  -1  -4   35.37    1.38
  23  -1  -4   34.88    1.35
  23   1  -4   35.02    1.36
  23   1  -4   35.37    1.40
  23  -1  -4   35.29    1.43
  23   1  -4   35.31    1.36
  23  -1  -4   34.70    1.37
  23   1  -4   35.96    1.46
  23  -1  -4   34.06    1.35
  23   1  -4   34.32    1.44
  23   1  -3   30.08    1.83
  23   1  -3   25.70    1.93
 -23   1   3   26.15    1.82
  23  -1  -3   27.53    1.21
 -23   1   3   25.87    2.19
  23   1  -3   26.72    1.19
  23   1  -3   28.63    1.23
  23  -1  -3   27.73    1.15
  23   1  -3   27.17    1.20
  23   1  -3   28.66    1.22
  23   1  -3   27.76    1.19
  23   1  -3   29.49    1.15
  23   1  -3   27.47    1.19
  23  -1  -3   27.31    1.13
  23   1  -3   28.89    1.21
  23  -1  -3   28.92    1.16
  23  -1  -3   28.47    1.15
  23   1  -3   26.09    1.14
  23  -1  -3   30.63    1.24
  23   1  -3   27.09    1.15
  23  -1  -3   28.69    1.16
  23   1  -3   27.30    1.20
  23   1  -2   55.70    2.54
  23   1  -2   53.89    2.78
 -23   1   2   50.38    3.11
  23  -1  -2   56.01    1.83
  23   1  -2   58.59    1.89
  23   1  -2   53.53    1.84
  23  -1  -2   55.14    1.77
  23   1  -2   56.34    1.86
  23   1  -2   56.96    1.87
  23  -1  -2   58.39    1.99
  23   1  -2   54.26    1.84
  23   1  -2   56.14    1.77
  23   1  -2   52.04    1.81
  23   1  -2   54.20    1.83
  23  -1  -2   57.95    1.82
  23   1  -2   58.37    1.82
  23   1  -2   57.10    1.81
  23  -1  -2   57.47    1.85
  23  -1  -2   55.69    1.75
  23   1  -1   46.69    2.21
  23   1  -1   43.42    2.36
  23  -1  -1   46.47    2.33
 -23   1   1   46.79    2.75
 -23   1   1   43.95    2.70
  23  -1  -1   46.52    1.55
  23   1  -1   43.35    1.56
 -23  -1   1   42.24    2.59
  23  -1  -1   44.84    1.47
  23   1  -1   42.78    1.52
  23   1  -1   42.50    1.51
  23  -1  -1   46.68    1.69
  23   1  -1   43.67    1.56
  23   1  -1   43.13    1.52
  23   1  -1   41.81    1.51
  23   1  -1   46.13    1.51
  23   1  -1   43.92    1.49
  23  -1  -1   47.59    1.57
  23   1  -1   45.58    1.46
  23   1   0   -0.10    0.22
  23  -1   0    0.09    0.25
 -23   1   0    0.14    0.25
 -23   1   0    0.14    0.25
 -23  -1   0    0.11    0.19
 -23   1   0   -0.12    0.24
 -23  -1   0    0.66    0.40
  23  -1   0    0.03    0.12
  23   1   0   -0.03    0.16
  23   1   0    0.03    0.15
  23   1   0    0.23    0.13
  23   1   0    0.18    0.11
  23  -1   0    0.12    0.15
  23  -1   0    0.16    0.15
  23  -1   0    0.08    0.14
  23   1   1  197.36    5.14
  23   1   1  201.68    5.04
  23  -1   1  190.99    5.16
  23   1   1  199.62    5.15
  23  -1   1  204.82    5.24
  23   1   1  214.16    6.45
  23  -1   1  216.82    6.47
 -23   1  -1  187.48    7.04
 -23   1  -1  194.32    7.14
 -23  -1  -1  202.35    6.64
 -23   1  -1  205.85    6.90
 -23  -1  -1  187.93    6.80
  23  -1   1  211.30    5.14
  23   1   1  208.11    5.18
 -23  -1  -2  574.35   15.71
 -23   1  -2  633.60   16.36
 -23  -1  -2  597.00   16.10
  23   1   2  596.09   13.95
  23   1   2  591.81   13.80
  23   1   2  629.75   15.50
 -23   1  -2  567.17   16.37
 -23   1  -2  575.71   16.41
  23  -1   2  599.13   15.43
  23   1   2  605.05   15.57
  23  -1   2  610.27   14.03
  23   1   2  610.74   14.00
  23  -1   3   54.43    2.87
  23   1   3   56.57    3.02
  23  -1   3   57.41    2.00
  23   1   3   55.09    1.99
 -23  -1  -3   58.55    3.16
 -23   1  -3   57.09    3.27
  23  -1   4   10.36    0.70
 -23   1  -4    8.18    0.75
  23  -1   4    7.60    0.60
 -23  -1  -4    8.65    0.74
  23   1   4    8.65    0.66
 -23   1  -5   29.25    1.39
 -23  -1  -5   27.70    1.31
 -23   1  -5   28.43    1.36
 -23  -1  -5   30.62    1.35
 -23   1  -5   31.94    1.46
 -23  -1  -5   29.35    1.38
 -23  -1  -6    0.83    0.22
 -23  -1  -6    1.00    0.23
 -23   1  -6    1.03    0.24
 -23  -1  -6    0.78    0.21
  23  -3  -6    3.37    0.31
  23  -3  -6    3.84    0.33
  23  -3  -6    3.51    0.33
  23   3  -6    4.43    0.38
  23  -3  -6    3.80    0.33
  23   3  -6    4.02    0.34
  23   3  -6    3.86    0.34
  23   3  -5   31.68    1.15
  23  -3  -5   31.71    1.20
  23  -3  -5   30.93    1.19
  23   3  -5   30.44    1.27
  23  -3  -5   30.58    1.23
  23   3  -5   33.11    1.21
  23   3  -5   31.52    1.19
  23   3  -5   29.73    1.33
  23   3  -5   31.01    1.26
  23   3  -5   29.60    1.23
  23   3  -4    7.66    0.58
  23   3  -4    7.65    0.55
  23  -3  -4    8.99    0.60
  23   3  -4    8.51    0.65
  23   3  -4    7.64    0.60
  23  -3  -4    8.26    0.60
  23   3  -4    8.18    0.59
  23   3  -4    8.62    0.59
  23   3  -4    6.56    0.62
  23  -3  -4    8.14    0.56
  23  -3  -4    7.57    0.56
  23   3  -4    8.51    0.64
  23   3  -4    8.33    0.63
  23   3  -3   29.19    1.21
  23   3  -3   27.63    1.15
  23  -3  -3   26.96    1.13
  23   3  -3   27.87    1.26
  23   3  -3   27.15    1.22
  23  -3  -3   27.50    1.19
  23   3  -3   26.02    1.15
  23   3  -3   27.29    1.16
  23  -3  -3   27.26    1.17
  23  -3  -3   25.90    1.11
  23   3  -3   27.42    1.25
  23   3  -3   25.97    1.21
  23   3  -2   22.64    1.72
 -23  -3   2   20.54    1.97
 -23   3   2   23.43    2.20
  23  -3  -2   26.82    1.16
  23  -3  -2   25.75    1.09
  23   3  -2   26.40    1.17
  23   3  -2   28.15    1.16
  23   3  -2   26.54    1.19
  23  -3  -2   25.43    1.14
  23   3  -2   25.48    1.10
  23   3  -2   27.39    1.12
  23  -3  -2   24.55    1.13
  23  -3  -2   25.01    1.06
  23   3  -2   25.24    1.06
  23   3  -2   24.08    1.17
  23   3  -1   13.34    1.30
 -23   3   1   13.87    1.64
 -23   3   1   12.14    1.56
 -23  -3   1   12.60    1.53
 -23   3   1   10.49    1.19
  23  -3  -1   13.30    0.73
  23  -3  -1   12.90    0.87
  23   3  -1   14.18    0.82
  23   3  -1   13.73    0.78
  23  -3  -1   12.89    0.78
  23   3  -1   12.71    0.78
  23  -3  -1   13.65    0.80
  23   3  -1   14.54    0.77
  23   3  -1   14.30    0.83
  23   3   0    1.81    0.49
 -23   3   0    1.07    0.54
 -23   3   0    0.54    0.44
 -23  -3   0    0.91    0.46
 -23  -3   0    1.31    0.57
 -23   3   0    1.33    0.43
  23  -3   0    1.23    0.24
  23   3   0    1.26    0.27
  23   3   0    1.17    0.28
  23   3   0    0.90    0.21
  23   3   0    1.08    0.23
  23  -3   0    1.18    0.27
  23   3   0    0.81    0.20
  23   3   0    1.23    0.27
  23  -3   0    1.14    0.31
  23  -3   1   21.67    1.22
  23   3   1   23.97    1.22
 -23  -3  -1   24.28    2.05
 -23   3  -1   23.44    1.76
 -23  -3  -1   17.88    1.84
  23   3   1   23.29    1.12
  23   3   1   24.31    1.09
  23   3   1   25.17    1.05
  23   3   1   24.10    1.04
  23   3   1   21.08    1.68
 -23   3  -1   26.48    2.32
 -23   3  -1   24.64    2.26
  23  -3   1   20.56    1.95
  23  -3   2   37.31    1.62
  23  -3   2   35.74    1.52
  23   3   2   36.50    1.62
  23   3   2   35.36    1.34
  23   3   2   40.79    1.56
  23   3   2   41.31    1.44
  23  -3   3    9.49    0.68
  23   3   3   10.95    0.80
  23   3   3   10.38    0.71
  23   3   3   10.38    0.63
 -23  -3  -4   52.49    1.91
  23   3   4   53.12    1.94
 -23   3  -4   55.23    2.05
  23   3   4   54.18    1.82
 -23  -3  -5   12.12    0.71
 -23   3  -5   12.90    0.77
 -23   3  -5   11.03    0.68
  23   3   5   12.66    0.65
  23  -5  -4  102.74    2.59
  23   5  -4  103.41    2.65
  23   5  -4   98.57    2.57
  23   5  -4   98.81    2.57
  23  -5  -3   63.44    1.91
  23  -5  -3   66.53    1.87
  23   5  -3   66.11    1.98
  23  -5  -3   70.66    1.93
  23  -5  -2    1.24    0.23
  23  -5  -2    1.41    0.23
  23   5  -2    1.19    0.23
  23  -5  -2    1.24    0.21
  23   5  -2    1.49    0.23
  23   5  -1    8.07    0.53
  23  -5  -1    7.98    0.54
  23  -5  -1    8.87    0.53
  23   5  -1    9.06    0.55
  23   5   0    7.87    0.53
  23  -5   0    7.63    0.60
  23  -5   0    8.71    0.52
  23   5   0    7.44    0.49
 -23   5   0    7.13    0.58
  23   5   1   37.67    1.31
  23   5   1   38.10    1.25
  23  -5   1   36.35    1.30
  23   5   1   36.00    1.23
 -23   5  -1   35.28    1.45
  23  -5   1   37.71    1.48
  23   5   2   45.27    1.42
  23   5   2   43.07    1.36
  23  -5   2   43.79    1.43
 -23   5  -2   43.99    1.60
  23  -5   2   42.51    1.56
  23   5   3   13.17    0.58
  23   5   3   13.12    0.56
  23  -5   3   12.53    0.58
 -23   5  -3   12.65    0.67
  24   0  -7    0.06    0.10
  24   0  -7    0.06    0.10
  24   0  -7    0.05    0.11
  24   0  -7   -0.05    0.11
  24   0  -7   -0.05    0.13
  24   0  -6    4.02    0.40
  24   0  -6    3.55    0.38
  24   0  -6    3.49    0.41
  24   0  -6    4.02    0.42
  24   0  -6    3.92    0.40
  24   0  -6    4.07    0.41
  24   0  -5    0.04    0.16
  24   0  -5   -0.04    0.15
  24   0  -5    0.08    0.16
  24   0  -5    0.07    0.15
  24   0  -5    0.04    0.15
  24   0  -5   -0.20    0.33
  24   0  -5   -0.04    0.16
  24   0  -5    0.04    0.16
  24   0  -4   12.69    0.78
  24   0  -4   13.10    0.79
  24   0  -4   13.75    0.79
  24   0  -4   11.99    0.82
  24   0  -4   14.31    0.80
  24   0  -4   12.22    0.76
  24   0  -4   12.55    0.76
  24   0  -4   13.49    0.76
  24   0  -4   13.33    0.76
  24   0  -4   11.32    0.78
  24   0  -4   13.26    0.76
  24   0  -4   12.84    0.79
  24   0  -3    0.34    0.30
  24   0  -3   -0.07    0.13
  24   0  -3   -0.04    0.21
  24   0  -3   -0.13    0.20
  24   0  -3    0.12    0.14
  24   0  -3   -0.03    0.14
  24   0  -3    0.20    0.16
  24   0  -3   -0.07    0.17
  24   0  -3    0.47    0.19
  24   0  -3    0.34    0.15
  24   0  -3   -0.03    0.15
  24   0  -2   16.52    0.86
  24   0  -2   14.94    0.79
  24   0  -2   15.08    0.80
  24   0  -2   16.46    0.82
  24   0  -2   16.64    0.83
  24   0  -2   15.36    1.38
  24   0  -2   14.86    0.78
  24   0  -2   15.83    0.80
  24   0  -1   -0.10    0.27
  24   0  -1   -0.06    0.12
  24   0  -1    0.15    0.15
  24   0  -1    0.12    0.12
  24   0  -1    0.03    0.12
  24   0   0  188.02    4.84
 -24   0   0  174.12    6.32
  24   0   0  192.63    4.83
  24   0   0  200.98    4.96
  24   0   0  189.72    4.80
  24   0   0  180.41    5.98
 -24   0   0  170.07    6.48
 -24   0   0  169.07    6.47
  24   0   1   -0.04    0.15
  24   0   1    0.03    0.11
  24   0   1   -0.03    0.17
 -24   0  -1   -0.15    0.26
 -24   0  -1    0.15    0.30
 -24   0  -1    0.14    0.27
 -24   0  -2    2.89    0.65
 -24   0  -2    2.75    0.70
  24   0   2    3.46    0.68
 -24   0  -2    3.33    0.80
 -24   0  -2    3.18    0.80
  24   0   2    3.50    0.67
  24   0   2    3.13    0.39
  24   0   2    2.40    0.34
  24   0   3   -0.12    0.17
  24   0   3    0.16    0.16
 -24   0  -3   -0.13    0.27
 -24   0  -3    0.30    0.30
 -24   0  -4  119.48    3.64
  24   0   4  115.20    3.36
 -24   0  -5    0.05    0.18
 -24   0  -6   18.40    0.90
 -24   0  -6   19.67    0.91
 -24   0  -6   18.95    0.93
  24  -2  -6    0.13    0.12
  24  -2  -6    0.11    0.12
  24   2  -6    0.14    0.15
  24   2  -6    0.04    0.15
  24  -2  -6   -0.03    0.13
  24  -2  -6   -0.08    0.14
  24   2  -6    0.18    0.15
  24   2  -6    0.18    0.15
  24   2  -5    3.63    0.40
  24  -2  -5    3.94    0.41
  24   2  -5    3.45    0.39
  24  -2  -5    4.22    0.41
  24   2  -5    4.04    0.40
  24   2  -5    3.56    0.45
  24  -2  -5    4.15    0.42
  24   2  -5    3.46    0.44
  24   2  -5    4.55    0.46
  24  -2  -5    3.96    0.41
  24  -2  -5    5.24    0.55
  24  -2  -5    3.17    0.38
  24   2  -5    3.74    0.39
  24   2  -5    3.64    0.39
  24   2  -5    4.06    0.44
  24   2  -5    3.83    0.43
  24  -2  -4   12.86    0.74
  24   2  -4   14.38    0.86
  24   2  -4   12.85    0.82
  24   2  -4   12.72    0.85
  24   2  -4   14.92    0.83
  24   2  -4   13.77    0.77
  24   2  -4   12.94    0.79
  24  -2  -4   13.93    0.77
  24   2  -4   12.64    0.78
  24  -2  -4   12.77    0.74
  24  -2  -4   14.68    0.81
  24   2  -4   14.75    0.81
  24  -2  -4   13.08    0.81
  24   2  -4   14.16    0.79
  24  -2  -4   13.12    0.77
  24   2  -4   12.90    0.85
  24   2  -4   14.77    0.90
  24   2  -4   13.70    0.83
  24   2  -3    7.03    0.91
 -24   2   3    8.63    1.09
  24   2  -3    7.24    0.63
 -24   2   3    7.01    1.20
  24  -2  -3    8.21    0.58
  24   2  -3    8.92    0.67
  24   2  -3    8.30    0.65
  24   2  -3    8.32    0.63
  24   2  -3    8.87    0.60
  24   2  -3    7.89    0.61
  24   2  -3    7.47    0.60
  24  -2  -3    8.37    0.61
  24   2  -3    8.49    0.60
  24  -2  -3    9.11    0.63
  24   2  -3    8.96    0.62
  24  -2  -3    8.42    0.59
  24   2  -3    8.77    0.67
  24   2  -3    7.71    0.61
  24   2  -2   47.25    2.44
  24   2  -2   44.65    2.59
 -24   2   2   43.00    2.48
 -24   2   2   44.32    3.04
  24   2  -2   46.98    1.67
  24  -2  -2   46.38    1.60
  24   2  -2   46.20    1.71
  24   2  -2   45.49    1.70
  24  -2  -2   48.10    1.80
  24   2  -2   48.20    1.71
  24   2  -2   45.17    1.69
  24   2  -2   49.76    1.65
  24   2  -2   42.76    1.66
  24  -2  -2   45.85    1.64
  24  -2  -2   49.37    1.68
  24   2  -2   46.21    1.62
  24   2  -2   46.80    1.63
  24  -2  -2   46.38    1.64
  24  -2  -2   47.55    1.58
  24   2  -2   47.51    1.70
  24   2  -1   68.45    3.00
  24   2  -1   66.02    3.13
 -24   2   1   68.13    3.69
 -24   2   1   63.09    3.59
  24   2  -1   70.80    2.16
 -24  -2   1   67.27    3.44
 -24   2   1   67.30    3.07
 -24   2   1   61.73    3.60
 -24  -2   1   60.58    3.49
  24  -2  -1   69.70    2.06
  24  -2  -1   66.89    2.29
  24   2  -1   64.59    2.16
  24   2  -1   67.91    2.09
  24  -2  -1   67.43    2.15
  24   2  -1   64.25    2.03
  24   2  -1   66.18    2.05
  24  -2  -1   70.68    2.14
  24   2  -1   65.53    2.03
  24   2  -1   64.36    2.12
  24   2   0    0.10    0.21
 -24   2   0    0.68    0.42
 -24   2   0    0.17    0.34
 -24  -2   0    0.27    0.34
 -24  -2   0    0.31    0.38
  24   2   0    0.31    0.16
  24   2   0    0.49    0.18
  24   2   0    0.49    0.21
  24   2   0    0.20    0.15
  24   2   0    0.21    0.14
  24  -2   0    0.37    0.18
  24  -2   0    0.14    0.17
 -24   2  -1   25.95    2.28
 -24   2  -1   25.06    2.24
 -24  -2  -1   27.39    2.10
  24   2   1   26.04    1.14
 -24   2  -1   26.34    2.10
 -24  -2  -1   21.29    1.99
  24  -2   1   22.90    1.15
  24  -2   1   24.71    1.24
  24   2   1   25.44    1.21
  24   2   1   28.40    1.25
  24   2   1   27.59    1.21
  24   2   1   26.41    1.08
  24  -2   1   27.38    1.16
  24   2   1   24.87    1.05
  24  -2   2   60.89    2.11
  24   2   2   61.90    2.18
  24   2   2   59.44    2.13
  24  -2   2   55.53    2.90
  24   2   2   58.58    2.05
  24   2   2   60.80    1.95
 -24  -2  -2   59.94    3.26
 -24   2  -2   59.21    3.38
  24   2   2   63.25    2.05
 -24   2  -2   60.96    3.58
 -24   2  -2   61.80    3.62
  24  -2   3  808.07   18.57
  24   2   3  820.81   18.73
  24   2   3  810.04   18.66
  24   2   3  815.26   18.55
  24   2   3  784.74   18.31
 -24   2  -4   48.07    1.92
 -24  -2  -4   45.17    1.80
  24   2   4   46.84    1.80
  24   2   4   47.14    1.70
 -24   2  -5    1.66    0.33
 -24  -2  -5    1.68    0.30
  24   2   5    1.87    0.29
  24   2   5    1.79    0.27
  24   4  -5   12.79    0.61
  24   4  -5   10.99    0.56
  24   4  -5   11.85    0.57
  24  -4  -5   12.36    0.59
  24   4  -5   12.68    0.63
  24   4  -4   28.30    1.12
  24  -4  -4   26.61    1.07
  24   4  -4   26.61    1.06
  24   4  -4   28.55    1.08
  24  -4  -4   27.27    1.06
  24   4  -4   26.54    1.11
  24   4  -4   29.36    1.04
  24  -4  -3   76.17    2.37
  24  -4  -3   84.55    2.35
  24   4  -3   82.01    2.46
  24  -4  -3   82.05    2.40
  24   4  -3   74.97    2.32
  24   4  -3   80.83    2.36
  24  -4  -3   77.81    2.33
  24   4  -3   81.91    2.47
  24   4  -3   83.39    2.36
  24  -4  -2   96.16    2.80
  24  -4  -2   97.30    2.74
  24   4  -2   97.20    2.77
  24   4  -2   96.67    2.86
  24  -4  -2   91.85    2.75
  24  -4  -2   95.51    2.71
  24   4  -2   98.57    2.73
  24  -4  -1    1.79    0.28
  24  -4  -1    1.40    0.31
  24   4  -1    1.89    0.30
  24  -4  -1    1.41    0.26
  24  -4  -1    1.59    0.30
  24   4  -1    1.56    0.29
  24   4  -1    1.41    0.26
  24  -4   0   93.26    2.55
  24  -4   0   84.57    2.82
  24  -4   0   87.19    2.63
  24  -4   0   89.92    2.64
  24   4   0   82.35    2.53
  24   4   0   91.67    2.64
  24  -4   1    5.47    0.57
  24  -4   1    4.82    0.45
  24   4   1    4.67    0.42
 -24   4  -1    4.55    0.54
  24   4   1    4.88    0.46
  24   4   1    4.99    0.47
  24   4   1    4.55    0.41
  24  -4   2   35.05    1.50
  24   4   2   34.90    1.48
  24  -4   2   37.51    1.35
 -24   4  -2   34.83    1.57
  24   4   2   38.78    1.36
  24   4   2   38.15    1.40
  24   4   2   37.55    1.32
  24   4   3    1.45    0.25
  24   4   3    1.65    0.23
 -24   4  -3    1.42    0.31
  24   4   3    1.55    0.29
  24  -4   3    1.19    0.22
  24   4   4   50.48    1.53
 -24   4  -4   51.61    1.69
  25  -1  -7    1.90    0.22
  25  -1  -7    1.86    0.21
  25   1  -7    1.99    0.25
  25  -1  -7    1.75    0.23
  25   1  -7    2.08    0.24
  25   1  -7    2.06    0.24
  25   1  -6    1.78    0.26
  25  -1  -6    1.63    0.26
  25   1  -6    1.48    0.25
  25  -1  -6    1.72    0.27
  25   1  -6    2.00    0.31
  25   1  -6    2.07    0.32
  25  -1  -6    1.44    0.26
  25  -1  -6    1.64    0.27
  25   1  -6    1.92    0.29
  25   1  -6    1.87    0.29
  25   1  -5    0.54    0.20
  25   1  -5    0.74    0.24
  25   1  -5    0.64    0.20
  25  -1  -5    0.62    0.21
  25   1  -5    0.64    0.22
  25  -1  -5    0.59    0.19
  25  -1  -5    0.31    0.30
  25  -1  -5    0.50    0.20
  25   1  -5    0.67    0.23
  25   1  -5    0.21    0.18
  25  -1  -5    0.83    0.23
  25  -1  -5    0.52    0.20
  25  -1  -4   26.10    1.16
  25   1  -4   28.10    1.25
  25   1  -4   25.86    1.21
  25  -1  -4   25.07    1.21
  25   1  -4   25.25    1.22
  25   1  -4   27.68    1.14
  25   1  -4   28.80    1.21
  25   1  -4   27.12    1.20
  25  -1  -4   26.11    1.15
  25   1  -4   26.64    1.19
  25  -1  -4   25.76    1.14
  25  -1  -4   28.69    1.19
  25   1  -4   26.60    1.16
  25   1  -4   26.72    1.19
  25  -1  -4   25.13    1.20
  25   1  -4   28.01    1.18
  25   1  -4   27.41    1.26
  25  -1  -4   26.32    1.18
  25   1  -3    8.87    1.15
  25   1  -3    9.82    0.70
  25  -1  -3    8.85    0.62
  25   1  -3    8.29    0.64
  25   1  -3    9.43    0.66
  25  -1  -3    7.49    0.63
  25   1  -3    9.55    0.68
 -25   1   3   10.92    1.43
  25   1  -3    9.36    0.66
  25   1  -3    9.21    0.60
  25   1  -3    8.79    0.64
  25  -1  -3    8.05    0.58
  25   1  -3    8.99    0.64
  25  -1  -3    8.04    0.58
  25  -1  -3    9.55    0.62
  25   1  -3    8.79    0.62
  25  -1  -3    9.64    0.67
  25   1  -3    9.10    0.63
  25  -1  -3    9.08    0.61
  25   1  -3    8.15    0.63
 -25   1   2   56.20    3.41
  25  -1  -2   62.42    2.02
  25   1  -2   60.87    2.03
  25   1  -2   58.18    2.01
  25  -1  -2   61.77    1.95
  25   1  -2   62.39    2.03
  25   1  -2   62.22    2.02
  25   1  -2   62.16    2.03
  25   1  -2   61.30    1.91
  25   1  -2   61.33    2.01
  25   1  -2   60.94    2.01
  25  -1  -2   64.17    1.97
  25   1  -2   61.44    1.98
  25   1  -2   56.69    1.94
  25  -1  -2   62.86    2.03
  25   1  -2   61.86    2.77
  25   1  -2   59.95    3.04
  25   1  -1   64.53    3.11
  25  -1  -1   67.66    2.11
  25   1  -1   69.04    2.16
 -25  -1   1   63.56    3.43
  25  -1  -1   66.90    2.01
  25  -1  -1   69.99    2.28
  25   1  -1   69.49    2.14
  25   1  -1   64.85    2.08
  25   1  -1   62.49    2.07
  25   1  -1   64.26    2.04
  25   1  -1   63.57    2.04
  25  -1  -1   67.84    2.11
  25   1  -1   63.66    1.98
 -25  -1   0    1.16    0.48
  25  -1   0    1.43    0.28
  25   1   0    1.28    0.26
  25   1   0    1.51    0.29
  25  -1   0    1.27    0.25
  25  -1   0    1.65    0.31
  25  -1   0    2.04    0.31
  25   1   0    2.05    0.53
  25  -1   0    1.23    0.44
 -25   1   0    1.43    0.55
 -25   1   0    1.11    0.53
  25   1   1   39.50    1.51
  25   1   1   38.00    1.42
 -25  -1  -1   37.74    2.40
  25  -1   1   41.90    1.52
  25   1   1   41.88    1.55
 -25   1  -1   41.54    2.64
 -25  -1  -1   39.68    2.66
  25   1   1   42.75    2.38
  25  -1   1   40.85    2.35
 -25   1  -1   36.05    2.68
 -25   1  -1   40.79    2.85
  25  -1   1   37.79    1.52
  25   1   1   39.86    1.52
  25  -1   1   38.84    1.54
  25  -1   2   79.86    2.55
  25   1   2   75.26    2.50
  25  -1   2   85.16    2.51
  25   1   2   82.42    2.52
 -25  -1  -2   77.05    3.74
 -25   1  -2   76.40    3.88
 -25  -1  -2   77.17    3.90
  25   1   2   79.23    2.49
  25   1   2   80.17    3.51
 -25   1  -2   76.65    4.10
 -25   1  -2   77.33    4.12
  25  -1   2   76.44    3.46
  25   1   2   75.11    3.52
  25  -1   3   11.24    0.76
  25   1   3   11.76    0.78
  25   1   3   11.05    0.73
 -25   1  -4   74.54    2.58
  25  -1   4   72.65    2.32
 -25  -1  -4   77.85    2.55
  25   1   4   71.04    2.37
  25   1   4   72.68    2.31
 -25   1  -5   39.71    1.61
 -25  -1  -5   40.73    1.59
  25   1   5   38.56    1.49
 -25   1  -6   23.57    0.94
 -25  -1  -6   23.89    0.94
  25  -3  -6    3.17    0.28
  25   3  -6    3.81    0.32
  25  -3  -6    3.36    0.29
  25   3  -5   12.93    0.71
  25   3  -5   12.74    0.70
  25  -3  -5   11.83    0.67
  25   3  -5   12.74    0.66
  25   3  -5   11.95    0.65
  25  -3  -5   13.45    0.69
  25  -3  -5   12.09    0.65
  25   3  -5   13.47    0.73
  25   3  -5   12.79    0.65
  25  -3  -4   41.56    1.41
  25  -3  -4   36.00    1.37
  25   3  -4   36.59    1.47
  25   3  -4   37.82    1.48
  25  -3  -4   39.03    1.45
  25   3  -4   38.35    1.42
  25   3  -4   37.84    1.42
  25  -3  -4   38.59    1.40
  25   3  -4   39.69    1.50
  25   3  -4   38.36    1.42
  25   3  -4   38.79    1.39
  25  -3  -3    1.46    0.27
  25  -3  -3    1.57    0.26
  25   3  -3    1.14    0.25
  25   3  -3    0.79    0.25
  25  -3  -3    1.45    0.28
  25   3  -3    1.29    0.26
  25   3  -3    1.53    0.27
  25   3  -3    1.07    0.25
  25  -3  -3    1.21    0.25
  25  -3  -2   91.46    2.65
  25  -3  -2   93.07    2.71
  25  -3  -2   92.89    2.86
  25   3  -2   89.14    2.73
  25   3  -2   90.43    2.68
  25   3  -2   91.20    2.75
  25  -3  -2   87.42    2.71
  25   3  -2   90.23    2.67
  25   3  -2   96.42    2.70
  25  -3  -2   86.51    2.71
  25  -3  -2   91.95    2.62
  25   3  -2   93.43    2.63
  25   3  -2   90.52    2.78
  25  -3  -1    8.63    0.58
  25  -3  -1    7.78    0.67
  25  -3  -1    7.19    0.57
  25   3  -1    6.88    0.57
  25  -3  -1    9.07    0.64
  25   3  -1    8.14    0.57
  25   3  -1    9.51    0.66
  25   3  -1    8.65    0.61
  25  -3   0    5.67    0.59
  25  -3   0    7.21    0.59
  25   3   0    7.42    0.55
  25   3   0    8.22    0.63
  25   3   0    7.24    0.52
  25   3   0    7.22    0.56
  25   3   1    6.01    0.51
  25   3   1    6.38    0.56
  25   3   1    6.79    0.51
  25   3   1    5.44    0.47
 -25   3  -1    5.07    0.60
  25  -3   1    5.45    0.55
  25  -3   1    5.67    0.59
  25   3   1    5.54    0.57
  25   3   2    0.80    0.24
  25   3   2    0.76    0.20
  25  -3   2    0.62    0.21
  25  -3   2    0.97    0.29
  25   3   2    0.53    0.25
  25   3   3   12.01    0.73
  25   3   3   10.78    0.63
  25  -3   3   11.26    0.71
  25   3   3   12.09    0.82
  25   3   4   94.74    2.65
 -25   3  -4   93.94    2.84
 -25   3  -4   86.70    2.80
  25   3   4   91.58    2.76
  25   3   5   60.18    1.72
 -25   3  -5   57.66    1.79
 -25  -3  -5   54.46    1.77
  25  -5  -3    5.18    0.36
  25  -5  -3    5.56    0.35
  25   5  -3    5.46    0.39
  25  -5  -3    5.65    0.37
  25   5  -2   17.89    0.74
  25   5  -2   16.41    0.71
  25  -5  -2   17.36    0.76
  25  -5  -2   18.32    0.75
  25   5  -1    2.58    0.28
  25  -5  -1    2.55    0.29
  25  -5  -1    2.42    0.26
  25   5  -1    2.14    0.25
  25   5   0    1.90    0.25
  25  -5   0    1.54    0.28
  25   5   0    1.75    0.23
  25  -5   0    1.79    0.25
  25  -5   0    1.53    0.21
  25   5   1   30.49    1.02
  25   5   1   32.14    1.08
 -25   5  -1   28.86    1.18
  25   5   2    7.62    0.42
  25   5   2    7.51    0.43
 -25   5  -2    6.86    0.50
  26   0  -7   -0.04    0.10
  26   0  -6    1.26    0.23
  26   0  -6    1.49    0.25
  26   0  -6    1.17    0.25
  26   0  -6    1.26    0.25
  26   0  -6    1.18    0.24
  26   0  -6    1.22    0.23
  26   0  -5    0.07    0.16
  26   0  -5   -0.04    0.15
  26   0  -5   -0.04    0.14
  26   0  -5   -0.11    0.15
  26   0  -5   -0.04    0.15
  26   0  -5    0.15    0.32
  26   0  -5   -0.04    0.14
  26   0  -5    0.23    0.19
  26   0  -4   13.41    0.82
  26   0  -4   11.73    0.82
  26   0  -4   13.58    0.78
  26   0  -4   13.75    0.80
  26   0  -4   13.05    0.79
  26   0  -4   12.38    0.73
  26   0  -4   13.22    0.76
  26   0  -4   11.99    0.81
  26   0  -4   12.86    0.76
  26   0  -4   12.76    0.80
  26   0  -3    0.12    0.24
  26   0  -3    0.49    0.19
  26   0  -3    0.04    0.24
  26   0  -3    0.07    0.16
  26   0  -3   -0.04    0.15
  26   0  -3    0.07    0.17
  26   0  -3    0.07    0.13
  26   0  -3    0.04    0.14
  26   0  -3    0.07    0.14
  26   0  -2  334.31    7.93
  26   0  -2  324.94    7.81
  26   0  -2  326.69    7.82
  26   0  -2  317.48    7.83
  26   0  -2  304.17    7.80
  26   0  -2  332.87    7.88
  26   0  -2  332.49    9.51
  26   0  -2  324.10    7.84
  26   0  -1    0.04    0.16
  26   0  -1   -0.11    0.29
  26   0  -1   -0.20    0.24
  26   0   0 1078.76   24.27
 -26   0   0 1058.56   26.54
  26   0   0 1082.29   24.21
  26   0   0 1083.26   25.93
 -26   0   0 1043.18   26.80
 -26   0   0 1029.94   26.76
 -26   0  -1   -0.15    0.21
  26   0   1    0.04    0.14
  26   0   1   -0.14    0.13
  26   0   1    0.04    0.17
  26   0   1    0.07    0.17
  26   0   1    0.11    0.25
 -26   0  -1   -0.17    0.33
 -26   0  -1    0.67    0.47
  26   0   2   99.31    2.85
  26   0   2   86.47    2.67
  26   0   2   87.82    2.69
 -26   0  -2   77.80    4.03
  26   0   2   85.74    3.79
 -26   0  -2   76.49    4.23
 -26   0  -2   74.28    4.19
  26   0   3    0.04    0.13
  26   0   4   54.28    1.89
 -26   0  -5    0.08    0.16
  26  -2  -6    1.79    0.24
  26  -2  -6    1.77    0.24
  26   2  -6    1.78    0.27
  26  -2  -6    1.73    0.24
  26  -2  -6    1.87    0.25
  26   2  -6    1.90    0.26
  26   2  -6    2.08    0.28
  26   2  -5    0.08    0.18
  26   2  -5    0.03    0.12
  26  -2  -5    0.03    0.13
  26   2  -5    0.03    0.14
  26  -2  -5    0.09    0.13
  26   2  -5   -0.03    0.15
  26   2  -5    0.16    0.21
  26   2  -5    0.04    0.15
  26  -2  -5    0.13    0.16
  26  -2  -5   -0.03    0.13
  26   2  -5    0.03    0.12
  26   2  -5   -0.09    0.12
  26   2  -5    0.07    0.14
  26   2  -5    0.03    0.14
  26  -2  -4   30.00    1.21
  26   2  -4   28.85    1.28
  26   2  -4   30.05    1.30
  26   2  -4   30.65    1.30
  26   2  -4   30.36    1.26
  26   2  -4   29.88    1.20
  26   2  -4   29.34    1.25
  26   2  -4   28.37    1.24
  26  -2  -4   30.70    1.24
  26   2  -4   29.57    1.23
  26  -2  -4   30.17    1.27
  26   2  -4   30.14    1.24
  26  -2  -4   29.62    1.23
  26   2  -4   24.71    1.25
  26   2  -4   29.70    1.27
  26  -2  -3    2.03    0.31
  26   2  -3    2.62    0.38
  26   2  -3    2.22    0.35
  26   2  -3    0.70    0.42
  26   2  -3    2.13    0.34
  26   2  -3    1.95    0.32
  26   2  -3    2.59    0.37
  26   2  -3    2.11    0.32
  26  -2  -3    2.30    0.35
  26  -2  -3    2.13    0.32
  26   2  -3    2.51    0.35
  26   2  -3    2.15    0.32
  26   2  -3    2.44    0.35
  26   2  -3    1.57    0.32
  26  -2  -3    2.44    0.33
  26  -2  -2    2.48    0.38
  26   2  -2    2.86    0.66
  26   2  -2    2.83    0.58
  26   2  -2    3.04    0.38
 -26   2   2    3.07    0.85
  26  -2  -2    2.60    0.34
  26   2  -2    1.94    0.35
  26   2  -2    2.90    0.40
  26   2  -2    2.42    0.33
  26   2  -2    2.59    0.38
  26   2  -2    2.10    0.33
  26   2  -2    2.19    0.35
  26  -2  -2    2.36    0.32
  26  -2  -2    2.81    0.36
  26   2  -2    2.91    0.35
  26  -2  -2    2.91    0.36
  26   2  -2    2.50    0.34
  26   2  -2    2.54    0.35
  26   2  -1   21.48    1.62
 -26   2   1   23.03    2.17
 -26  -2   1   20.32    1.96
  26   2  -1   23.02    1.07
  26  -2  -1   22.42    0.98
  26   2  -1   21.78    1.07
  26   2  -1   23.52    1.02
  26   2  -1   22.23    0.99
  26  -2  -1   22.86    1.05
  26  -2  -1   23.09    1.06
  26   2  -1   22.54    1.01
  26   2  -1   21.30    0.98
  26  -2  -1   22.43    1.05
  26  -2  -1   23.22    1.18
 -26   2   0    3.20    0.82
 -26   2   0    2.13    0.69
  26  -2   0    2.84    0.37
  26  -2   0    4.01    0.48
 -26  -2   0    3.40    0.75
  26   2   0    2.54    0.35
 -26  -2   0    3.42    0.83
  26   2   0    3.05    0.40
  26   2   0    3.01    0.35
  26  -2   0    3.02    0.38
  26   2   0    3.51    0.37
  26  -2   1   65.59    2.29
  26  -2   1   69.30    2.38
 -26  -2  -1   61.94    3.43
  26   2   1   75.54    2.29
 -26  -2  -1   61.52    3.62
  26   2   1   69.69    2.30
  26   2   1   71.10    2.18
  26  -2   1   74.05    2.28
 -26   2  -1   68.26    3.94
 -26   2  -1   67.49    3.93
  26   2   2   35.98    1.46
  26   2   2   34.12    1.34
  26  -2   2   35.55    1.48
  26   2   2   35.76    1.53
  26   2   2   33.31    1.48
  26   2   2   37.19    1.44
  26   2   3   12.13    0.78
  26  -2   3   13.02    0.80
  26   2   3   12.35    0.83
  26   2   3   12.28    0.75
  26  -2   4    0.42    0.15
  26   2   4    0.69    0.22
  26   2   4    0.30    0.20
 -26   2  -5    0.03    0.15
 -26  -2  -5    0.06    0.13
  26   2   5    0.05    0.13
  26   4  -5    9.67    0.47
  26   4  -5   10.05    0.48
  26  -4  -5    9.61    0.48
  26  -4  -4    1.66    0.24
  26   4  -4    1.97    0.25
  26   4  -4    1.60    0.24
  26   4  -4    2.04    0.25
  26   4  -4    1.89    0.26
  26  -4  -4    1.71    0.23
  26   4  -4    1.80    0.22
  26  -4  -3   12.84    0.67
  26  -4  -3   12.41    0.67
  26   4  -3   12.59    0.71
  26  -4  -3   12.62    0.69
  26   4  -3   13.40    0.69
  26   4  -3   13.07    0.68
  26  -4  -3   12.33    0.66
  26   4  -3   15.29    0.71
  26  -4  -2   64.09    1.95
  26  -4  -2   60.76    1.97
  26   4  -2   64.75    1.97
  26   4  -2   64.11    2.02
  26  -4  -2   63.52    1.98
  26   4  -2   61.14    1.90
  26  -4  -1    7.59    0.52
  26  -4  -1    7.47    0.61
  26   4  -1    7.57    0.54
  26  -4  -1    8.60    0.58
  26  -4  -1    7.12    0.54
  26   4  -1    7.92    0.54
  26  -4   0   52.20    1.61
  26  -4   0   45.50    1.80
  26  -4   0   48.45    1.68
  26  -4   0   52.31    1.71
  26   4   0   46.56    1.60
  26   4   0   47.70    1.67
  26   4   0   48.97    1.66
  26  -4   1    0.22    0.18
  26  -4   1    0.09    0.15
  26  -4   1    0.19    0.14
 -26   4  -1    0.09    0.18
  26   4   1   -0.03    0.14
  26   4   1    0.13    0.17
  26   4   1    0.05    0.11
  26   4   1    0.06    0.14
  26  -4   2    2.02    0.29
  26  -4   2    1.83    0.32
  26   4   2    1.86    0.26
  26   4   2    2.11    0.29
  26   4   2    1.97    0.26
 -26   4  -2    2.10    0.35
  26  -4   2    2.10    0.27
  26   4   3    3.59    0.33
  26   4   3    2.58    0.26
 -26   4  -3    3.06    0.37
  27   1  -6    2.60    0.29
  27  -1  -6    2.39    0.28
  27   1  -6    2.24    0.28
  27  -1  -6    2.37    0.28
  27  -1  -6    2.59    0.30
  27   1  -6    2.21    0.31
  27   1  -6    2.06    0.30
  27  -1  -6    1.98    0.27
  27   1  -6    1.85    0.27
  27   1  -6    2.39    0.30
  27  -1  -5    8.54    0.59
  27   1  -5    8.43    0.62
  27   1  -5    9.12    0.64
  27   1  -5    8.61    0.60
  27  -1  -5    8.53    0.59
  27   1  -5    9.49    0.63
  27  -1  -5    9.36    0.61
  27  -1  -5    9.62    0.71
  27   1  -5    8.59    0.64
  27   1  -5    7.51    0.61
  27  -1  -5    7.57    0.58
  27  -1  -4  100.65    3.00
  27   1  -4  102.71    3.06
  27   1  -4  104.65    3.07
  27  -1  -4  105.46    3.05
  27   1  -4  105.49    3.09
  27   1  -4  105.24    2.95
  27   1  -4  105.65    3.01
  27   1  -4  104.60    3.05
  27  -1  -4  105.90    3.00
  27   1  -4  105.77    3.06
  27  -1  -4  106.72    3.01
  27   1  -4  104.39    3.01
  27  -1  -4  104.27    3.06
  27   1  -4   99.87    2.98
  27   1  -4  101.19    3.09
  27  -1  -4  102.16    3.01
  27   1  -3   27.69    1.27
  27  -1  -3   28.52    1.23
  27   1  -3   28.04    1.24
  27   1  -3   30.20    1.28
  27  -1  -3   27.29    1.25
  27   1  -3   28.57    1.30
  27   1  -3   28.93    1.24
  27   1  -3   30.13    1.19
  27   1  -3   28.35    1.24
  27   1  -3   29.92    1.27
  27   1  -3   28.73    1.23
  27  -1  -3   30.16    1.27
  27   1  -3   27.57    1.21
  27   1  -3   27.68    1.24
  27  -1  -3   28.82    1.21
 -27   1   2    6.41    1.18
  27  -1  -2    6.37    0.53
  27   1  -2    6.50    0.56
  27   1  -2    5.56    0.52
  27  -1  -2    7.04    0.53
  27   1  -2    5.72    0.51
  27   1  -2    5.68    0.46
  27   1  -2    5.09    0.49
  27   1  -2    5.01    0.49
  27   1  -2    5.74    0.50
  27   1  -2    6.04    0.51
  27  -1  -2    6.36    0.54
  27   1  -2    5.87    0.93
  27   1  -1  259.37    6.40
 -27  -1   1  248.07    8.37
  27  -1  -1  264.08    6.37
  27  -1  -1  259.04    6.23
  27   1  -1  261.56    6.38
  27   1  -1  244.60    6.29
  27   1  -1  245.77    6.29
  27   1  -1  249.93    7.91
  27   1  -1  235.70    6.23
  27   1  -1  242.29    6.25
  27  -1  -1  262.55    6.37
  27  -1  -1  275.79    6.62
  27  -1   0  369.17    8.90
  27  -1   0  369.23    9.04
  27  -1   0  374.67    8.88
  27   1   0  370.03    8.91
 -27  -1   0  337.03   10.93
  27   1   0  362.96    8.88
  27  -1   0  377.69    8.89
  27   1   0  367.41   10.47
  27  -1   0  358.90   10.35
 -27   1   0  368.11   11.49
 -27   1   0  366.01   11.48
  27  -1   1  169.49    4.62
  27   1   1  168.60    4.59
  27  -1   1  177.97    4.58
  27   1   1  178.46    4.63
 -27   1  -1  167.55    6.37
 -27  -1  -1  154.30    6.28
  27   1   1  170.86    4.58
  27  -1   1  178.23    4.60
  27   1   1  172.78    5.92
  27  -1   1  179.65    6.01
 -27   1  -1  163.01    6.68
 -27   1  -1  163.19    6.70
  27   1   2   49.32    1.77
  27  -1   2   51.16    1.86
  27   1   2   44.97    1.78
  27  -1   2   51.27    1.79
  27   1   2   49.64    1.79
  27   1   3   36.20    1.45
  27  -1   3   39.50    1.56
  27  -1   3   36.08    1.46
  27   1   3   36.65    1.51
  27   1   3   39.15    1.51
  27  -1   3   38.09    1.47
  27  -1   4    3.51    0.38
  27   1   4    3.84    0.45
  27   1   4    4.22    0.44
  27  -1   4    4.05    0.42
  27   1   4    3.56    0.41
 -27   1  -5    7.29    0.57
 -27  -1  -5    7.65    0.57
  27   1   5    7.13    0.49
  27  -3  -5    4.33    0.37
  27   3  -5    4.38    0.36
  27   3  -5    4.14    0.35
  27   3  -5    5.18    0.41
  27  -3  -5    4.66    0.38
  27   3  -5    5.04    0.38
  27  -3  -4    6.52    0.48
  27  -3  -4    6.69    0.51
  27   3  -4    6.57    0.49
  27   3  -4    6.66    0.49
  27  -3  -4    6.25    0.47
  27   3  -4    6.59    0.52
  27   3  -4    7.91    0.55
  27   3  -4    6.95    0.48
  27  -3  -3    4.00    0.40
  27  -3  -3    4.39    0.41
  27   3  -3    4.86    0.46
  27   3  -3    4.40    0.41
  27  -3  -3    4.00    0.42
  27   3  -3    4.73    0.43
  27   3  -3    4.24    0.42
  27  -3  -3    4.26    0.40
  27   3  -3    3.89    0.43
  27  -3  -2    4.23    0.41
  27  -3  -2    3.91    0.41
  27  -3  -2    4.75    0.50
  27   3  -2    3.46    0.42
  27   3  -2    4.94    0.44
  27  -3  -2    3.93    0.42
  27   3  -2    3.81    0.39
  27   3  -2    3.36    0.37
  27  -3  -2    3.73    0.40
  27   3  -2    4.31    0.40
  27  -3  -1  120.92    3.21
  27  -3  -1  112.37    3.45
  27  -3  -1  111.09    3.28
  27  -3  -1  112.42    3.27
  27   3  -1  117.12    3.21
  27   3  -1  116.92    3.32
  27   3  -1  119.71    3.25
  27  -3   0   19.90    1.05
  27  -3   0   20.91    1.15
  27  -3   0   23.67    1.09
  27   3   0   20.88    0.97
  27   3   0   23.32    1.10
  27   3   0   25.49    1.06
  27  -3   1   35.71    1.49
  27  -3   1   36.40    1.56
  27  -3   1   37.47    1.46
  27   3   1   35.28    1.34
 -27   3  -1   40.22    1.69
  27   3   1   39.67    1.50
  27   3   1   35.00    1.34
  27   3   2   27.10    1.17
  27   3   2   24.77    1.05
 -27   3  -2   23.83    1.29
  27  -3   2   26.44    1.18
  27  -3   2   26.08    1.21
  27   3   2   24.26    1.21
  27   3   3   14.73    0.79
  27   3   3   14.68    0.72
 -27   3  -3   15.18    0.94
  27  -3   3   14.57    0.78
  27   3   3   14.21    0.85
  27   3   4    0.17    0.14
 -27   3  -4    0.21    0.17
  27   5  -2    0.02    0.10
  27   5  -2   -0.02    0.09
  27  -5  -2    0.09    0.09
  27  -5  -2   -0.02    0.10
  27   5  -1   18.97    0.73
  27   5  -1   17.68    0.71
  27  -5  -1   17.84    0.71
  27  -5  -1   17.84    0.74
  27   5   0   16.04    0.66
  27  -5   0   15.82    0.68
 -27   5  -1    0.82    0.17
  27   5   1    0.61    0.14
  27   5   1    0.74    0.14
  28   0  -6   34.03    1.25
  28   0  -6   33.20    1.25
  28   0  -6   33.40    1.20
  28   0  -6   36.07    1.22
  28   0  -5    0.07    0.15
  28   0  -5   -0.03    0.15
  28   0  -5    0.52    0.35
  28   0  -5    0.04    0.16
  28   0  -4    6.19    0.56
  28   0  -4    5.30    0.59
  28   0  -4    7.82    0.59
  28   0  -4    6.64    0.55
  28   0  -4    5.73    0.57
  28   0  -4    6.93    0.57
  28   0  -3    0.14    0.17
  28   0  -3   -0.04    0.15
  28   0  -3   -0.19    0.17
  28   0  -3    0.11    0.17
  28   0  -3   -0.07    0.15
  28   0  -3    0.04    0.18
  28   0  -3   -0.04    0.16
  28   0  -2  327.57    7.86
  28   0  -2  325.79    7.81
  28   0  -2  315.14    9.46
  28   0  -2  307.29    7.75
  28   0  -1   -0.31    0.21
  28   0  -1   -0.12    0.24
  28   0  -1    0.04    0.20
  28   0   0  104.36    3.07
 -28   0   0  101.91    4.60
  28   0   0  105.91    3.02
  28   0   0  105.62    4.29
 -28   0   0  103.28    4.89
 -28   0   0   97.05    4.77
 -28   0  -1   -0.16    0.31
  28   0   1    0.08    0.14
  28   0   1   -0.04    0.12
  28   0   1    0.08    0.18
  28   0   1   -0.04    0.16
  28   0   1   -0.12    0.27
 -28   0  -1   -0.18    0.36
 -28   0  -1   -0.18    0.31
  28   0   2    3.44    0.42
  28   0   2    2.96    0.38
  28   0   3    0.20    0.14
  28   0   3   -0.04    0.16
  28   0   4   17.33    0.88
  28   0   4   16.80    0.88
  28   0   5   -0.09    0.13
  28  -2  -6   18.06    0.72
  28  -2  -6   18.30    0.73
  28   2  -6   18.58    0.80
  28   2  -6   19.67    0.78
  28   2  -6   20.03    0.78
  28   2  -5   26.11    1.08
  28  -2  -5   29.91    1.10
  28   2  -5   27.61    1.10
  28  -2  -5   29.15    1.09
  28   2  -5   28.90    1.09
  28  -2  -5   27.90    1.12
  28  -2  -5   28.27    1.11
  28   2  -5   27.61    1.08
  28  -2  -5   29.57    1.16
  28   2  -5   29.45    1.11
  28   2  -5   28.51    1.15
  28   2  -5   30.53    1.18
  28  -2  -4    4.08    0.42
  28   2  -4    3.19    0.40
  28   2  -4    4.35    0.45
  28   2  -4    5.05    0.59
  28   2  -4    4.29    0.40
  28   2  -4    4.31    0.44
  28   2  -4    4.58    0.44
  28   2  -4    3.70    0.41
  28  -2  -4    2.95    0.42
  28  -2  -4    3.56    0.39
  28   2  -4    4.01    0.40
  28   2  -4    3.33    0.38
  28   2  -4    4.18    0.47
  28  -2  -4    4.51    0.43
  28  -2  -3  144.82    3.91
  28   2  -3  147.01    4.02
  28   2  -3  146.33    4.00
  28   2  -3  147.90    3.98
  28   2  -3  149.01    3.98
  28   2  -3  150.53    3.88
  28   2  -3  136.04    3.94
  28   2  -3  141.44    3.97
  28  -2  -3  151.17    3.95
  28   2  -3  141.68    3.92
  28  -2  -3  146.61    3.95
  28   2  -3  139.37    3.91
  28  -2  -3  149.53    3.89
  28   2  -2    0.07    0.16
  28  -2  -2    0.03    0.14
  28   2  -2   -0.03    0.15
  28   2  -2    0.19    0.19
  28  -2  -2    0.17    0.17
  28  -2  -2   -0.11    0.15
  28  -2  -2    0.04    0.17
  28   2  -2    0.21    0.16
  28   2  -2    0.07    0.14
  28  -2  -2   -0.05    0.17
  28  -2  -1   24.37    1.06
  28   2  -1   26.26    1.19
  28   2  -1   26.27    1.10
  28  -2  -1   27.26    1.31
  28  -2  -1   24.95    1.13
  28  -2  -1   26.82    1.15
  28  -2  -1   25.12    1.14
  28   2  -1   27.30    1.18
  28   2   0    4.23    0.45
  28   2   0    4.96    0.49
  28   2   0    4.21    0.40
  28  -2   0    3.83    0.44
  28  -2   0    5.19    0.55
  28  -2   0    4.20    0.45
  28  -2   0    4.41    0.45
  28   2   0    4.64    0.43
  28   2   1  652.61   15.27
  28   2   1  639.48   15.09
  28  -2   1  650.77   15.30
  28  -2   1  644.58   15.36
  28  -2   1  684.14   15.23
  28   2   1  670.88   15.22
  28   2   2   13.33    0.81
  28  -2   2   13.01    0.82
  28   2   2   12.19    0.82
  28  -2   2   15.10    0.83
  28   2   2   14.19    0.80
  28   2   3    2.59    0.35
  28  -2   3    2.48    0.34
  28   2   3    2.57    0.37
  28  -2   3    2.54    0.34
  28   2   3    3.10    0.37
  28  -2   4   -0.08    0.14
  28  -2   4    0.50    0.16
  28   2   4    0.14    0.14
  28   2   4    0.08    0.15
 -28   2  -5    1.19    0.22
  28  -4  -4   13.39    0.62
  28   4  -4   14.08    0.62
  28   4  -4   13.48    0.61
  28  -4  -4   14.42    0.62
  28   4  -4   14.20    0.59
  28  -4  -3    5.86    0.42
  28  -4  -3    6.27    0.43
  28   4  -3    6.10    0.44
  28  -4  -3    7.00    0.46
  28   4  -3    6.03    0.42
  28   4  -3    5.23    0.40
  28  -4  -3    7.32    0.45
  28   4  -3    6.41    0.43
  28  -4  -2   96.17    2.60
  28  -4  -2   92.86    2.61
  28   4  -2   98.04    2.61
  28  -4  -2   94.67    2.63
  28   4  -2   89.69    2.54
  28  -4  -1   11.48    0.61
  28  -4  -1   12.19    0.67
  28  -4  -1   10.86    0.71
  28  -4  -1   11.24    0.65
  28  -4  -1   11.05    0.64
  28   4  -1   10.41    0.60
  28   4  -1   11.40    0.65
  28   4  -1   10.80    0.62
  28  -4   0   56.44    1.95
  28  -4   0   57.42    1.81
  28  -4   0   59.56    1.83
  28   4   0   54.34    1.73
  28   4   0   58.31    1.81
  28   4   0   58.64    1.78
  28  -4   1   17.74    0.82
  28  -4   1   18.81    0.84
  28  -4   1   15.57    0.83
  28  -4   1   18.16    0.93
  28   4   1   18.41    0.84
  28   4   1   16.61    0.75
  28   4   1   17.65    0.79
  28  -4   2    6.81    0.48
  28   4   2    7.21    0.48
  28   4   2    7.41    0.45
 -28   4  -2    7.01    0.56
  28  -4   2    8.19    0.48
  28   4   3    0.37    0.14
 -28   4  -3    0.31    0.14
  29   1  -6   13.15    0.61
  29  -1  -6   12.96    0.61
  29   1  -6   12.33    0.60
  29  -1  -6   12.47    0.61
  29   1  -6   13.91    0.64
  29   1  -6   12.47    0.61
  29   1  -6   13.35    0.67
  29  -1  -6   13.14    0.65
  29   1  -5    0.66    0.19
  29  -1  -5    0.57    0.19
  29   1  -5    0.66    0.19
  29  -1  -5    0.57    0.19
  29  -1  -5    0.59    0.20
  29   1  -5    0.52    0.20
  29   1  -5    0.49    0.18
  29  -1  -5    0.88    0.35
  29   1  -5    0.70    0.22
  29  -1  -5    0.69    0.21
  29  -1  -4  148.12    3.96
  29   1  -4  150.49    4.02
  29   1  -4  148.92    3.94
  29   1  -4  141.39    3.96
  29  -1  -4  149.04    3.92
  29   1  -4  145.09    3.98
  29  -1  -4  146.10    3.91
  29   1  -4  151.10    3.88
  29  -1  -4  145.17    3.97
  29   1  -4  151.59    4.01
  29   1  -4  151.17    3.99
  29   1  -4  145.03    3.94
  29  -1  -4  151.00    4.01
  29   1  -4  142.68    3.94
  29   1  -4  141.64    4.01
  29  -1  -4  147.92    3.96
  29  -1  -3   54.55    1.89
  29   1  -3   54.43    1.92
  29   1  -3   57.81    1.80
  29   1  -3   54.91    1.86
  29   1  -3   52.87    1.87
  29   1  -3   51.62    1.86
  29  -1  -3   50.69    1.82
  29   1  -3   53.64    1.86
  29   1  -3   56.15    1.88
  29   1  -3   50.82    1.84
  29  -1  -3   55.00    1.88
  29   1  -3   51.26    1.84
  29  -1  -3   56.98    1.84
  29   1  -2   49.62    1.80
  29  -1  -2   52.09    1.76
  29   1  -2   48.95    1.76
  29   1  -2   48.03    1.75
  29  -1  -2   49.93    1.78
  29  -1  -2   50.18    1.77
  29   1  -2   50.74    1.82
  29   1  -2   52.95    1.80
  29   1  -2   49.01    1.76
  29   1  -2   47.75    1.75
  29   1  -1   97.88    2.94
  29   1  -1   98.98    2.95
  29  -1  -1  104.30    3.04
  29  -1  -1  107.37    3.05
  29   1  -1  106.61    3.09
  29   1  -1  109.85    3.07
  29  -1   0  141.10    3.94
  29   1   0  140.42    3.79
  29  -1   0  134.98    3.77
  29  -1   0  131.56    3.73
  29   1   0  135.09    3.80
  29   1   1   -0.23    0.19
  29  -1   1    0.16    0.15
  29  -1   1   -0.08    0.18
  29  -1   1   -0.07    0.18
  29   1   1   -0.04    0.17
  29  -1   2  184.50    4.72
  29  -1   2  160.53    4.51
  29   1   2  161.73    4.60
  29  -1   2  179.89    4.60
  29  -1   2  178.66    4.58
  29   1   2  175.29    4.61
  29   1   2  169.14    4.54
  29  -1   3    4.69    0.45
  29   1   3    4.46    0.45
  29  -1   3    4.39    0.43
  29   1   3    4.90    0.49
  29   1   3    4.60    0.47
  29  -1   4    8.52    0.55
  29   1   4    9.88    0.61
  29  -1   4    9.58    0.60
  29   1   4    9.45    0.64
  29   1   4    8.78    0.60
  29  -1   5   -0.02    0.10
  29   1   5    0.04    0.11
  29   3  -5   26.00    0.87
  29  -3  -5   22.36    0.86
  29   3  -5   22.32    0.85
  29   3  -5   22.07    0.84
  29   3  -5   24.09    0.88
  29  -3  -5   25.20    0.90
  29   3  -4  100.65    2.63
  29   3  -4  101.24    2.68
  29  -3  -4   94.55    2.64
  29  -3  -4   95.73    2.67
  29   3  -4   93.46    2.65
  29   3  -4   91.73    2.64
  29   3  -4  100.88    2.71
  29  -3  -4   98.67    2.66
  29   3  -3    7.71    0.56
  29   3  -3    8.10    0.53
  29  -3  -3    8.42    0.54
  29  -3  -3    7.89    0.54
  29   3  -3    7.40    0.52
  29   3  -3    7.74    0.54
  29  -3  -3    7.63    0.51
  29  -3  -2    1.96    0.28
  29   3  -2    2.79    0.33
  29   3  -2    2.02    0.32
  29  -3  -2    2.42    0.33
  29   3  -2    1.84    0.27
  29   3  -2    2.41    0.30
  29  -3  -2    1.96    0.33
  29  -3  -1   45.71    1.54
  29  -3  -1   45.09    1.75
  29  -3  -1   46.45    1.63
  29  -3  -1   45.46    1.62
  29   3  -1   42.70    1.53
  29   3  -1   47.36    1.66
  29   3  -1   47.24    1.59
  29  -3   0    3.89    0.43
  29  -3   0    4.63    0.50
  29  -3   0    4.17    0.43
  29  -3   0    4.12    0.42
  29   3   0    3.55    0.37
  29   3   0    3.77    0.42
  29   3   0    4.42    0.41
  29  -3   1    1.31    0.26
  29  -3   1    1.78    0.33
  29  -3   1    1.73    0.30
  29   3   1    2.25    0.34
  29   3   1    1.53    0.25
  29  -3   2   18.12    0.91
  29   3   2   16.48    0.92
  29  -3   2   18.38    0.88
 -29   3  -2   17.54    1.01
  29   3   2   19.59    0.92
  29  -3   3   26.12    1.03
  29   3   3   24.24    1.08
 -29   3  -3   23.11    1.11
  29   3   3   25.73    1.03
  29   3   4    6.87    0.41
 -29   3  -4    7.21    0.49
  29  -3   4    6.61    0.38
  30   0  -6   23.32    0.92
  30   0  -6   23.91    0.89
  30   0  -6   24.44    0.90
  30   0  -5   -0.03    0.12
  30   0  -5    0.03    0.12
  30   0  -5    0.10    0.16
  30   0  -4   77.58    2.40
  30   0  -4   78.24    2.36
  30   0  -4   76.12    2.35
  30   0  -4   72.21    2.37
  30   0  -4   79.16    2.39
  30   0  -4   75.46    2.37
  30   0  -3   -0.04    0.16
  30   0  -3    0.04    0.17
  30   0  -3    0.04    0.15
  30   0  -3   -0.04    0.15
  30   0  -2  684.77   16.41
  30   0  -2  725.81   16.50
  30   0  -2  733.29   16.46
  30   0  -1    0.04    0.19
  30   0  -1   -0.04    0.17
  30   0   0    6.80    0.57
  30   0   0    6.70    0.55
  30   0   1    0.04    0.16
  30   0   1   -0.08    0.16
  30   0   2   11.75    0.75
  30   0   2   12.00    0.74
  30   0   3   -0.03    0.16
  30   0   3   -0.07    0.13
  30   0   3    0.07    0.16
  30   0   4    3.81    0.38
  30   0   4    2.77    0.31
  30   0   4    3.74    0.37
  30   0   5   -0.02    0.10
  30   2  -5    5.42    0.42
  30   2  -5    5.53    0.42
  30  -2  -5    5.10    0.39
  30   2  -5    5.73    0.41
  30   2  -5    5.56    0.40
  30  -2  -5    5.78    0.43
  30   2  -4   24.15    1.07
  30   2  -4   22.35    0.93
  30   2  -4   22.64    0.98
  30  -2  -4   22.00    0.97
  30  -2  -4   22.34    0.95
  30   2  -4   20.80    0.94
  30  -2  -4   21.41    0.98
  30   2  -4   21.17    0.95
  30  -2  -4   21.23    0.95
  30  -2  -3  147.74    4.02
  30  -2  -3  155.08    4.03
  30   2  -3  143.98    4.02
  30  -2  -3  156.52    4.06
  30   2  -3  146.49    4.03
  30   2  -3  154.71    4.08
  30   2  -3  155.22    4.07
  30   2  -3  160.23    3.99
  30  -2  -2    7.69    0.55
  30   2  -2    7.46    0.59
  30   2  -2    7.71    0.54
  30  -2  -2    8.11    0.57
  30   2  -2    6.23    0.51
  30   2  -2    6.56    0.53
  30  -2  -2    7.78    0.58
  30   2  -2    6.99    0.56
  30  -2  -1    4.74    0.43
  30  -2  -1    5.41    0.55
  30  -2  -1    5.34    0.47
  30  -2  -1    5.12    0.47
  30  -2  -1    5.83    0.51
  30   2  -1    6.17    0.54
  30   2  -1    5.81    0.53
  30  -2   0   12.36    0.83
  30  -2   0   11.31    0.71
  30  -2   0   10.38    0.69
  30   2   0    9.75    0.68
  30   2   0   12.21    0.76
  30  -2   1   52.49    1.92
  30  -2   1   51.34    1.86
  30   2   1   52.99    1.85
  30  -2   1   54.08    1.82
  30   2   1   54.23    1.83
  30   2   2    0.04    0.16
  30  -2   2    0.11    0.15
  30  -2   2    0.03    0.16
  30   2   2    0.23    0.18
  30   2   3    1.30    0.25
  30  -2   3    1.18    0.24
  30  -2   3    0.72    0.18
  30   2   3    1.19    0.27
  30   2   3    0.97    0.22
  30  -2   3    1.11    0.22
  30   2   4    0.22    0.14
  30  -2   4    0.10    0.13
  30   4  -3    8.16    0.44
  30  -4  -3    7.63    0.44
  30  -4  -3    7.15    0.42
  30  -4  -3    8.14    0.46
  30   4  -2   28.03    1.00
  30  -4  -2   28.81    1.04
  30  -4  -2   27.40    1.00
  30  -4  -2   27.15    1.00
  30  -4  -1   10.42    0.54
  30  -4  -1   10.01    0.56
  30  -4  -1   11.32    0.67
  30  -4  -1   10.89    0.59
  30   4  -1    8.87    0.52
  30   4  -1    9.46    0.56
  30   4  -1   10.37    0.55
  30  -4   0    3.27    0.32
  30  -4   0    3.24    0.32
  30  -4   0    3.53    0.38
  30   4   0    3.25    0.33
  30   4   0    3.37    0.31
  30   4   1    0.89    0.19
  30  -4   1    0.65    0.16
  30  -4   1    0.68    0.16
  30   4   2   12.85    0.58
  30  -4   2   13.06    0.57
 -30   4  -2   13.03    0.67
  31   1  -5    8.06    0.51
  31  -1  -5    7.00    0.47
  31   1  -5    7.68    0.50
  31  -1  -5    6.70    0.46
  31  -1  -5    7.22    0.49
  31   1  -5    7.79    0.51
  31   1  -5    6.91    0.47
  31   1  -5    6.54    0.49
  31  -1  -5    8.15    0.52
  31   1  -4    0.17    0.35
  31   1  -4    0.69    0.24
  31   1  -4    0.74    0.21
  31  -1  -4    0.78    0.20
  31   1  -4    0.62    0.21
  31  -1  -4    0.49    0.17
  31  -1  -4    0.75    0.22
  31   1  -4    0.80    0.21
  31   1  -4    0.76    0.22
  31  -1  -4   -0.20    0.33
  31   1  -4    0.66    0.21
  31  -1  -4    0.41    0.18
  31  -1  -3  115.21    3.27
  31   1  -3  109.42    3.24
  31  -1  -3  124.71    3.33
  31   1  -3  107.06    3.23
  31  -1  -3  120.57    3.29
  31   1  -3  118.82    3.33
  31   1  -3  121.40    3.16
  31   1  -3  119.21    3.25
  31   1  -3  115.41    3.28
  31   1  -3  113.68    3.28
  31  -1  -2   11.88    0.71
  31  -1  -2   12.63    0.76
  31  -1  -2   12.04    0.74
  31   1  -2   11.57    0.75
  31   1  -2   11.19    0.72
  31   1  -2   10.65    0.70
  31   1  -2   11.44    0.72
  31  -1  -1  133.21    3.70
  31  -1  -1  136.44    3.70
  31   1  -1  127.86    3.71
  31   1  -1  139.80    3.72
  31  -1   0    3.06    0.39
  31  -1   0    2.41    0.36
  31   1   0    2.91    0.40
  31   1   0    3.27    0.40
  31  -1   1   26.17    1.19
  31   1   1   25.84    1.13
  31  -1   1   26.02    1.14
  31  -1   1   24.61    1.11
  31   1   1   23.31    1.12
  31  -1   2    0.69    0.21
  31  -1   2    0.74    0.22
  31   1   2    0.72    0.23
  31  -1   2    0.55    0.19
  31  -1   2    0.69    0.19
  31   1   2    0.46    0.18
  31  -1   3    3.85    0.40
  31  -1   3    4.07    0.39
  31   1   3    3.81    0.40
  31  -1   3    3.52    0.37
  31   1   3    3.72    0.40
  31  -1   4   -0.02    0.11
  31   1   4    0.09    0.12
  31  -3  -4    7.96    0.47
  31  -3  -4    7.93    0.48
  31   3  -4    6.82    0.45
  31   3  -4    7.60    0.47
  31  -3  -4    8.44    0.48
  31   3  -3   50.93    1.61
  31   3  -3   51.81    1.57
  31  -3  -3   50.70    1.59
  31  -3  -3   49.96    1.60
  31   3  -3   48.48    1.59
  31   3  -3   47.71    1.58
  31   3  -2   10.03    0.64
  31   3  -2   12.17    0.63
  31  -3  -2   12.24    0.67
  31  -3  -2   10.98    0.62
  31   3  -1   83.36    2.46
  31   3  -1   82.38    2.35
  31  -3  -1   87.24    2.62
  31  -3  -1   82.79    2.42
  31  -3  -1   81.80    2.42
  31  -3  -1   80.26    2.33
  31   3   0    2.01    0.31
  31  -3   0    2.30    0.31
  31  -3   0    2.31    0.32
  31  -3   0    2.50    0.36
  31   3   1    1.85    0.29
  31  -3   1    1.26    0.25
  31  -3   1    1.40    0.24
  31  -3   1    1.14    0.24
  31  -3   2    0.32    0.14
  31   3   2    0.27    0.16
 -31   3  -2    0.04    0.15
  31  -3   2    0.24    0.13
  31   3   3   -0.04    0.12
 -31   3  -3    0.09    0.14
  31  -3   3    0.02    0.09
  32   0  -5    0.02    0.11
  32   0  -5    0.11    0.14
  32   0  -4  181.50    4.47
  32   0  -4  172.93    4.41
  32   0  -4  169.96    4.40
  32   0  -4  159.32    4.43
  32   0  -4  180.21    4.46
  32   0  -4  167.18    4.42
  32   0  -3    0.07    0.16
  32   0  -3    0.04    0.17
  32   0  -3    0.03    0.13
  32   0  -3    0.10    0.13
  32   0  -2   48.08    1.73
  32   0  -2   51.51    1.78
  32   0  -2   49.86    1.74
  32   0  -1   -0.11    0.24
  32   0  -1   -0.04    0.16
  32   0   0   51.50    1.82
  32   0   0   51.11    1.77
  32   0   1   -0.07    0.16
  32   0   1   -0.11    0.18
  32   0   2    2.43    0.32
  32   0   2    1.76    0.28
  32   0   2    1.71    0.29
  32   0   3   -0.16    0.15
  32   0   3   -0.10    0.12
  32   0   3   -0.06    0.14
  32   0   4   36.43    1.11
  32   0   4   24.32    0.94
  32  -2  -5  153.52    3.82
  32  -2  -5  157.83    3.84
  32   2  -4    2.47    0.29
  32  -2  -4    3.09    0.33
  32  -2  -4    2.47    0.34
  32  -2  -4    2.92    0.30
  32   2  -4    2.84    0.31
  32   2  -4    2.54    0.30
  32  -2  -4    2.88    0.31
  32  -2  -3    4.47    0.41
  32  -2  -3    4.69    0.40
  32  -2  -3    4.30    0.45
  32   2  -3    4.40    0.41
  32   2  -3    4.69    0.42
  32   2  -3    3.48    0.45
  32   2  -3    5.17    0.40
  32   2  -3    4.60    0.43
  32  -2  -2    0.06    0.14
  32  -2  -2    0.03    0.15
  32   2  -2    0.15    0.14
  32   2  -2    0.25    0.15
  32  -2  -2    0.18    0.16
  32   2  -2   -0.13    0.21
  32   2  -2    0.13    0.14
  32  -2  -1  184.40    4.80
  32  -2  -1  189.61    4.83
  32  -2  -1  195.63    4.88
  32   2  -1  190.11    4.88
  32   2  -1  189.07    4.89
  32  -2   0   15.00    0.89
  32  -2   0   15.34    0.81
  32  -2   0   15.00    0.79
  32  -2   0   15.54    0.81
  32   2   0   14.80    0.81
  32   2   0   15.08    0.82
  32  -2   1   21.14    1.01
  32  -2   1   22.91    1.07
  32  -2   1   21.40    0.98
  32  -2   1   21.67    0.98
  32   2   1   21.97    0.98
  32   2   1   21.72    1.00
  32  -2   2    2.65    0.33
  32   2   2    2.84    0.34
  32   2   2    2.85    0.32
  32  -2   2    2.38    0.31
  32   2   3    1.33    0.23
  32  -2   3    1.30    0.22
  32   4  -2   25.61    0.86
  32  -4  -2   23.98    0.86
  32  -4  -2   26.07    0.90
  32   4  -1    1.37    0.19
  32   4  -1    0.98    0.18
  32  -4  -1    1.20    0.18
  32  -4  -1    0.95    0.18
  32   4   0   13.52    0.61
  32   4   0   13.43    0.56
  32  -4   0   12.53    0.58
  32  -4   0   13.29    0.60
  32  -4   0   12.92    0.60
  32   4   1    2.56    0.25
  32  -4   1    2.35    0.23
  32  -4   1    2.32    0.23
  33  -1  -5    1.40    0.20
  33  -1  -5    1.41    0.20
  33   1  -5    1.49    0.23
  33  -1  -5    1.80    0.24
  33   1  -4  101.62    2.78
  33   1  -4  105.19    2.73
  33   1  -4   99.01    2.74
  33   1  -4   97.67    2.73
  33  -1  -4  101.72    2.77
  33  -1  -4   99.74    2.73
  33   1  -3   89.23    2.50
  33   1  -3   87.05    2.57
  33  -1  -3   87.91    2.55
  33  -1  -3   82.53    2.52
  33   1  -2   90.07    2.57
  33   1  -2   88.93    2.63
  33  -1  -2   90.39    2.61
  33  -1  -2   81.68    2.52
  33   1  -1    0.13    0.19
  33   1  -1    0.04    0.21
  33  -1  -1    0.14    0.17
  33  -1   0   90.50    2.64
  33   1   0   87.89    2.66
  33  -1   0   88.96    2.64
  33  -1   1   -0.03    0.15
  33   1   1    0.03    0.14
  33  -1   1    0.10    0.17
  33   1   2    4.28    0.41
  33  -1   2    4.47    0.42
  33   1   3    0.86    0.20
  33  -1   3    1.04    0.21
  33   3  -3   32.89    1.04
  33   3  -3   30.83    1.06
  33  -3  -3   29.33    1.05
  33  -3  -3   30.99    1.06
  33   3  -3   28.78    1.03
  33   3  -3   28.15    1.02
  33   3  -2    7.25    0.49
  33   3  -2    7.51    0.45
  33  -3  -2    8.00    0.48
  33  -3  -2    7.76    0.49
  33  -3  -1    1.82    0.25
  33  -3  -1    1.56    0.24
  33   3  -1    1.15    0.24
  33  -3   0    0.56    0.16
  33  -3   0    0.58    0.17
  33   3   0    0.54    0.18
  33  -3   0    0.66    0.21
  33  -3   1    0.07    0.11
  33  -3   1    0.23    0.13
  33   3   1    0.07    0.13
  33  -3   2   26.00    0.91
  33   3   2   25.35    0.91
  34   0  -5    0.16    0.11
  34   0  -5    0.31    0.11
  34   0  -4   54.21    1.70
  34   0  -4   52.05    1.65
  34   0  -4   51.60    1.65
  34   0  -2    1.09    0.24
  34   0  -2    1.11    0.25
  34   0  -2    0.88    0.23
  34   0  -1    0.10    0.17
  34   0  -1   -0.06    0.16
  34   0   0    5.09    0.47
  34   0   0    5.28    0.45
  34   0   1    0.13    0.16
  34   0   1    0.15    0.15
  34   0   2    4.01    0.39
  34   0   2    4.19    0.38
  34   0   3   -0.08    0.15
  34   0   3    0.02    0.12
  34  -2  -4    4.34    0.38
  34   2  -4    5.39    0.37
  34  -2  -3    8.05    0.52
  34  -2  -3    7.55    0.52
  34   2  -3    7.18    0.55
  34   2  -3    9.28    0.49
  34   2  -3    8.77    0.53
  34  -2  -2    1.13    0.23
  34  -2  -2    0.86    0.19
  34  -2  -2    0.58    0.17
  34   2  -2    0.67    0.22
  34  -2  -1   52.04    1.67
  34  -2  -1   55.51    1.74
  34   2  -1   51.97    1.72
  34   2  -1   54.60    1.74
  34  -2   0    0.78    0.19
  34  -2   0    0.77    0.20
  34  -2   0    1.11    0.23
  34   2   0    0.82    0.22
  34   2   0    1.29    0.24
  34  -2   1    0.18    0.12
  34  -2   1    0.16    0.13
  34  -2   1    0.27    0.15
  34   2   1    0.05    0.13
  34   2   1    0.22    0.16
  34  -2   2    0.12    0.11
  34  -2   2    0.11    0.13
  34   2   2    0.16    0.14
  34  -2   3    0.22    0.09
  34  -2   3    0.05    0.09
  35  -1  -4    4.19    0.36
  35  -1  -4    3.51    0.37
  35  -1  -3    9.69    0.59
  35   1  -3   10.01    0.64
  35  -1  -3   10.37    0.62
  35  -1  -2   55.41    1.81
  35  -1  -2   60.56    1.87
  35   1  -2   60.36    1.90
  35  -1  -1   35.60    1.32
  35   1  -1   36.17    1.35
  35  -1   0    0.30    0.16
  35   1   0    0.19    0.18
  35  -1   1    3.64    0.37
[truncated: 2,491 more chars]
